# Supplementary material for: Crystal structure and computational analysis of tetra­kis­(aceto­nitrile)­bis­(nona­fluoro-tert-butanolato)titanium(III) complex as a salt of the weakly coordinating [Al{OC(CF3)3}4]− anion
Source: Acta Crystallogr E Crystallogr Commun. 2026 Jan 1;82(Pt 1):86–90. doi: 10.1107/S2056989025011314 (PMC12810303; doi:10.1107/S2056989025011314)
Supplement: Supplementary file 1 [file e-82-00086-sup1.cif]

##############################################################################
#                                                                            #
# This CIF contains the data in a paper accepted for publication in          #
# Acta Crystallographica Section E. It conforms to the requirements of       #
# Notes for Authors for Acta Crystallographica Section E, and has been       #
# peer reviewed under the auspices of the IUCr Commission on Journals.       #
#                                                                            #
# Full details of the Crystallographic Information File format               #
# are given in the paper "The Crystallographic Information File (CIF):       #
# a New Standard Archive File for Crystallography" by S. R. Hall, F. H.      #
# Allen and I. D. Brown [Acta Cryst. (1991), A47, 655-685].                  #
#                                                                            #
# The current version of the core CIF dictionary is obtainable from          #
# ftp://ftp.iucr.org/pub/cif_core.dic.                                       #
#                                                                            #
# Software is freely available for graphical display of the structure(s)     #
# in this CIF. For information consult the CIF software page                 #
# http://www.iucr.org/resources/cif/software.                                #
#                                                                            #
# This file may be used for bona fide research purposes within the           #
# scientific community so long as proper attribution is given to the journal # 
# article from which it was obtained.                                        #
#                                                                            #
##############################################################################
data_I
_audit_creation_method     'SHELXL-2025/1'
_journal_date_recd_electronic     2025-12-04
_journal_date_accepted     2025-12-15
_journal_name_full     'Acta Crystallographica, Section E'
_journal_year     2026
_journal_volume     82
_journal_issue      1
_journal_page_first     0
_journal_page_last     0
_journal_paper_category     GM
_journal_paper_doi     10.1107/S2056989025011314
_journal_coeditor_code     YY2021
_publ_contact_author_name     'Przemys\/law Jan Malinowski'
_publ_contact_author_address
;
Centre of New Technologies
University of Warsaw
Banacha 2c, 02-097 Warsaw, Poland
;
_publ_contact_author_email     'malin@cent.uw.edu.pl'
_publ_contact_author_fax     ?
_publ_contact_author_phone     ?
_publ_section_title
;
Crystal structure and computational analysis of
tetrakis(acetonitrile)bis(nonafluoro-<i>tert</i>-butanolato)titanium(III)
complex as a salt of weakly coordinating [Al{OC(CF~3~)~3~}~4~]^-^ anion
;
_publ_section_title_footnote     .
loop_
    _publ_author_name
    _publ_author_footnote
    _publ_author_address
    'Malinowski, Przemys\/law Jan' .
;
Centre of New Technologies
University of Warsaw
Banacha 2c, 02-097 Warsaw, Poland
;
    'Koteras, Kacper' .
;
Centre of New Technologies
University of Warsaw
Banacha 2c, 02-097 Warsaw, Poland
;
_publ_section_synopsis
;
The crystal structure of the first complex of titanium(III) with acetonitrile
and perfluorinated <i>tert</i>-butoxide ligands crystallizes in space group
<i>P</i>\=1 with the titanium(III) atom coordinated octahedrally by four
acetonitrile molecules and two perfluorinated <i>tert</i>-butoxide anions.
;
_chemical_name_systematic
;
Tetrakis(acetonitrile)bis(nonafluoro-<i>tert</i>-butanolato)titanium(III)
tetrakis(nonafluoro-<i>tert</i>-butanolato)aluminate
;
_chemical_name_common     ?
_chemical_formula_moiety     'C16 H12 F18 N4 O2 Ti +, C16 Al F36 O4 -'
_chemical_formula_sum     'C32 H12 Al F54 N4 O6 Ti'
_chemical_formula_iupac     '[Ti (C4 F9 O)2 (C2 H3 N)4] [Al (C4 F9 O)4]'
_chemical_formula_weight     1649.34
_chemical_melting_point     ?
_space_group_crystal_system     triclinic
_space_group_name_H-M_alt     'P -1'
_space_group_name_Hall     '-P 1'
loop_
    _space_group_symop_operation_xyz
    'x, y, z'
    '-x, -y, -z'
_cell_length_a     10.5592(2)
_cell_length_b     21.6580(3)
_cell_length_c     25.3018(3)
_cell_angle_alpha     106.7060(10)
_cell_angle_beta     91.638(2)
_cell_angle_gamma     99.588(2)
_cell_volume     5446.71(15)
_cell_formula_units_Z     4
_cell_measurement_reflns_used     41497
_cell_measurement_theta_min     2.1720
_cell_measurement_theta_max     75.5570
_cell_measurement_temperature     100(2)
_exptl_crystal_description     'block'
_exptl_crystal_colour     'blue'
_exptl_crystal_size_max     0.240
_exptl_crystal_size_mid     0.210
_exptl_crystal_size_min     0.130
_exptl_crystal_density_diffrn     2.011
_exptl_crystal_density_meas     ?
_exptl_crystal_density_method     ?
_exptl_crystal_F_000     3204
_exptl_absorpt_coefficient_mu     3.702
_exptl_absorpt_correction_type     multi-scan
_exptl_absorpt_process_details
;
(CrysAlisPro; Rigaku OD, 2022)
;
_exptl_absorpt_correction_T_min     0.48958
_exptl_absorpt_correction_T_max     1.00000
_diffrn_ambient_temperature     100(2)
_diffrn_source     'micro-focus sealed X-ray tube'
_diffrn_radiation_type     CuK\a
_diffrn_radiation_wavelength     1.54184
_diffrn_radiation_monochromator     mirror
_diffrn_measurement_device_type
                                 'SuperNova, Single source at offset/far, Atlas'
_diffrn_measurement_device     'four-circle diffractometer'
_diffrn_measurement_method     'omega scans'
_diffrn_detector     'CCD plate'
_diffrn_reflns_number     142670
_diffrn_reflns_av_R_equivalents     0.0940
_diffrn_reflns_av_unetI/netI     0.0489
_diffrn_reflns_theta_min     2.166
_diffrn_reflns_theta_max     76.651
_diffrn_reflns_theta_full     67.684
_diffrn_measured_fraction_theta_max     0.968
_diffrn_measured_fraction_theta_full     1.000
_diffrn_reflns_limit_h_min     -13
_diffrn_reflns_limit_h_max     13
_diffrn_reflns_limit_k_min     -27
_diffrn_reflns_limit_k_max     26
_diffrn_reflns_limit_l_min     -31
_diffrn_reflns_limit_l_max     31
_diffrn_radiation_probe     x-ray
_refine_special_details
;
Structure solution was performed using dual-space method
(SHELXT-2018/2) and refined by full-matrix least squares on <i>F</i>^2^
(SHELXL-2025/1) using ShelXle as graphical interface (H\"ubschle <i>et
al.</i>, 2011).
;
_reflns_number_total     22208
_reflns_number_gt     15553
_reflns_threshold_expression     'I > 2\s(I)'
_refine_ls_structure_factor_coef     Fsqd
_refine_ls_matrix_type     full
_refine_ls_R_factor_all     0.0987
_refine_ls_R_factor_gt     0.0721
_refine_ls_wR_factor_gt     0.1903
_refine_ls_wR_factor_ref     0.2197
_refine_ls_goodness_of_fit_ref     1.050
_refine_ls_restrained_S_all     0.795
_refine_ls_number_reflns     22208
_refine_ls_number_parameters     2534
_refine_ls_number_restraints     59905
_refine_ls_hydrogen_treatment     constr
_refine_ls_weighting_scheme     calc
_refine_ls_weighting_details
              'w=1/[\s^2^(Fo^2^)+(0.1138P)^2^+5.6958P] where P=(Fo^2^+2Fc^2^)/3'
_atom_sites_solution_hydrogens     geom
_atom_sites_solution_primary     ?
_atom_sites_solution_secondary     ?
_refine_ls_shift/su_max     0.000
_refine_ls_shift/su_mean     0.000
_refine_diff_density_max     0.941
_refine_diff_density_min     -0.763
_refine_ls_extinction_method     none
_refine_ls_extinction_coef     .
loop_
    _atom_type_symbol
    _atom_type_description
    _atom_type_scat_dispersion_real
    _atom_type_scat_dispersion_imag
    _atom_type_scat_source
    'C' 'C' 0.0181 0.0091
                         'International Tables Vol C Tables 4.2.6.8 and 6.1.1.4'
    'H' 'H' 0.0000 0.0000
                         'International Tables Vol C Tables 4.2.6.8 and 6.1.1.4'
    'Al' 'Al' 0.2130 0.2455
                         'International Tables Vol C Tables 4.2.6.8 and 6.1.1.4'
    'F' 'F' 0.0727 0.0534
                         'International Tables Vol C Tables 4.2.6.8 and 6.1.1.4'
    'N' 'N' 0.0311 0.0180
                         'International Tables Vol C Tables 4.2.6.8 and 6.1.1.4'
    'O' 'O' 0.0492 0.0322
                         'International Tables Vol C Tables 4.2.6.8 and 6.1.1.4'
    'Ti' 'Ti' 0.2191 1.8069
                         'International Tables Vol C Tables 4.2.6.8 and 6.1.1.4'
_computing_data_collection
;
CrysAlisPro 1.171.42.49 (Rigaku OD, 2022)
;
_computing_cell_refinement
;
CrysAlisPro 1.171.42.49 (Rigaku OD, 2022)
;
_computing_data_reduction
;
CrysAlisPro 1.171.42.49 (Rigaku OD, 2022)
;
_computing_structure_solution
;
<i>SHELXT2018/2</i> (Sheldrick, 2015a)
;
_computing_structure_refinement
;
<i>SHELXL2025/1</i> (Sheldrick, 2015b)
;
_computing_molecular_graphics
;
<i>ShelXle</i> (H\"ubschle et al., 2011) and <i>VESTA</i> (Momma
& Izumi, 2011)
;
_computing_publication_material     ?
loop_
    _atom_site_type_symbol
    _atom_site_label
    _atom_site_fract_x
    _atom_site_fract_y
    _atom_site_fract_z
    _atom_site_U_iso_or_equiv
    _atom_site_adp_type
    _atom_site_calc_flag
    _atom_site_occupancy
    _atom_site_disorder_assembly
    _atom_site_disorder_group
    Ti Ti1 0.000000 0.000000 0.000000 0.0510(3) Uani d 1 . .
    Al Al1 0.37160(11) 0.84610(5) 0.25070(4) 0.0349(2) Uani d 1 . .
    N N1 0.1506(3) 0.32011(16) 0.48778(13) 0.0407(7) Uani d 1 . .
    C C1 0.2269(4) 0.3637(2) 0.48840(16) 0.0408(9) Uani d 1 . .
    Ti Ti2 0.000000 0.500000 0.000000 0.0342(2) Uani d 1 . .
    Al Al2 0.33064(11) 0.34855(5) 0.23600(4) 0.0329(2) Uani d 1 . .
    N N2 0.0342(3) 0.28392(16) 0.58333(14) 0.0416(7) Uani d 1 . .
    C C2 0.3220(4) 0.4211(2) 0.48899(19) 0.0493(10) Uani d 1 . .
    H H2A 0.324657 0.425509 0.451549 0.074 Uiso calc 1 . .
    H H2B 0.407063 0.415876 0.501711 0.074 Uiso calc 1 . .
    H H2C 0.298339 0.460385 0.514110 0.074 Uiso calc 1 . .
    C C7 -0.1193(4) 0.2038(2) 0.36251(18) 0.0451(9) Uani d 1 . .
    N N4 -0.0699(3) 0.21470(16) 0.40553(14) 0.0432(8) Uani d 1 . .
    C C4 0.0990(5) 0.3414(3) 0.68741(19) 0.0652(14) Uani d 1 . .
    H H4A 0.118965 0.388922 0.693550 0.098 Uiso calc 1 . .
    H H4B 0.175116 0.326519 0.698783 0.098 Uiso calc 1 . .
    H H4C 0.027758 0.331088 0.709269 0.098 Uiso calc 1 . .
    Ti Ti3 -0.01351(7) 0.24735(3) 0.49423(3) 0.03719(17) Uani d 1 . .
    N N3 -0.1751(3) 0.17524(17) 0.50316(14) 0.0424(7) Uani d 1 . .
    C C3 0.0621(4) 0.3086(2) 0.62923(18) 0.0453(9) Uani d 1 . .
    N N5 -0.1492(4) -0.02926(18) -0.06732(17) 0.0571(10) Uani d 1 . .
    C C5 -0.2451(4) 0.1303(2) 0.50599(16) 0.0405(9) Uani d 1 . .
    N N6 0.0656(4) 0.08682(18) -0.02533(16) 0.0558(10) Uani d 1 . .
    C C6 -0.3303(5) 0.0723(2) 0.50985(18) 0.0491(10) Uani d 1 . .
    H H6A -0.419590 0.079159 0.508938 0.074 Uiso calc 1 . .
    H H6B -0.307952 0.063712 0.544626 0.074 Uiso calc 1 . .
    H H6C -0.320897 0.034623 0.478581 0.074 Uiso calc 1 . .
    N N7 -0.0593(3) 0.40761(16) 0.01765(13) 0.0404(7) Uani d 1 . .
    N N8 0.1491(3) 0.52990(15) 0.06799(13) 0.0397(7) Uani d 1 . .
    C C8 -0.1862(5) 0.1918(3) 0.30842(19) 0.0612(13) Uani d 1 . .
    H H8A -0.161934 0.230178 0.295211 0.092 Uiso calc 1 . .
    H H8B -0.279491 0.183977 0.311408 0.092 Uiso calc 1 . .
    H H8C -0.162277 0.153340 0.282240 0.092 Uiso calc 1 . .
    C C9 -0.2335(5) -0.0355(2) -0.09886(19) 0.0535(11) Uani d 1 . .
    C C10 -0.3395(6) -0.0406(3) -0.1383(2) 0.0654(14) Uani d 1 . .
    H H10A -0.305613 -0.034495 -0.172450 0.098 Uiso calc 1 . .
    H H10B -0.390436 -0.006760 -0.122618 0.098 Uiso calc 1 . .
    H H10C -0.394125 -0.084004 -0.146485 0.098 Uiso calc 1 . .
    C C11 0.0976(5) 0.1293(2) -0.04217(19) 0.0538(11) Uani d 1 . .
    C C12 0.1371(6) 0.1843(3) -0.0634(3) 0.0795(18) Uani d 1 . .
    H H12A 0.173087 0.169080 -0.099152 0.119 Uiso calc 1 . .
    H H12B 0.202700 0.216996 -0.037190 0.119 Uiso calc 1 . .
    H H12C 0.062401 0.204180 -0.068271 0.119 Uiso calc 1 . .
    C C13 -0.0981(4) 0.3615(2) 0.02924(17) 0.0457(10) Uani d 1 . .
    C C14 -0.1482(7) 0.3017(3) 0.0434(2) 0.0744(17) Uani d 1 . .
    H H14A -0.233028 0.281905 0.023566 0.112 Uiso calc 1 . .
    H H14B -0.156151 0.312412 0.083364 0.112 Uiso calc 1 . .
    H H14C -0.089018 0.270659 0.032728 0.112 Uiso calc 1 . .
    C C15 0.2332(4) 0.54247(18) 0.10061(16) 0.0391(8) Uani d 1 . .
    C C16 0.3420(4) 0.5584(2) 0.14207(18) 0.0494(10) Uani d 1 . .
    H H16A 0.393392 0.523589 0.132975 0.074 Uiso calc 1 . .
    H H16B 0.309886 0.562253 0.178629 0.074 Uiso calc 1 . .
    H H16C 0.395631 0.600082 0.142439 0.074 Uiso calc 1 . .
    O O1_1 -0.1157(19) 0.0456(11) 0.0450(8) 0.0555(16) Uani d 0.570(8) A 1
    C C1_1 -0.1989(9) 0.0788(4) 0.0782(4) 0.0587(13) Uani d 0.570(8) A 1
    C C2_1 -0.1242(11) 0.1457(6) 0.1165(4) 0.088(3) Uani d 0.570(8) A 1
    F F1_1 -0.0488(11) 0.1344(7) 0.1532(4) 0.163(6) Uani d 0.570(8) A 1
    F F2_1 -0.2004(9) 0.1855(5) 0.1426(5) 0.106(3) Uani d 0.570(8) A 1
    F F3_1 -0.0551(8) 0.1769(4) 0.0861(5) 0.119(3) Uani d 0.570(8) A 1
    C C3_1 -0.3059(9) 0.0925(4) 0.0427(4) 0.067(2) Uani d 0.570(8) A 1
    F F4_1 -0.3572(8) 0.0384(5) 0.0030(4) 0.106(4) Uani d 0.570(8) A 1
    F F5_1 -0.2606(10) 0.1385(5) 0.0200(4) 0.126(3) Uani d 0.570(8) A 1
    F F6_1 -0.4004(9) 0.1128(4) 0.0721(3) 0.084(2) Uani d 0.570(8) A 1
    C C4_1 -0.2634(12) 0.0361(6) 0.1125(5) 0.104(4) Uani d 0.570(8) A 1
    F F7_1 -0.3581(13) -0.0084(5) 0.0822(5) 0.168(5) Uani d 0.570(8) A 1
    F F8_1 -0.3310(9) 0.0643(5) 0.1534(4) 0.108(3) Uani d 0.570(8) A 1
    F F9_1 -0.1803(15) 0.0102(8) 0.1339(6) 0.167(6) Uani d 0.570(8) A 1
    O O1_2 -0.107(3) 0.0416(15) 0.0472(11) 0.0555(16) Uani d 0.430(8) A 2
    C C1_2 -0.1902(11) 0.0693(6) 0.0800(5) 0.0587(13) Uani d 0.430(8) A 2
    C C2_2 -0.1933(15) 0.0444(6) 0.1317(5) 0.090(4) Uani d 0.430(8) A 2
    F F1_2 -0.2358(16) -0.0188(5) 0.1184(6) 0.106(5) Uani d 0.430(8) A 2
    F F2_2 -0.255(2) 0.0816(8) 0.1684(6) 0.173(7) Uani d 0.430(8) A 2
    F F3_2 -0.0755(16) 0.0587(9) 0.1562(6) 0.181(7) Uani d 0.430(8) A 2
    C C3_2 -0.1405(15) 0.1448(6) 0.1013(7) 0.106(5) Uani d 0.430(8) A 2
    F F4_2 -0.142(2) 0.1661(7) 0.0576(8) 0.194(8) Uani d 0.430(8) A 2
    F F5_2 -0.0219(12) 0.1555(5) 0.1251(7) 0.124(5) Uani d 0.430(8) A 2
    F F6_2 -0.214(2) 0.1704(11) 0.1397(10) 0.219(11) Uani d 0.430(8) A 2
    C C4_2 -0.3247(13) 0.0523(8) 0.0489(5) 0.122(5) Uani d 0.430(8) A 2
    F F7_2 -0.3174(16) 0.0698(10) 0.0028(5) 0.136(6) Uani d 0.430(8) A 2
    F F8_2 -0.4042(14) 0.0856(12) 0.0800(8) 0.256(12) Uani d 0.430(8) A 2
    F F9_2 -0.3612(15) -0.0129(8) 0.0361(7) 0.206(8) Uani d 0.430(8) A 2
    O O1_3 -0.114(2) 0.3119(10) 0.5012(12) 0.046(5) Uani d 0.422(8) B 2
    C C1_3 -0.1719(12) 0.3623(6) 0.4988(5) 0.0452(9) Uani d 0.422(8) B 2
    C C2_3 -0.1081(11) 0.3981(6) 0.4588(5) 0.047(3) Uani d 0.422(8) B 2
    F F1_3 0.0065(7) 0.4325(4) 0.4803(5) 0.088(3) Uani d 0.422(8) B 2
    F F2_3 -0.178(2) 0.4387(10) 0.4466(12) 0.066(6) Uani d 0.422(8) B 2
    F F3_3 -0.0882(14) 0.3567(4) 0.4116(4) 0.087(4) Uani d 0.422(8) B 2
    C C3_3 -0.3154(13) 0.3370(7) 0.4792(6) 0.089(4) Uani d 0.422(8) B 2
    F F4_3 -0.3657(12) 0.2960(9) 0.5063(9) 0.134(7) Uani d 0.422(8) B 2
    F F5_3 -0.3304(9) 0.3075(5) 0.4253(5) 0.113(4) Uani d 0.422(8) B 2
    F F6_3 -0.381(3) 0.3868(12) 0.4884(12) 0.117(8) Uani d 0.422(8) B 2
    C C4_3 -0.1539(15) 0.4122(7) 0.5576(5) 0.089(4) Uani d 0.422(8) B 2
    F F7_3 -0.229(2) 0.3877(8) 0.5900(6) 0.153(7) Uani d 0.422(8) B 2
    F F8_3 -0.177(2) 0.4708(8) 0.5588(9) 0.088(5) Uani d 0.422(8) B 2
    F F9_3 -0.0335(15) 0.4208(5) 0.5798(5) 0.124(5) Uani d 0.422(8) B 2
    O O1_4 -0.1194(14) 0.3085(7) 0.4985(8) 0.039(3) Uani d 0.578(8) B 1
    C C1_4 -0.1805(9) 0.3588(5) 0.4987(4) 0.0452(9) Uani d 0.578(8) B 1
    C C2_4 -0.1334(10) 0.4175(5) 0.5523(4) 0.063(3) Uani d 0.578(8) B 1
    F F1_4 -0.1397(9) 0.3952(4) 0.5960(3) 0.075(2) Uani d 0.578(8) B 1
    F F2_4 -0.2140(17) 0.4602(7) 0.5584(8) 0.112(5) Uani d 0.578(8) B 1
    F F3_4 -0.0136(7) 0.4451(3) 0.5500(3) 0.088(2) Uani d 0.578(8) B 1
    C C3_4 -0.1476(9) 0.3827(5) 0.4478(4) 0.053(2) Uani d 0.578(8) B 1
    F F4_4 -0.2106(8) 0.3396(3) 0.40188(19) 0.081(2) Uani d 0.578(8) B 1
    F F5_4 -0.0235(7) 0.3871(5) 0.4412(4) 0.088(3) Uani d 0.578(8) B 1
    F F6_4 -0.1775(14) 0.4411(7) 0.4518(8) 0.053(3) Uani d 0.578(8) B 1
    C C4_4 -0.3257(10) 0.3349(5) 0.4974(4) 0.073(3) Uani d 0.578(8) B 1
    F F7_4 -0.3619(8) 0.2761(4) 0.4609(4) 0.102(3) Uani d 0.578(8) B 1
    F F8_4 -0.3953(19) 0.3752(9) 0.4828(8) 0.103(5) Uani d 0.578(8) B 1
    F F9_4 -0.3586(10) 0.3327(5) 0.5470(4) 0.104(3) Uani d 0.578(8) B 1
    O O1_5 0.3558(8) 0.3351(4) 0.1662(2) 0.0405(9) Uani d 0.842(3) C 1
    C C1_5 0.4120(5) 0.3019(2) 0.1219(2) 0.0418(9) Uani d 0.842(3) C 1
    C C2_5 0.5545(6) 0.3007(3) 0.1377(2) 0.0567(14) Uani d 0.842(3) C 1
    F F1_5 0.6293(3) 0.35867(17) 0.14337(16) 0.0698(10) Uani d 0.842(3) C 1
    F F2_5 0.6034(4) 0.2554(2) 0.10028(18) 0.0644(11) Uani d 0.842(3) C 1
    F F3_5 0.5654(4) 0.2883(2) 0.18611(16) 0.0615(11) Uani d 0.842(3) C 1
    C C3_5 0.3401(6) 0.2305(2) 0.0984(2) 0.0531(12) Uani d 0.842(3) C 1
    F F4_5 0.2136(4) 0.2275(2) 0.0978(2) 0.0721(11) Uani d 0.842(3) C 1
    F F5_5 0.3718(4) 0.19280(15) 0.12858(14) 0.0631(9) Uani d 0.842(3) C 1
    F F6_5 0.3654(4) 0.20196(18) 0.04603(14) 0.0670(10) Uani d 0.842(3) C 1
    C C4_5 0.4085(6) 0.3377(3) 0.0774(2) 0.0565(14) Uani d 0.842(3) C 1
    F F7_5 0.2896(4) 0.32478(18) 0.05213(14) 0.0729(11) Uani d 0.842(3) C 1
    F F8_5 0.4886(4) 0.3197(2) 0.03798(15) 0.0702(12) Uani d 0.842(3) C 1
    F F9_5 0.4386(4) 0.40232(15) 0.09910(13) 0.0594(9) Uani d 0.842(3) C 1
    O O1_6 0.365(4) 0.3351(19) 0.1717(11) 0.0405(9) Uani d 0.158(3) C 2
    C C1_6 0.3909(15) 0.2976(8) 0.1220(8) 0.0418(9) Uani d 0.158(3) C 2
    C C2_6 0.4360(18) 0.3424(9) 0.0854(8) 0.057(4) Uani d 0.158(3) C 2
    F F1_6 0.3588(19) 0.3859(8) 0.0899(7) 0.0594(9) Uani d 0.158(3) C 2
    F F2_6 0.423(2) 0.3098(11) 0.0317(7) 0.0702(12) Uani d 0.158(3) C 2
    F F3_6 0.5563(16) 0.3741(8) 0.1017(8) 0.071(4) Uani d 0.158(3) C 2
    C C3_6 0.5003(16) 0.2601(8) 0.1281(7) 0.049(4) Uani d 0.158(3) C 2
    F F4_6 0.459(2) 0.2096(7) 0.1467(7) 0.0631(9) Uani d 0.158(3) C 2
    F F5_6 0.592(2) 0.2988(12) 0.1659(10) 0.071(7) Uani d 0.158(3) C 2
    F F6_6 0.548(2) 0.2374(12) 0.0797(8) 0.072(6) Uani d 0.158(3) C 2
    C C4_6 0.2688(17) 0.2473(9) 0.0935(7) 0.057(5) Uani d 0.158(3) C 2
    F F7_6 0.211(2) 0.2201(12) 0.1293(8) 0.096(8) Uani d 0.158(3) C 2
    F F8_6 0.296(2) 0.2007(10) 0.0511(8) 0.0670(10) Uani d 0.158(3) C 2
    F F9_6 0.189(2) 0.2765(12) 0.0717(10) 0.110(8) Uani d 0.158(3) C 2
    O O1_7 0.2048(3) 0.39037(16) 0.24907(13) 0.0382(7) Uani d 0.855(3) C 1
    C C1_7 0.0870(4) 0.3970(2) 0.2309(2) 0.0431(9) Uani d 0.855(3) C 1
    C C2_7 0.0862(6) 0.3999(3) 0.1699(3) 0.0648(16) Uani d 0.855(3) C 1
    F F1_7 0.1934(4) 0.4362(2) 0.16227(18) 0.0782(11) Uani d 0.855(3) C 1
    F F2_7 -0.0122(4) 0.4259(2) 0.15611(17) 0.0783(11) Uani d 0.855(3) C 1
    F F3_7 0.0784(4) 0.3406(2) 0.13374(14) 0.0774(11) Uani d 0.855(3) C 1
    C C3_7 -0.0173(5) 0.3381(3) 0.2316(3) 0.0583(13) Uani d 0.855(3) C 1
    F F4_7 -0.0451(5) 0.3419(4) 0.2834(2) 0.0829(16) Uani d 0.855(3) C 1
    F F5_7 0.0231(3) 0.28246(15) 0.21197(18) 0.0748(11) Uani d 0.855(3) C 1
    F F6_7 -0.1279(3) 0.33514(18) 0.20280(18) 0.0730(11) Uani d 0.855(3) C 1
    C C4_7 0.0537(5) 0.4612(3) 0.2681(3) 0.0627(15) Uani d 0.855(3) C 1
    F F7_7 0.0823(4) 0.4670(2) 0.32076(15) 0.0765(11) Uani d 0.855(3) C 1
    F F8_7 -0.0704(3) 0.46481(19) 0.2626(2) 0.0799(12) Uani d 0.855(3) C 1
    F F9_7 0.1226(3) 0.51297(15) 0.2570(2) 0.0813(13) Uani d 0.855(3) C 1
    O O1_8 0.1673(17) 0.3612(9) 0.2417(8) 0.0382(7) Uani d 0.145(3) C 2
    C C1_8 0.0760(15) 0.3980(7) 0.2412(6) 0.0431(9) Uani d 0.145(3) C 2
    C C2_8 0.0794(18) 0.4485(9) 0.2990(7) 0.070(4) Uani d 0.145(3) C 2
    F F1_8 -0.028(2) 0.4730(11) 0.3060(10) 0.081(6) Uani d 0.145(3) C 2
    F F2_8 0.180(2) 0.4973(10) 0.3063(9) 0.092(7) Uani d 0.145(3) C 2
    F F3_8 0.091(2) 0.4217(10) 0.3397(7) 0.0765(11) Uani d 0.145(3) C 2
    C C3_8 0.0996(17) 0.4354(9) 0.1976(8) 0.0648(16) Uani d 0.145(3) C 2
    F F4_8 0.074(3) 0.3946(11) 0.1468(7) 0.074(7) Uani d 0.145(3) C 2
    F F5_8 0.2232(16) 0.4617(12) 0.1998(10) 0.0782(11) Uani d 0.145(3) C 2
    F F6_8 0.034(2) 0.4833(11) 0.2031(11) 0.088(7) Uani d 0.145(3) C 2
    C C4_8 -0.0594(15) 0.3534(8) 0.2280(8) 0.0583(13) Uani d 0.145(3) C 2
    F F7_8 -0.059(2) 0.3007(9) 0.1857(8) 0.086(6) Uani d 0.145(3) C 2
    F F8_8 -0.1459(15) 0.3860(9) 0.2146(9) 0.0730(11) Uani d 0.145(3) C 2
    F F9_8 -0.094(2) 0.3366(14) 0.2727(10) 0.073(7) Uani d 0.145(3) C 2
    O O1_9 0.2095(4) 0.8364(2) 0.25548(17) 0.0478(10) Uani d 0.753(6) D 1
    C C1_9 0.0991(6) 0.8608(3) 0.2613(3) 0.0444(10) Uani d 0.753(6) D 1
    C C2_9 0.0699(7) 0.8769(4) 0.3230(3) 0.0508(11) Uani d 0.753(6) D 1
    F F1_9 0.1754(6) 0.9090(4) 0.3550(3) 0.074(2) Uani d 0.753(6) D 1
    F F2_9 -0.0198(5) 0.9140(4) 0.3344(3) 0.0668(19) Uani d 0.753(6) D 1
    F F3_9 0.0302(14) 0.8222(4) 0.3372(5) 0.0654(14) Uani d 0.753(6) D 1
    C C3_9 -0.0098(6) 0.8059(3) 0.2259(3) 0.0516(15) Uani d 0.753(6) D 1
    F F4_9 -0.0053(7) 0.8009(5) 0.1723(3) 0.0649(18) Uani d 0.753(6) D 1
    F F5_9 0.0028(5) 0.74784(18) 0.23086(17) 0.0589(10) Uani d 0.753(6) D 1
    F F6_9 -0.1269(5) 0.8164(3) 0.2402(3) 0.0727(17) Uani d 0.753(6) D 1
    C C4_9 0.1067(7) 0.9227(3) 0.2427(3) 0.0640(16) Uani d 0.753(6) D 1
    F F7_9 0.1700(7) 0.9159(3) 0.1971(3) 0.0811(17) Uani d 0.753(6) D 1
    F F8_9 -0.0095(6) 0.9347(4) 0.2314(4) 0.0801(19) Uani d 0.753(6) D 1
    F F9_9 0.1727(6) 0.9748(2) 0.2818(2) 0.0842(15) Uani d 0.753(6) D 1
    O O1_10 0.2299(10) 0.8769(7) 0.2690(5) 0.0478(10) Uani d 0.247(6) D 2
    C C1_10 0.1005(14) 0.8734(7) 0.2654(6) 0.0444(10) Uani d 0.247(6) D 2
    C C2_10 0.0651(16) 0.9295(7) 0.2444(7) 0.0640(16) Uani d 0.247(6) D 2
    F F1_10 0.0958(14) 0.9865(5) 0.2841(5) 0.064(3) Uani d 0.247(6) D 2
    F F2_10 -0.0600(14) 0.9206(11) 0.2297(9) 0.064(4) Uani d 0.247(6) D 2
    F F3_10 0.1279(19) 0.9335(12) 0.2003(8) 0.089(6) Uani d 0.247(6) D 2
    C C3_10 0.0304(16) 0.8075(7) 0.2246(7) 0.0516(15) Uani d 0.247(6) D 2
    F F4_10 0.0821(14) 0.7581(5) 0.2315(5) 0.052(3) Uani d 0.247(6) D 2
    F F5_10 0.043(2) 0.8086(14) 0.1726(7) 0.071(6) Uani d 0.247(6) D 2
    F F6_10 -0.0950(14) 0.7950(8) 0.2324(7) 0.055(4) Uani d 0.247(6) D 2
    C C4_10 0.0523(18) 0.8786(10) 0.3236(7) 0.0508(11) Uani d 0.247(6) D 2
    F F7_10 0.044(4) 0.8207(13) 0.3333(17) 0.0654(14) Uani d 0.247(6) D 2
    F F8_10 -0.0620(15) 0.8962(11) 0.3290(7) 0.056(5) Uani d 0.247(6) D 2
    F F9_10 0.1341(15) 0.9214(9) 0.3631(6) 0.054(4) Uani d 0.247(6) D 2
    O O1_11 0.3069(4) 0.2741(2) 0.24877(17) 0.0419(8) Uani d 0.925(2) C 1
    C C1_11 0.3061(4) 0.2383(2) 0.28453(18) 0.0431(9) Uani d 0.925(2) C 1
    C C2_11 0.2029(5) 0.1743(2) 0.2607(2) 0.0526(11) Uani d 0.925(2) C 1
    F F1_11 0.0848(3) 0.18587(18) 0.27116(16) 0.0742(9) Uani d 0.925(2) C 1
    F F2_11 0.2232(4) 0.12799(15) 0.28491(15) 0.0711(9) Uani d 0.925(2) C 1
    F F3_11 0.2067(3) 0.14881(13) 0.20762(12) 0.0539(7) Uani d 0.925(2) C 1
    C C3_11 0.4400(5) 0.2193(2) 0.28939(19) 0.0541(11) Uani d 0.925(2) C 1
    F F4_11 0.5345(3) 0.27126(14) 0.29432(13) 0.0598(8) Uani d 0.925(2) C 1
    F F5_11 0.4602(4) 0.1742(2) 0.2439(2) 0.0584(12) Uani d 0.925(2) C 1
    F F6_11 0.4587(3) 0.19788(17) 0.33226(13) 0.0684(9) Uani d 0.925(2) C 1
    C C4_11 0.2673(5) 0.2762(2) 0.34200(18) 0.0540(11) Uani d 0.925(2) C 1
    F F7_11 0.3735(4) 0.32049(16) 0.36976(12) 0.0743(10) Uani d 0.925(2) C 1
    F F8_11 0.2312(4) 0.2379(2) 0.37334(15) 0.0617(9) Uani d 0.925(2) C 1
    F F9_11 0.1762(4) 0.30868(18) 0.33791(13) 0.0754(11) Uani d 0.925(2) C 1
    O O1_12 0.319(5) 0.268(2) 0.2449(18) 0.0419(8) Uani d 0.075(2) C 2
    C C1_12 0.289(2) 0.2325(11) 0.2797(10) 0.0431(9) Uani d 0.075(2) C 2
    C C2_12 0.141(2) 0.2099(12) 0.2777(10) 0.0526(11) Uani d 0.075(2) C 2
    F F1_12 0.096(4) 0.2527(16) 0.3180(13) 0.081(9) Uani d 0.075(2) C 2
    F F2_12 0.114(3) 0.1489(11) 0.2820(12) 0.045(6) Uani d 0.075(2) C 2
    F F3_12 0.087(3) 0.2072(14) 0.2284(10) 0.0539(7) Uani d 0.075(2) C 2
    C C3_12 0.343(3) 0.1675(13) 0.2633(10) 0.0541(11) Uani d 0.075(2) C 2
    F F4_12 0.459(4) 0.177(3) 0.245(2) 0.065(13) Uani d 0.075(2) C 2
    F F5_12 0.264(5) 0.1237(18) 0.2238(16) 0.120(15) Uani d 0.075(2) C 2
    F F6_12 0.355(4) 0.1480(17) 0.3086(13) 0.0684(9) Uani d 0.075(2) C 2
    C C4_12 0.346(3) 0.2693(12) 0.3397(10) 0.0540(11) Uani d 0.075(2) C 2
    F F7_12 0.468(2) 0.2580(18) 0.3418(13) 0.065(7) Uani d 0.075(2) C 2
    F F8_12 0.285(4) 0.243(2) 0.3763(16) 0.074(11) Uani d 0.075(2) C 2
    F F9_12 0.331(5) 0.3315(13) 0.3550(15) 0.0743(10) Uani d 0.075(2) C 2
    O O1_13 0.4552(4) 0.91819(16) 0.29258(13) 0.0663(10) Uani d 1 . .
    C C1_13 0.5454(4) 0.97273(17) 0.30319(15) 0.0421(9) Uani d 1 . .
    C C2_13 0.5012(5) 1.0257(2) 0.3510(2) 0.0625(12) Uani d 1 . .
    F F1_13 0.4087(4) 1.0500(2) 0.3324(2) 0.1161(15) Uani d 1 . .
    F F2_13 0.5991(4) 1.07567(14) 0.37410(13) 0.0802(10) Uani d 1 . .
    F F3_13 0.4593(3) 1.00136(19) 0.39095(13) 0.0839(10) Uani d 1 . .
    C C3_13 0.6751(5) 0.9605(3) 0.3224(2) 0.0851(18) Uani d 1 . .
    F F4_13 0.6932(5) 0.9019(2) 0.2904(2) 0.135(2) Uani d 1 . .
    F F5_13 0.6776(4) 0.95838(19) 0.37370(15) 0.1031(14) Uani d 1 . .
    F F6_13 0.7717(4) 1.0067(3) 0.3194(2) 0.137(2) Uani d 1 . .
    C C4_13 0.5574(6) 0.9970(2) 0.2519(2) 0.0780(16) Uani d 1 . .
    F F7_13 0.6276(4) 0.9631(2) 0.21572(14) 0.1135(16) Uani d 1 . .
    F F8_13 0.6083(6) 1.06036(17) 0.26467(15) 0.1253(19) Uani d 1 . .
    F F9_13 0.4429(5) 0.98865(19) 0.22557(15) 0.1091(15) Uani d 1 . .
    O O1_20 0.0911(3) 0.18535(13) 0.48740(11) 0.0420(6) Uani d 1 . .
    C C1_20 0.1602(4) 0.13777(18) 0.48589(15) 0.0402(8) Uani d 1 . .
    C C2_20 0.3056(4) 0.1666(2) 0.48800(18) 0.0534(10) Uani d 1 . .
    F F1_20 0.3367(3) 0.17476(19) 0.43980(13) 0.0771(9) Uani d 1 . .
    F F2_20 0.3807(3) 0.12744(17) 0.49988(13) 0.0703(8) Uani d 1 . .
    F F3_20 0.3353(3) 0.22361(15) 0.52596(14) 0.0724(8) Uani d 1 . .
    C C3_20 0.1346(4) 0.1119(2) 0.53654(18) 0.0513(10) Uani d 1 . .
    F F4_20 0.0089(3) 0.09857(16) 0.54171(12) 0.0649(7) Uani d 1 . .
    F F5_20 0.1878(3) 0.15631(16) 0.58288(11) 0.0667(8) Uani d 1 . .
    F F6_20 0.1794(3) 0.05664(16) 0.53240(14) 0.0741(9) Uani d 1 . .
    C C4_20 0.1190(5) 0.0809(2) 0.43202(18) 0.0571(11) Uani d 1 . .
    F F7_20 0.0022(3) 0.04792(14) 0.43341(13) 0.0765(9) Uani d 1 . .
    F F8_20 0.2000(4) 0.03895(16) 0.42263(14) 0.0868(11) Uani d 1 . .
    F F9_20 0.1152(3) 0.10347(15) 0.38865(11) 0.0703(8) Uani d 1 . .
    O O1_14 0.4146(4) 0.78006(14) 0.26815(12) 0.0574(8) Uani d 1 . .
    C C1_14 0.4204(4) 0.74872(18) 0.30648(15) 0.0432(9) Uani d 1 . .
    C C2_14 0.2980(5) 0.6961(2) 0.30012(19) 0.0560(11) Uani d 1 . .
    F F1_14 0.2017(3) 0.72441(17) 0.32346(14) 0.0775(9) Uani d 1 . .
    F F2_14 0.3140(4) 0.65073(15) 0.32373(15) 0.0873(11) Uani d 1 . .
    F F3_14 0.2586(3) 0.66657(15) 0.24728(13) 0.0769(9) Uani d 1 . .
    C C3_14 0.5374(5) 0.7139(3) 0.29604(19) 0.0658(13) Uani d 1 . .
    F F4_14 0.6396(3) 0.7514(2) 0.28722(16) 0.1036(13) Uani d 1 . .
    F F5_14 0.5119(3) 0.66080(16) 0.25173(12) 0.0740(9) Uani d 1 . .
    F F6_14 0.5709(4) 0.6934(2) 0.33915(14) 0.0997(13) Uani d 1 . .
    C C4_14 0.4361(5) 0.7967(2) 0.36586(17) 0.0537(11) Uani d 1 . .
    F F7_14 0.5550(3) 0.83125(18) 0.37756(12) 0.0845(11) Uani d 1 . .
    F F8_14 0.4122(3) 0.76666(15) 0.40469(10) 0.0647(7) Uani d 1 . .
    F F9_14 0.3562(3) 0.83872(13) 0.37044(11) 0.0630(7) Uani d 1 . .
    O O1_15 0.4613(3) 0.39752(15) 0.27912(13) 0.0392(7) Uani d 0.889(3) C 1
    C C1_15 0.5258(4) 0.4588(2) 0.30495(18) 0.0393(8) Uani d 0.889(3) C 1
    C C2_15 0.4367(5) 0.4996(2) 0.3429(2) 0.0521(11) Uani d 0.889(3) C 1
    F F1_15 0.3613(3) 0.52320(14) 0.31417(13) 0.0561(8) Uani d 0.889(3) C 1
    F F2_15 0.5037(3) 0.55049(16) 0.38273(14) 0.0717(10) Uani d 0.889(3) C 1
    F F3_15 0.3606(4) 0.46267(18) 0.36747(13) 0.0633(8) Uani d 0.889(3) C 1
    C C3_15 0.6396(5) 0.4516(2) 0.3418(2) 0.0507(11) Uani d 0.889(3) C 1
    F F4_15 0.6985(3) 0.40410(16) 0.31485(14) 0.0572(8) Uani d 0.889(3) C 1
    F F5_15 0.5962(4) 0.4367(2) 0.38689(14) 0.0654(10) Uani d 0.889(3) C 1
    F F6_15 0.7270(3) 0.50649(15) 0.35952(14) 0.0635(9) Uani d 0.889(3) C 1
    C C4_15 0.5774(5) 0.4934(2) 0.2625(2) 0.0471(11) Uani d 0.889(3) C 1
    F F7_15 0.6764(3) 0.4694(2) 0.23909(15) 0.0610(8) Uani d 0.889(3) C 1
    F F8_15 0.6152(4) 0.55797(16) 0.28560(16) 0.0656(10) Uani d 0.889(3) C 1
    F F9_15 0.4859(5) 0.4846(3) 0.2222(2) 0.0539(12) Uani d 0.889(3) C 1
    O O1_16 0.4142(19) 0.4141(11) 0.2826(10) 0.0392(7) Uani d 0.111(3) C 2
    C C1_16 0.5307(17) 0.4526(8) 0.3012(7) 0.0393(8) Uani d 0.111(3) C 2
    C C2_16 0.589(2) 0.4785(11) 0.2546(8) 0.0471(11) Uani d 0.111(3) C 2
    F F1_16 0.640(2) 0.4336(13) 0.2186(10) 0.061(6) Uani d 0.111(3) C 2
    F F2_16 0.682(3) 0.5304(11) 0.2749(10) 0.067(7) Uani d 0.111(3) C 2
    F F3_16 0.500(4) 0.497(2) 0.2275(17) 0.060(10) Uani d 0.111(3) C 2
    C C3_16 0.5135(19) 0.5115(9) 0.3508(7) 0.0521(11) Uani d 0.111(3) C 2
    F F4_16 0.441(2) 0.4903(11) 0.3863(8) 0.056(5) Uani d 0.111(3) C 2
    F F5_16 0.457(2) 0.5532(9) 0.3334(10) 0.066(6) Uani d 0.111(3) C 2
    F F6_16 0.624(2) 0.5453(13) 0.3789(9) 0.084(9) Uani d 0.111(3) C 2
    C C4_16 0.6214(18) 0.4125(9) 0.3203(8) 0.0507(11) Uani d 0.111(3) C 2
    F F7_16 0.585(2) 0.4015(15) 0.3670(9) 0.059(6) Uani d 0.111(3) C 2
    F F8_16 0.7443(17) 0.4418(13) 0.3276(10) 0.061(6) Uani d 0.111(3) C 2
    F F9_16 0.615(2) 0.3546(9) 0.2830(9) 0.058(6) Uani d 0.111(3) C 2
    O O1_17 0.4074(4) 0.83710(15) 0.18350(12) 0.0578(9) Uani d 1 . .
    C C1_17 0.4200(4) 0.79599(18) 0.13319(15) 0.0455(9) Uani d 1 . .
    C C2_17 0.2999(4) 0.7415(2) 0.11231(17) 0.0500(10) Uani d 1 . .
    F F1_17 0.2589(3) 0.71744(15) 0.15286(11) 0.0614(7) Uani d 1 . .
    F F2_17 0.3213(3) 0.69159(13) 0.07043(10) 0.0595(7) Uani d 1 . .
    F F3_17 0.2031(3) 0.76530(19) 0.09499(13) 0.0762(9) Uani d 1 . .
    C C3_17 0.4399(6) 0.8372(2) 0.09210(17) 0.0627(13) Uani d 1 . .
    F F4_17 0.5598(4) 0.87170(15) 0.09996(12) 0.0864(11) Uani d 1 . .
    F F5_17 0.3609(4) 0.87867(16) 0.09903(12) 0.0902(12) Uani d 1 . .
    F F6_17 0.4226(3) 0.80001(13) 0.03915(10) 0.0638(8) Uani d 1 . .
    C C4_17 0.5388(4) 0.7637(2) 0.13631(17) 0.0535(10) Uani d 1 . .
    F F7_17 0.6367(3) 0.80534(17) 0.16750(13) 0.0770(9) Uani d 1 . .
    F F8_17 0.5803(3) 0.73920(15) 0.08622(11) 0.0646(7) Uani d 1 . .
    F F9_17 0.5127(3) 0.71396(13) 0.15780(11) 0.0566(6) Uani d 1 . .
    O O1_18 -0.1181(3) 0.53605(18) 0.04762(16) 0.0387(7) Uani d 0.934(4) E 1
    C C1_18 -0.2005(4) 0.5669(2) 0.08087(17) 0.0408(8) Uani d 0.934(4) E 1
    C C2_18 -0.3344(4) 0.5533(2) 0.04792(19) 0.0485(10) Uani d 0.934(4) E 1
    F F1_18 -0.3199(4) 0.5608(2) -0.00215(13) 0.0608(10) Uani d 0.934(4) E 1
    F F2_18 -0.4127(3) 0.59257(17) 0.07259(13) 0.0601(8) Uani d 0.934(4) E 1
    F F3_18 -0.3924(3) 0.49176(15) 0.04025(16) 0.0684(9) Uani d 0.934(4) E 1
    C C3_18 -0.2163(5) 0.5408(3) 0.1315(2) 0.0588(12) Uani d 0.934(4) E 1
    F F4_18 -0.1129(4) 0.5641(2) 0.16735(14) 0.0828(12) Uani d 0.934(4) E 1
    F F5_18 -0.2319(4) 0.47516(19) 0.11606(18) 0.0694(10) Uani d 0.934(4) E 1
    F F6_18 -0.3188(5) 0.5575(3) 0.15883(18) 0.0810(14) Uani d 0.934(4) E 1
    C C4_18 -0.1479(5) 0.6420(2) 0.0998(2) 0.0558(12) Uani d 0.934(4) E 1
    F F7_18 -0.0237(4) 0.6526(2) 0.1162(2) 0.0775(14) Uani d 0.934(4) E 1
    F F8_18 -0.2088(3) 0.67357(17) 0.14187(16) 0.0738(11) Uani d 0.934(4) E 1
    F F9_18 -0.1614(4) 0.66726(16) 0.05871(18) 0.0742(11) Uani d 0.934(4) E 1
    O O1_19 -0.102(4) 0.544(2) 0.0490(18) 0.0387(7) Uani d 0.066(4) E 2
    C C1_19 -0.189(2) 0.5684(12) 0.0824(10) 0.0408(8) Uani d 0.066(4) E 2
    C C2_19 -0.279(3) 0.5978(15) 0.0508(12) 0.0485(10) Uani d 0.066(4) E 2
    F F1_19 -0.211(4) 0.647(2) 0.037(2) 0.076(10) Uani d 0.066(4) E 2
    F F2_19 -0.368(3) 0.622(2) 0.0821(17) 0.0601(8) Uani d 0.066(4) E 2
    F F3_19 -0.336(6) 0.554(2) 0.0049(17) 0.0608(10) Uani d 0.066(4) E 2
    C C3_19 -0.268(3) 0.5132(14) 0.1018(13) 0.0588(12) Uani d 0.066(4) E 2
    F F4_19 -0.187(5) 0.485(3) 0.123(3) 0.0694(10) Uani d 0.066(4) E 2
    F F5_19 -0.343(5) 0.470(2) 0.0603(17) 0.090(12) Uani d 0.066(4) E 2
    F F6_19 -0.344(5) 0.537(2) 0.1407(18) 0.065(11) Uani d 0.066(4) E 2
    C C4_19 -0.115(3) 0.6222(14) 0.1329(12) 0.0558(12) Uani d 0.066(4) E 2
    F F7_19 -0.037(5) 0.596(2) 0.1593(15) 0.083(11) Uani d 0.066(4) E 2
    F F8_19 -0.193(4) 0.649(2) 0.1687(17) 0.086(12) Uani d 0.066(4) E 2
    F F9_19 -0.043(5) 0.669(2) 0.116(2) 0.079(13) Uani d 0.066(4) E 2
loop_
    _atom_site_aniso_label
    _atom_site_aniso_U_11
    _atom_site_aniso_U_22
    _atom_site_aniso_U_33
    _atom_site_aniso_U_12
    _atom_site_aniso_U_13
    _atom_site_aniso_U_23
    Ti1 0.0620(7) 0.0407(5) 0.0452(6) -0.0110(5) -0.0106(5) 0.0176(5)
    Al1 0.0343(6) 0.0354(5) 0.0290(5) -0.0030(4) -0.0002(4) 0.0058(4)
    N1 0.0434(19) 0.0413(17) 0.0391(17) 0.0065(15) -0.0009(14) 0.0154(14)
    C1 0.042(2) 0.046(2) 0.0349(19) 0.0114(18) -0.0006(16) 0.0109(16)
    Ti2 0.0340(5) 0.0334(4) 0.0318(4) -0.0020(4) -0.0025(4) 0.0094(4)
    Al2 0.0331(6) 0.0351(5) 0.0297(5) 0.0019(4) -0.0006(4) 0.0112(4)
    N2 0.0414(18) 0.0439(17) 0.0407(18) 0.0055(14) 0.0006(15) 0.0161(14)
    C2 0.047(2) 0.045(2) 0.053(2) 0.0002(18) 0.001(2) 0.0147(19)
    C7 0.041(2) 0.047(2) 0.044(2) 0.0004(17) 0.0057(18) 0.0121(18)
    N4 0.0457(19) 0.0411(17) 0.0411(18) 0.0043(14) 0.0004(15) 0.0118(14)
    C4 0.054(3) 0.083(3) 0.043(2) -0.017(3) -0.009(2) 0.011(2)
    Ti3 0.0394(4) 0.0353(3) 0.0372(3) 0.0068(3) 0.0007(3) 0.0116(3)
    N3 0.0374(18) 0.0450(18) 0.0447(18) 0.0063(15) 0.0021(14) 0.0142(15)
    C3 0.037(2) 0.050(2) 0.046(2) -0.0050(17) -0.0010(18) 0.0177(19)
    N5 0.069(3) 0.0428(19) 0.053(2) -0.0083(18) -0.010(2) 0.0167(17)
    C5 0.039(2) 0.044(2) 0.0367(19) 0.0075(18) -0.0003(16) 0.0105(16)
    N6 0.070(3) 0.0431(19) 0.050(2) -0.0095(18) -0.0057(19) 0.0195(16)
    C6 0.052(3) 0.043(2) 0.047(2) -0.0021(18) -0.0023(19) 0.0109(18)
    N7 0.0416(18) 0.0404(17) 0.0371(16) -0.0008(14) 0.0005(14) 0.0132(13)
    N8 0.0417(18) 0.0375(16) 0.0353(16) -0.0013(13) -0.0029(14) 0.0089(13)
    C8 0.056(3) 0.075(3) 0.043(2) -0.009(2) -0.004(2) 0.016(2)
    C9 0.068(3) 0.035(2) 0.050(2) -0.0034(19) -0.009(2) 0.0104(18)
    C10 0.074(3) 0.053(3) 0.060(3) 0.011(2) -0.016(3) 0.006(2)
    C11 0.059(3) 0.048(2) 0.052(2) -0.008(2) -0.006(2) 0.022(2)
    C12 0.088(4) 0.068(3) 0.090(4) -0.016(3) -0.008(3) 0.053(3)
    C13 0.050(2) 0.043(2) 0.039(2) -0.0040(18) -0.0010(18) 0.0118(17)
    C14 0.096(4) 0.061(3) 0.063(3) -0.020(3) 0.001(3) 0.033(3)
    C15 0.042(2) 0.0370(18) 0.0357(19) 0.0018(16) -0.0011(17) 0.0094(15)
    C16 0.044(2) 0.051(2) 0.045(2) -0.0025(19) -0.0123(19) 0.0102(18)
    O1_1 0.064(3) 0.046(3) 0.052(2) -0.0059(17) -0.006(2) 0.0177(18)
    C1_1 0.060(3) 0.056(3) 0.059(3) -0.005(2) -0.002(2) 0.023(2)
    C2_1 0.060(6) 0.094(7) 0.084(7) 0.018(4) -0.030(5) -0.011(5)
    F1_1 0.136(9) 0.222(14) 0.092(6) 0.092(9) -0.073(6) -0.038(6)
    F2_1 0.062(4) 0.064(4) 0.147(7) 0.000(3) -0.025(4) -0.030(4)
    F3_1 0.067(5) 0.056(4) 0.204(10) -0.020(3) -0.009(5) 0.012(5)
    C3_1 0.065(5) 0.072(5) 0.052(5) -0.003(4) -0.013(4) 0.009(4)
    F4_1 0.048(4) 0.113(6) 0.103(7) -0.008(4) -0.024(4) -0.035(5)
    F5_1 0.144(8) 0.140(7) 0.126(7) 0.022(6) -0.004(5) 0.094(6)
    F6_1 0.097(5) 0.076(4) 0.077(4) 0.036(4) -0.011(3) 0.010(3)
    C4_1 0.114(9) 0.108(8) 0.124(10) 0.042(6) 0.054(6) 0.073(7)
    F7_1 0.206(12) 0.105(6) 0.180(10) -0.042(7) 0.061(9) 0.061(6)
    F8_1 0.109(7) 0.134(8) 0.121(7) 0.052(6) 0.054(5) 0.079(6)
    F9_1 0.207(13) 0.222(14) 0.189(13) 0.140(11) 0.103(10) 0.178(12)
    O1_2 0.064(3) 0.046(3) 0.052(2) -0.0059(17) -0.006(2) 0.0177(18)
    C1_2 0.060(3) 0.056(3) 0.059(3) -0.005(2) -0.002(2) 0.023(2)
    C2_2 0.143(11) 0.077(7) 0.042(6) 0.002(8) 0.007(6) 0.017(5)
    F1_2 0.141(11) 0.074(5) 0.104(8) -0.014(6) 0.073(7) 0.041(5)
    F2_2 0.276(18) 0.127(10) 0.084(8) 0.003(13) 0.088(11) -0.008(7)
    F3_2 0.212(12) 0.200(16) 0.118(9) -0.020(11) -0.095(9) 0.069(10)
    C3_2 0.094(9) 0.053(6) 0.179(13) 0.021(7) 0.062(9) 0.036(7)
    F4_2 0.204(18) 0.135(12) 0.33(2) 0.056(12) 0.098(15) 0.179(15)
    F5_2 0.103(8) 0.050(5) 0.168(14) -0.038(5) 0.036(8) -0.020(6)
    F6_2 0.166(15) 0.147(16) 0.28(2) 0.037(13) 0.114(16) -0.046(14)
    C4_2 0.060(7) 0.217(13) 0.084(9) -0.009(9) -0.001(6) 0.057(10)
    F7_2 0.153(15) 0.219(17) 0.084(8) 0.125(13) 0.003(8) 0.069(11)
    F8_2 0.046(7) 0.43(3) 0.182(15) -0.013(12) 0.022(9) -0.055(18)
    F9_2 0.168(12) 0.242(12) 0.126(11) -0.151(10) -0.063(9) 0.041(10)
    O1_3 0.064(11) 0.033(7) 0.038(10) 0.017(7) -0.004(8) 0.005(5)
    C1_3 0.051(2) 0.050(2) 0.044(2) 0.0201(19) 0.0067(18) 0.0222(17)
    C2_3 0.051(7) 0.046(6) 0.051(5) 0.017(5) -0.001(5) 0.021(4)
    F1_3 0.057(4) 0.054(4) 0.151(10) 0.002(3) -0.025(5) 0.035(5)
    F2_3 0.079(12) 0.063(9) 0.066(10) 0.021(8) -0.016(8) 0.032(7)
    F3_3 0.145(12) 0.070(5) 0.063(5) 0.039(6) 0.045(6) 0.031(4)
    C3_3 0.050(6) 0.106(10) 0.151(9) 0.019(6) 0.007(7) 0.094(8)
    F4_3 0.051(6) 0.166(16) 0.245(18) 0.012(10) 0.020(14) 0.161(16)
    F5_3 0.080(6) 0.089(6) 0.165(8) -0.030(5) -0.065(6) 0.063(6)
    F6_3 0.065(11) 0.150(12) 0.202(18) 0.057(11) 0.061(12) 0.130(11)
    C4_3 0.169(11) 0.076(8) 0.046(6) 0.081(8) 0.024(6) 0.024(5)
    F7_3 0.277(18) 0.153(12) 0.091(9) 0.127(14) 0.106(12) 0.073(9)
    F8_3 0.150(12) 0.058(5) 0.054(8) 0.046(6) -0.012(8) -0.001(4)
    F9_3 0.222(12) 0.071(6) 0.071(7) 0.057(7) -0.063(8) -0.002(5)
    O1_4 0.035(5) 0.046(5) 0.039(7) 0.005(4) 0.002(5) 0.020(5)
    C1_4 0.051(2) 0.050(2) 0.044(2) 0.0201(19) 0.0067(18) 0.0222(17)
    C2_4 0.087(6) 0.059(5) 0.052(5) 0.031(4) 0.011(5) 0.019(4)
    F1_4 0.129(7) 0.062(4) 0.039(3) 0.034(4) 0.005(4) 0.012(2)
    F2_4 0.201(12) 0.097(8) 0.076(8) 0.110(9) 0.043(8) 0.035(7)
    F3_4 0.094(4) 0.051(3) 0.102(5) -0.009(3) -0.021(4) 0.013(3)
    C3_4 0.056(5) 0.062(5) 0.054(5) 0.021(4) 0.005(4) 0.030(4)
    F4_4 0.132(7) 0.083(4) 0.039(2) 0.055(4) -0.009(3) 0.015(2)
    F5_4 0.062(4) 0.152(9) 0.105(6) 0.052(5) 0.043(4) 0.103(7)
    F6_4 0.052(6) 0.056(6) 0.062(6) 0.011(5) 0.007(5) 0.033(4)
    C4_4 0.046(5) 0.086(6) 0.105(7) 0.022(4) 0.002(5) 0.055(5)
    F7_4 0.063(4) 0.091(4) 0.149(7) -0.012(3) -0.049(5) 0.050(5)
    F8_4 0.050(6) 0.145(8) 0.172(11) 0.041(6) 0.027(6) 0.120(8)
    F9_4 0.064(5) 0.151(9) 0.151(7) 0.039(6) 0.043(6) 0.114(7)
    O1_5 0.049(2) 0.0414(14) 0.0321(17) 0.0098(13) 0.0037(16) 0.0123(13)
    C1_5 0.050(2) 0.0404(19) 0.0317(17) 0.0015(17) 0.0024(17) 0.0090(15)
    C2_5 0.054(3) 0.060(3) 0.051(3) 0.006(3) 0.011(3) 0.011(3)
    F1_5 0.053(2) 0.065(2) 0.083(2) -0.0066(16) 0.0128(18) 0.0160(18)
    F2_5 0.062(3) 0.066(2) 0.064(2) 0.015(2) 0.0213(19) 0.0139(19)
    F3_5 0.051(2) 0.086(3) 0.054(2) 0.0205(19) 0.0057(18) 0.0260(19)
    C3_5 0.063(3) 0.046(3) 0.045(3) 0.003(2) 0.007(2) 0.009(2)
    F4_5 0.054(2) 0.065(2) 0.082(3) -0.0099(18) 0.000(2) 0.011(2)
    F5_5 0.088(3) 0.0439(16) 0.0589(19) 0.0072(17) 0.0158(18) 0.0200(14)
    F6_5 0.082(3) 0.0547(17) 0.0483(16) 0.001(2) 0.006(2) -0.0029(13)
    C4_5 0.087(4) 0.046(3) 0.035(3) 0.010(3) 0.004(2) 0.012(2)
    F7_5 0.093(3) 0.076(2) 0.0494(18) 0.013(2) -0.0144(18) 0.0213(17)
    F8_5 0.106(4) 0.065(2) 0.0432(16) 0.018(3) 0.029(2) 0.0192(15)
    F9_5 0.089(3) 0.0453(16) 0.0451(16) 0.0027(17) 0.0140(18) 0.0196(13)
    O1_6 0.049(2) 0.0414(14) 0.0321(17) 0.0098(13) 0.0037(16) 0.0123(13)
    C1_6 0.050(2) 0.0404(19) 0.0317(17) 0.0015(17) 0.0024(17) 0.0090(15)
    C2_6 0.082(9) 0.048(10) 0.043(7) 0.004(6) 0.020(8) 0.017(6)
    F1_6 0.089(3) 0.0453(16) 0.0451(16) 0.0027(17) 0.0140(18) 0.0196(13)
    F2_6 0.106(4) 0.065(2) 0.0432(16) 0.018(3) 0.029(2) 0.0192(15)
    F3_6 0.080(8) 0.042(8) 0.088(11) -0.009(7) 0.032(8) 0.025(8)
    C3_6 0.048(9) 0.043(9) 0.059(10) 0.006(6) 0.019(7) 0.022(7)
    F4_6 0.088(3) 0.0439(16) 0.0589(19) 0.0072(17) 0.0158(18) 0.0200(14)
    F5_6 0.043(10) 0.088(13) 0.076(14) 0.000(8) 0.008(10) 0.024(12)
    F6_6 0.101(19) 0.068(15) 0.066(11) 0.043(13) 0.042(11) 0.031(9)
    C4_6 0.048(9) 0.061(10) 0.045(9) -0.006(6) 0.004(7) -0.003(6)
    F7_6 0.081(15) 0.108(16) 0.064(11) -0.055(11) 0.003(10) 0.012(10)
    F8_6 0.082(3) 0.0547(17) 0.0483(16) 0.001(2) 0.006(2) -0.0029(13)
    F9_6 0.081(14) 0.140(19) 0.096(16) 0.028(13) -0.031(12) 0.015(13)
    O1_7 0.0300(16) 0.0382(17) 0.0420(16) -0.0018(13) -0.0027(13) 0.0102(15)
    C1_7 0.0284(19) 0.0427(19) 0.055(2) 0.0030(15) -0.0041(18) 0.0121(18)
    C2_7 0.050(3) 0.084(4) 0.072(4) 0.018(3) -0.007(3) 0.038(3)
    F1_7 0.063(2) 0.106(3) 0.088(3) 0.014(2) 0.008(2) 0.064(3)
    F2_7 0.062(2) 0.097(3) 0.088(3) 0.024(2) -0.0157(19) 0.042(2)
    F3_7 0.067(2) 0.104(3) 0.0538(19) 0.028(2) -0.0138(17) 0.0061(19)
    C3_7 0.033(3) 0.057(3) 0.082(3) -0.002(2) -0.005(2) 0.022(2)
    F4_7 0.049(3) 0.107(4) 0.107(3) 0.002(3) 0.021(2) 0.060(3)
    F5_7 0.053(2) 0.0420(16) 0.115(3) -0.0047(14) -0.021(2) 0.0106(17)
    F6_7 0.0347(16) 0.061(2) 0.113(3) -0.0067(14) -0.0219(17) 0.020(2)
    C4_7 0.038(3) 0.059(3) 0.080(4) 0.011(2) -0.012(3) 0.003(3)
    F7_7 0.058(2) 0.085(3) 0.067(2) 0.020(2) -0.0007(18) -0.0105(19)
    F8_7 0.0398(17) 0.077(2) 0.106(3) 0.0204(16) -0.0105(19) -0.004(2)
    F9_7 0.053(2) 0.0419(16) 0.139(4) 0.0026(14) -0.024(2) 0.0169(19)
    O1_8 0.0300(16) 0.0382(17) 0.0420(16) -0.0018(13) -0.0027(13) 0.0102(15)
    C1_8 0.0284(19) 0.0427(19) 0.055(2) 0.0030(15) -0.0041(18) 0.0121(18)
    C2_8 0.058(11) 0.065(10) 0.069(8) 0.011(7) 0.010(9) -0.008(6)
    F1_8 0.084(12) 0.075(13) 0.099(17) 0.034(11) 0.050(13) 0.035(12)
    F2_8 0.090(13) 0.078(12) 0.065(13) -0.022(11) 0.002(11) -0.026(8)
    F3_8 0.058(2) 0.085(3) 0.067(2) 0.020(2) -0.0007(18) -0.0105(19)
    C3_8 0.050(3) 0.084(4) 0.072(4) 0.018(3) -0.007(3) 0.038(3)
    F4_8 0.099(18) 0.079(11) 0.056(8) 0.001(10) -0.017(10) 0.053(7)
    F5_8 0.063(2) 0.106(3) 0.088(3) 0.014(2) 0.008(2) 0.064(3)
    F6_8 0.088(13) 0.093(13) 0.131(18) 0.043(12) 0.040(14) 0.088(12)
    C4_8 0.033(3) 0.057(3) 0.082(3) -0.002(2) -0.005(2) 0.022(2)
    F7_8 0.098(17) 0.056(9) 0.081(10) -0.003(9) -0.042(11) -0.001(8)
    F8_8 0.0347(16) 0.061(2) 0.113(3) -0.0067(14) -0.0219(17) 0.020(2)
    F9_8 0.057(17) 0.063(14) 0.116(13) 0.025(13) 0.035(13) 0.045(12)
    O1_9 0.0330(18) 0.050(2) 0.051(2) 0.0015(18) -0.0008(15) 0.005(2)
    C1_9 0.034(2) 0.047(3) 0.044(2) 0.0038(19) -0.0021(17) 0.004(2)
    C2_9 0.043(3) 0.055(2) 0.046(2) 0.007(2) -0.0041(19) 0.0041(18)
    F1_9 0.055(3) 0.086(3) 0.056(3) 0.017(3) -0.015(3) -0.018(2)
    F2_9 0.055(3) 0.074(4) 0.061(3) 0.025(3) 0.003(3) -0.003(2)
    F3_9 0.081(4) 0.0658(17) 0.052(2) 0.0180(18) 0.010(2) 0.0182(16)
    C3_9 0.036(4) 0.061(3) 0.050(2) 0.002(3) -0.007(3) 0.009(2)
    F4_9 0.070(5) 0.075(3) 0.041(2) 0.009(3) -0.012(2) 0.008(2)
    F5_9 0.055(3) 0.051(2) 0.059(2) -0.0042(19) -0.004(2) 0.0047(16)
    F6_9 0.037(2) 0.086(4) 0.078(3) 0.008(2) -0.005(2) 0.001(3)
    C4_9 0.063(4) 0.062(3) 0.068(3) 0.007(3) 0.008(3) 0.023(2)
    F7_9 0.091(5) 0.082(4) 0.088(3) 0.022(3) 0.028(3) 0.047(3)
    F8_9 0.085(4) 0.077(4) 0.089(4) 0.030(4) 0.004(4) 0.033(3)
    F9_9 0.074(3) 0.051(2) 0.118(4) 0.000(2) 0.008(3) 0.016(2)
    O1_10 0.0330(18) 0.050(2) 0.051(2) 0.0015(18) -0.0008(15) 0.005(2)
    C1_10 0.034(2) 0.047(3) 0.044(2) 0.0038(19) -0.0021(17) 0.004(2)
    C2_10 0.063(4) 0.062(3) 0.068(3) 0.007(3) 0.008(3) 0.023(2)
    F1_10 0.051(7) 0.045(5) 0.094(7) 0.008(5) -0.008(6) 0.022(5)
    F2_10 0.058(7) 0.079(11) 0.064(8) 0.014(7) 0.002(7) 0.035(7)
    F3_10 0.072(10) 0.133(16) 0.105(9) 0.053(10) 0.045(8) 0.080(10)
    C3_10 0.036(4) 0.061(3) 0.050(2) 0.002(3) -0.007(3) 0.009(2)
    F4_10 0.053(7) 0.041(5) 0.051(6) 0.004(5) -0.001(6) 0.000(4)
    F5_10 0.075(15) 0.089(12) 0.033(5) 0.013(11) -0.013(7) -0.003(5)
    F6_10 0.038(6) 0.060(9) 0.053(7) -0.010(5) -0.013(6) 0.006(7)
    C4_10 0.043(3) 0.055(2) 0.046(2) 0.007(2) -0.0041(19) 0.0041(18)
    F7_10 0.081(4) 0.0658(17) 0.052(2) 0.0180(18) 0.010(2) 0.0182(16)
    F8_10 0.055(8) 0.090(13) 0.042(8) 0.028(8) 0.020(6) 0.041(9)
    F9_10 0.056(9) 0.069(9) 0.023(4) -0.015(7) 0.010(5) 0.002(5)
    O1_11 0.0509(19) 0.0398(16) 0.0370(15) 0.0054(13) 0.0071(13) 0.0157(13)
    C1_11 0.053(2) 0.0388(19) 0.042(2) 0.0064(17) 0.0078(17) 0.0209(16)
    C2_11 0.054(3) 0.042(2) 0.063(3) 0.0005(19) 0.014(2) 0.021(2)
    F1_11 0.0514(18) 0.076(2) 0.098(3) 0.0009(16) 0.0137(17) 0.035(2)
    F2_11 0.083(2) 0.0553(17) 0.083(2) 0.0034(16) 0.0129(18) 0.0373(16)
    F3_11 0.0503(16) 0.0486(14) 0.0553(15) -0.0037(12) -0.0006(13) 0.0113(12)
    C3_11 0.065(3) 0.050(2) 0.048(2) 0.016(2) -0.007(2) 0.0144(19)
    F4_11 0.0519(17) 0.0589(16) 0.0664(18) -0.0008(13) -0.0088(14) 0.0226(14)
    F5_11 0.0590(19) 0.056(3) 0.059(3) 0.0146(16) 0.0051(18) 0.013(2)
    F6_11 0.079(2) 0.077(2) 0.0623(18) 0.0216(17) -0.0015(16) 0.0374(16)
    C4_11 0.079(3) 0.049(2) 0.040(2) 0.015(2) 0.015(2) 0.0195(18)
    F7_11 0.114(3) 0.0633(18) 0.0385(16) 0.0043(18) 0.0015(16) 0.0113(13)
    F8_11 0.080(3) 0.0689(19) 0.0478(16) 0.0172(19) 0.0191(17) 0.0315(15)
    F9_11 0.112(3) 0.085(2) 0.0526(17) 0.058(2) 0.0326(18) 0.0307(16)
    O1_12 0.0509(19) 0.0398(16) 0.0370(15) 0.0054(13) 0.0071(13) 0.0157(13)
    C1_12 0.053(2) 0.0388(19) 0.042(2) 0.0064(17) 0.0078(17) 0.0209(16)
    C2_12 0.054(3) 0.042(2) 0.063(3) 0.0005(19) 0.014(2) 0.021(2)
    F1_12 0.09(2) 0.092(17) 0.072(11) 0.04(2) 0.024(16) 0.026(15)
    F2_12 0.050(16) 0.040(8) 0.047(15) 0.005(9) 0.017(13) 0.018(10)
    F3_12 0.0503(16) 0.0486(14) 0.0553(15) -0.0037(12) -0.0006(13) 0.0113(12)
    C3_12 0.065(3) 0.050(2) 0.048(2) 0.016(2) -0.007(2) 0.0144(19)
    F4_12 0.078(13) 0.08(3) 0.07(3) 0.046(14) 0.013(16) 0.05(3)
    F5_12 0.13(3) 0.10(2) 0.081(18) 0.00(2) -0.02(2) -0.032(17)
    F6_12 0.079(2) 0.077(2) 0.0623(18) 0.0216(17) -0.0015(16) 0.0374(16)
    C4_12 0.079(3) 0.049(2) 0.040(2) 0.015(2) 0.015(2) 0.0195(18)
    F7_12 0.065(9) 0.071(19) 0.054(18) -0.008(11) -0.011(9) 0.023(16)
    F8_12 0.10(2) 0.11(2) 0.059(15) 0.05(2) 0.032(18) 0.066(18)
    F9_12 0.114(3) 0.0633(18) 0.0385(16) 0.0043(18) 0.0015(16) 0.0113(13)
    O1_13 0.085(2) 0.0540(18) 0.0460(17) -0.0303(17) -0.0244(17) 0.0204(14)
    C1_13 0.045(2) 0.0338(18) 0.0398(19) -0.0091(15) -0.0101(16) 0.0098(15)
    C2_13 0.065(3) 0.059(3) 0.062(3) 0.014(2) -0.004(2) 0.016(2)
    F1_13 0.112(3) 0.123(3) 0.126(3) 0.073(3) -0.005(3) 0.030(3)
    F2_13 0.118(3) 0.0450(15) 0.0594(17) -0.0050(16) -0.0014(17) -0.0018(13)
    F3_13 0.078(2) 0.104(3) 0.0575(17) -0.0042(19) 0.0148(16) 0.0153(17)
    C3_13 0.056(3) 0.093(4) 0.081(4) 0.023(3) -0.020(3) -0.017(3)
    F4_13 0.106(3) 0.127(3) 0.144(4) 0.076(3) -0.019(3) -0.030(3)
    F5_13 0.121(3) 0.095(3) 0.082(2) 0.042(2) -0.056(2) 0.0024(19)
    F6_13 0.043(2) 0.175(4) 0.137(4) -0.023(2) 0.003(2) -0.014(3)
    C4_13 0.113(4) 0.055(3) 0.052(3) -0.027(3) -0.002(3) 0.020(2)
    F7_13 0.135(3) 0.104(3) 0.0564(19) -0.054(2) 0.032(2) -0.0073(18)
    F8_13 0.220(5) 0.0588(19) 0.070(2) -0.053(3) 0.008(3) 0.0211(17)
    F9_13 0.157(4) 0.094(3) 0.075(2) -0.011(2) -0.048(2) 0.048(2)
    O1_20 0.0453(16) 0.0386(13) 0.0430(14) 0.0081(12) 0.0011(12) 0.0136(11)
    C1_20 0.045(2) 0.0396(19) 0.0414(19) 0.0154(16) 0.0035(16) 0.0166(15)
    C2_20 0.046(2) 0.074(3) 0.054(2) 0.019(2) 0.0020(19) 0.035(2)
    F1_20 0.0498(16) 0.130(3) 0.0725(19) 0.0145(17) 0.0116(14) 0.064(2)
    F2_20 0.0563(17) 0.099(2) 0.0747(19) 0.0346(16) 0.0092(14) 0.0428(17)
    F3_20 0.0518(17) 0.0694(18) 0.090(2) -0.0049(14) -0.0146(15) 0.0249(16)
    C3_20 0.055(3) 0.061(3) 0.051(2) 0.021(2) 0.009(2) 0.031(2)
    F4_20 0.0575(17) 0.088(2) 0.0644(17) 0.0136(15) 0.0143(13) 0.0458(15)
    F5_20 0.0676(18) 0.096(2) 0.0404(13) 0.0179(16) 0.0016(12) 0.0242(14)
    F6_20 0.091(2) 0.0799(19) 0.081(2) 0.0415(18) 0.0274(17) 0.0542(17)
    C4_20 0.079(3) 0.046(2) 0.049(2) 0.021(2) 0.011(2) 0.0123(19)
    F7_20 0.090(2) 0.0552(16) 0.0706(19) -0.0103(15) -0.0051(17) 0.0114(14)
    F8_20 0.124(3) 0.0650(19) 0.076(2) 0.053(2) 0.013(2) 0.0066(16)
    F9_20 0.100(2) 0.0707(18) 0.0382(13) 0.0169(17) 0.0041(14) 0.0128(12)
    O1_14 0.096(3) 0.0411(15) 0.0361(14) 0.0088(16) 0.0057(15) 0.0145(12)
    C1_14 0.049(2) 0.043(2) 0.0354(18) -0.0007(16) -0.0030(17) 0.0134(15)
    C2_14 0.058(3) 0.048(2) 0.060(3) -0.003(2) 0.006(2) 0.020(2)
    F1_14 0.0489(17) 0.086(2) 0.087(2) -0.0046(15) 0.0120(15) 0.0172(17)
    F2_14 0.129(3) 0.0501(16) 0.091(2) 0.0062(18) 0.027(2) 0.0374(16)
    F3_14 0.070(2) 0.0667(18) 0.0696(18) -0.0162(15) -0.0094(15) -0.0004(15)
    C3_14 0.060(3) 0.085(3) 0.047(2) 0.019(3) -0.004(2) 0.010(2)
    F4_14 0.0509(19) 0.148(4) 0.087(2) -0.004(2) 0.0149(17) 0.008(2)
    F5_14 0.092(2) 0.080(2) 0.0546(16) 0.0362(18) 0.0065(15) 0.0165(14)
    F6_14 0.101(3) 0.152(4) 0.0598(19) 0.071(3) -0.0041(18) 0.028(2)
    C4_14 0.060(3) 0.059(3) 0.039(2) -0.003(2) -0.0012(19) 0.0169(18)
    F7_14 0.0680(19) 0.104(2) 0.0512(16) -0.0286(18) -0.0089(14) 0.0016(16)
    F8_14 0.079(2) 0.0804(19) 0.0415(13) 0.0170(16) 0.0055(13) 0.0279(13)
    F9_14 0.091(2) 0.0540(15) 0.0424(13) 0.0167(14) 0.0075(13) 0.0093(11)
    O1_15 0.0332(17) 0.0445(17) 0.0379(15) 0.0014(12) -0.0042(14) 0.0131(13)
    C1_15 0.0355(19) 0.0404(19) 0.0357(18) -0.0007(15) -0.0100(15) 0.0068(15)
    C2_15 0.047(3) 0.054(3) 0.047(2) 0.008(2) -0.006(2) 0.0060(19)
    F1_15 0.0470(17) 0.0456(15) 0.0713(19) 0.0095(13) -0.0070(14) 0.0111(13)
    F2_15 0.067(2) 0.064(2) 0.062(2) 0.0087(16) -0.0129(16) -0.0117(16)
    F3_15 0.061(2) 0.080(2) 0.0495(17) 0.0162(17) 0.0135(15) 0.0166(16)
    C3_15 0.043(2) 0.059(3) 0.047(3) 0.003(2) -0.011(2) 0.016(2)
    F4_15 0.0434(18) 0.0595(18) 0.069(2) 0.0115(14) -0.0116(15) 0.0193(16)
    F5_15 0.065(2) 0.084(3) 0.0481(18) 0.007(2) -0.0135(16) 0.0269(17)
    F6_15 0.0480(17) 0.0630(18) 0.0667(19) -0.0059(14) -0.0251(15) 0.0111(15)
    C4_15 0.039(2) 0.051(3) 0.050(2) -0.0038(19) -0.0083(18) 0.022(2)
    F7_15 0.0430(18) 0.080(2) 0.066(2) 0.0053(16) 0.0064(15) 0.0334(18)
    F8_15 0.060(2) 0.0461(16) 0.083(2) -0.0131(14) -0.0184(18) 0.0228(16)
    F9_15 0.052(2) 0.061(2) 0.051(2) -0.0021(18) -0.0123(17) 0.0294(17)
    O1_16 0.0332(17) 0.0445(17) 0.0379(15) 0.0014(12) -0.0042(14) 0.0131(13)
    C1_16 0.0355(19) 0.0404(19) 0.0357(18) -0.0007(15) -0.0100(15) 0.0068(15)
    C2_16 0.039(2) 0.051(3) 0.050(2) -0.0038(19) -0.0083(18) 0.022(2)
    F1_16 0.037(13) 0.077(12) 0.062(12) -0.005(9) 0.009(10) 0.017(10)
    F2_16 0.078(15) 0.056(11) 0.063(14) -0.027(10) -0.029(12) 0.038(9)
    F3_16 0.051(14) 0.07(2) 0.07(2) -0.005(12) -0.012(12) 0.046(17)
    C3_16 0.047(3) 0.054(3) 0.047(2) 0.008(2) -0.006(2) 0.0060(19)
    F4_16 0.058(11) 0.073(14) 0.030(9) 0.015(10) -0.007(7) 0.006(8)
    F5_16 0.067(14) 0.032(9) 0.092(17) -0.003(9) -0.005(12) 0.017(9)
    F6_16 0.066(12) 0.104(19) 0.047(13) -0.013(11) -0.020(10) -0.014(11)
    C4_16 0.043(2) 0.059(3) 0.047(3) 0.003(2) -0.011(2) 0.016(2)
    F7_16 0.041(12) 0.10(2) 0.059(10) 0.021(14) -0.005(10) 0.052(11)
    F8_16 0.038(7) 0.099(16) 0.056(14) 0.004(9) -0.013(9) 0.045(12)
    F9_16 0.053(13) 0.058(8) 0.072(10) 0.018(8) -0.003(10) 0.026(7)
    O1_17 0.096(3) 0.0445(16) 0.0335(14) 0.0129(16) 0.0148(15) 0.0114(12)
    C1_17 0.060(3) 0.0390(19) 0.0306(18) -0.0003(17) 0.0061(17) 0.0052(15)
    C2_17 0.047(2) 0.058(2) 0.042(2) 0.0005(19) 0.0025(18) 0.0166(18)
    F1_17 0.0537(16) 0.0752(18) 0.0533(15) -0.0085(13) 0.0025(12) 0.0278(13)
    F2_17 0.0673(17) 0.0520(14) 0.0436(13) -0.0112(12) -0.0068(12) 0.0033(11)
    F3_17 0.0565(18) 0.119(3) 0.0634(18) 0.0229(17) 0.0037(14) 0.0385(18)
    C3_17 0.108(4) 0.040(2) 0.036(2) -0.001(2) 0.010(2) 0.0115(17)
    F4_17 0.129(3) 0.0611(17) 0.0530(16) -0.0325(18) 0.0112(18) 0.0187(14)
    F5_17 0.170(4) 0.0696(19) 0.0497(16) 0.051(2) 0.023(2) 0.0293(15)
    F6_17 0.095(2) 0.0584(15) 0.0316(12) 0.0011(14) 0.0068(13) 0.0108(11)
    C4_17 0.050(2) 0.061(3) 0.041(2) -0.0047(19) 0.0076(18) 0.0088(19)
    F7_17 0.0599(18) 0.088(2) 0.0658(18) -0.0223(16) -0.0116(14) 0.0173(16)
    F8_17 0.0584(17) 0.0795(19) 0.0524(15) 0.0075(14) 0.0186(13) 0.0154(14)
    F9_17 0.0633(17) 0.0554(14) 0.0514(14) 0.0118(12) 0.0066(12) 0.0155(12)
    O1_18 0.0372(16) 0.0398(16) 0.0359(13) 0.0003(13) -0.0003(12) 0.0101(11)
    C1_18 0.038(2) 0.0448(19) 0.0366(18) 0.0013(15) 0.0016(15) 0.0105(15)
    C2_18 0.040(2) 0.052(2) 0.049(2) 0.0014(18) -0.0016(18) 0.0134(19)
    F1_18 0.062(2) 0.080(2) 0.0447(15) 0.0215(16) -0.0041(14) 0.0209(14)
    F2_18 0.0444(17) 0.071(2) 0.0610(17) 0.0136(14) 0.0004(13) 0.0129(15)
    F3_18 0.0446(17) 0.0581(17) 0.091(2) -0.0116(13) -0.0132(16) 0.0184(16)
    C3_18 0.058(3) 0.077(3) 0.047(3) 0.017(2) 0.009(2) 0.025(2)
    F4_18 0.079(2) 0.124(3) 0.0439(17) 0.027(2) -0.0113(17) 0.0182(19)
    F5_18 0.073(3) 0.078(2) 0.078(2) 0.0210(19) 0.022(2) 0.0501(18)
    F6_18 0.080(3) 0.119(4) 0.066(2) 0.040(2) 0.033(2) 0.046(2)
    C4_18 0.043(2) 0.047(2) 0.064(3) 0.002(2) 0.004(2) -0.001(2)
    F7_18 0.0419(18) 0.061(3) 0.099(3) -0.0095(18) -0.0021(17) -0.014(2)
    F8_18 0.0544(19) 0.067(2) 0.076(2) 0.0076(15) 0.0008(16) -0.0149(17)
    F9_18 0.080(3) 0.0440(17) 0.101(3) 0.0042(16) 0.014(2) 0.0278(18)
    O1_19 0.0372(16) 0.0398(16) 0.0359(13) 0.0003(13) -0.0003(12) 0.0101(11)
    C1_19 0.038(2) 0.0448(19) 0.0366(18) 0.0013(15) 0.0016(15) 0.0105(15)
    C2_19 0.040(2) 0.052(2) 0.049(2) 0.0014(18) -0.0016(18) 0.0134(19)
    F1_19 0.08(2) 0.077(16) 0.09(3) 0.013(13) 0.017(17) 0.055(16)
    F2_19 0.0444(17) 0.071(2) 0.0610(17) 0.0136(14) 0.0004(13) 0.0129(15)
    F3_19 0.062(2) 0.080(2) 0.0447(15) 0.0215(16) -0.0041(14) 0.0209(14)
    C3_19 0.058(3) 0.077(3) 0.047(3) 0.017(2) 0.009(2) 0.025(2)
    F4_19 0.073(3) 0.078(2) 0.078(2) 0.0210(19) 0.022(2) 0.0501(18)
    F5_19 0.09(2) 0.08(2) 0.090(18) -0.029(16) -0.011(15) 0.027(14)
    F6_19 0.08(2) 0.08(2) 0.074(18) 0.038(19) 0.035(17) 0.068(15)
    C4_19 0.043(2) 0.047(2) 0.064(3) 0.002(2) 0.004(2) -0.001(2)
    F7_19 0.09(2) 0.12(3) 0.023(16) 0.03(2) -0.023(15) -0.019(15)
    F8_19 0.06(2) 0.10(3) 0.071(19) 0.010(17) 0.012(15) -0.022(15)
    F9_19 0.06(2) 0.024(14) 0.14(3) 0.004(12) 0.037(19) -0.011(14)
_geom_special_details
;
 All esds (except the esd in the dihedral angle between two l.s. planes)
 are estimated using the full covariance matrix.  The cell esds are taken
 into account individually in the estimation of esds in distances, angles
 and torsion angles; correlations between esds in cell parameters are only
 used when they are defined by crystal symmetry.  An approximate (isotropic)
 treatment of cell esds is used for estimating esds involving l.s. planes.
;
loop_
    _geom_bond_atom_site_label_1
    _geom_bond_atom_site_label_2
    _geom_bond_site_symmetry_2
    _geom_bond_distance
    _geom_bond_publ_flag
    Ti1 O1_2 2 1.818(10) ?
    Ti1 O1_2 . 1.818(10) ?
    Ti1 O1_1 . 1.897(8) ?
    Ti1 O1_1 2 1.897(8) ?
    Ti1 N5 2 2.163(4) ?
    Ti1 N5 . 2.163(4) ?
    Ti1 N6 2 2.170(4) ?
    Ti1 N6 . 2.170(4) ?
    Al1 O1_13 . 1.696(3) ?
    Al1 O1_9 . 1.701(4) ?
    Al1 O1_17 . 1.716(3) ?
    Al1 O1_14 . 1.737(3) ?
    Al1 O1_10 . 1.758(11) ?
    N1 C1 . 1.130(5) ?
    N1 Ti3 . 2.184(4) ?
    C1 C2 . 1.458(6) ?
    Ti2 O1_19 . 1.828(14) ?
    Ti2 O1_19 2_565 1.828(14) ?
    Ti2 O1_18 2_565 1.867(3) ?
    Ti2 O1_18 . 1.867(3) ?
    Ti2 N7 2_565 2.170(3) ?
    Ti2 N7 . 2.170(3) ?
    Ti2 N8 2_565 2.173(3) ?
    Ti2 N8 . 2.173(3) ?
    Al2 O1_6 . 1.63(3) ?
    Al2 O1_16 . 1.66(2) ?
    Al2 O1_11 . 1.714(4) ?
    Al2 O1_7 . 1.717(3) ?
    Al2 O1_15 . 1.726(3) ?
    Al2 O1_5 . 1.740(5) ?
    Al2 O1_8 . 1.795(16) ?
    Al2 O1_12 . 1.81(4) ?
    N2 C3 . 1.137(5) ?
    N2 Ti3 . 2.177(3) ?
    C2 H2A . 0.9800 ?
    C2 H2B . 0.9800 ?
    C2 H2C . 0.9800 ?
    C7 N4 . 1.136(5) ?
    C7 C8 . 1.456(6) ?
    N4 Ti3 . 2.182(3) ?
    C4 C3 . 1.448(6) ?
    C4 H4A . 0.9800 ?
    C4 H4B . 0.9800 ?
    C4 H4C . 0.9800 ?
    Ti3 O1_20 . 1.850(3) ?
    Ti3 O1_4 . 1.854(8) ?
    Ti3 O1_3 . 1.863(10) ?
    Ti3 N3 . 2.177(4) ?
    N3 C5 . 1.142(5) ?
    N5 C9 . 1.143(6) ?
    C5 C6 . 1.448(6) ?
    N6 C11 . 1.128(6) ?
    C6 H6A . 0.9800 ?
    C6 H6B . 0.9800 ?
    C6 H6C . 0.9800 ?
    N7 C13 . 1.137(5) ?
    N8 C15 . 1.137(5) ?
    C8 H8A . 0.9800 ?
    C8 H8B . 0.9800 ?
    C8 H8C . 0.9800 ?
    C9 C10 . 1.445(7) ?
    C10 H10A . 0.9800 ?
    C10 H10B . 0.9800 ?
    C10 H10C . 0.9800 ?
    C11 C12 . 1.449(6) ?
    C12 H12A . 0.9800 ?
    C12 H12B . 0.9800 ?
    C12 H12C . 0.9800 ?
    C13 C14 . 1.460(6) ?
    C14 H14A . 0.9800 ?
    C14 H14B . 0.9800 ?
    C14 H14C . 0.9800 ?
    C15 C16 . 1.459(5) ?
    C16 H16A . 0.9800 ?
    C16 H16B . 0.9800 ?
    C16 H16C . 0.9800 ?
    O1_1 C1_1 . 1.378(10) ?
    C1_1 C4_1 . 1.533(10) ?
    C1_1 C3_1 . 1.543(10) ?
    C1_1 C2_1 . 1.559(10) ?
    C2_1 F1_1 . 1.307(10) ?
    C2_1 F3_1 . 1.321(11) ?
    C2_1 F2_1 . 1.326(11) ?
    C3_1 F5_1 . 1.317(10) ?
    C3_1 F6_1 . 1.320(10) ?
    C3_1 F4_1 . 1.326(9) ?
    C4_1 F9_1 . 1.301(11) ?
    C4_1 F7_1 . 1.314(12) ?
    C4_1 F8_1 . 1.333(11) ?
    O1_2 C1_2 . 1.326(11) ?
    C1_2 C4_2 . 1.539(11) ?
    C1_2 C2_2 . 1.550(11) ?
    C1_2 C3_2 . 1.558(11) ?
    C2_2 F1_2 . 1.307(11) ?
    C2_2 F2_2 . 1.313(12) ?
    C2_2 F3_2 . 1.321(12) ?
    C3_2 F4_2 . 1.316(12) ?
    C3_2 F6_2 . 1.317(12) ?
    C3_2 F5_2 . 1.329(12) ?
    C4_2 F7_2 . 1.325(12) ?
    C4_2 F8_2 . 1.326(12) ?
    C4_2 F9_2 . 1.340(13) ?
    O1_3 C1_3 . 1.353(11) ?
    C1_3 C3_3 . 1.538(11) ?
    C1_3 C2_3 . 1.547(11) ?
    C1_3 C4_3 . 1.551(11) ?
    C2_3 F3_3 . 1.318(11) ?
    C2_3 F1_3 . 1.321(11) ?
    C2_3 F2_3 . 1.332(12) ?
    C3_3 F5_3 . 1.323(12) ?
    C3_3 F4_3 . 1.324(12) ?
    C3_3 F6_3 . 1.343(12) ?
    C4_3 F7_3 . 1.317(12) ?
    C4_3 F8_3 . 1.322(12) ?
    C4_3 F9_3 . 1.338(12) ?
    O1_4 C1_4 . 1.354(9) ?
    C1_4 C4_4 . 1.530(10) ?
    C1_4 C3_4 . 1.548(9) ?
    C1_4 C2_4 . 1.568(10) ?
    C2_4 F3_4 . 1.317(10) ?
    C2_4 F1_4 . 1.326(10) ?
    C2_4 F2_4 . 1.338(11) ?
    C3_4 F5_4 . 1.317(9) ?
    C3_4 F6_4 . 1.331(10) ?
    C3_4 F4_4 . 1.338(9) ?
    C4_4 F9_4 . 1.323(11) ?
    C4_4 F7_4 . 1.329(11) ?
    C4_4 F8_4 . 1.349(10) ?
    O1_5 C1_5 . 1.358(6) ?
    C1_5 C3_5 . 1.541(6) ?
    C1_5 C4_5 . 1.542(6) ?
    C1_5 C2_5 . 1.552(7) ?
    C2_5 F3_5 . 1.333(7) ?
    C2_5 F1_5 . 1.334(7) ?
    C2_5 F2_5 . 1.338(7) ?
    C3_5 F4_5 . 1.325(6) ?
    C3_5 F5_5 . 1.341(6) ?
    C3_5 F6_5 . 1.346(6) ?
    C4_5 F9_5 . 1.328(6) ?
    C4_5 F8_5 . 1.340(7) ?
    C4_5 F7_5 . 1.341(7) ?
    O1_6 C1_6 . 1.347(13) ?
    C1_6 C3_6 . 1.547(12) ?
    C1_6 C4_6 . 1.548(13) ?
    C1_6 C2_6 . 1.553(13) ?
    C2_6 F1_6 . 1.329(13) ?
    C2_6 F2_6 . 1.331(14) ?
    C2_6 F3_6 . 1.331(13) ?
    C3_6 F4_6 . 1.325(13) ?
    C3_6 F5_6 . 1.329(13) ?
    C3_6 F6_6 . 1.329(13) ?
    C4_6 F8_6 . 1.323(13) ?
    C4_6 F7_6 . 1.326(13) ?
    C4_6 F9_6 . 1.327(13) ?
    O1_7 C1_7 . 1.358(5) ?
    C1_7 C4_7 . 1.541(7) ?
    C1_7 C3_7 . 1.545(6) ?
    C1_7 C2_7 . 1.562(8) ?
    C2_7 F1_7 . 1.319(7) ?
    C2_7 F3_7 . 1.333(7) ?
    C2_7 F2_7 . 1.344(7) ?
    C3_7 F5_7 . 1.311(6) ?
    C3_7 F4_7 . 1.335(7) ?
    C3_7 F6_7 . 1.342(6) ?
    C4_7 F7_7 . 1.324(7) ?
    C4_7 F8_7 . 1.332(6) ?
    C4_7 F9_7 . 1.336(7) ?
    O1_8 C1_8 . 1.351(13) ?
    C1_8 C3_8 . 1.546(12) ?
    C1_8 C2_8 . 1.551(12) ?
    C1_8 C4_8 . 1.554(12) ?
    C2_8 F1_8 . 1.323(13) ?
    C2_8 F3_8 . 1.330(13) ?
    C2_8 F2_8 . 1.335(13) ?
    C3_8 F6_8 . 1.320(13) ?
    C3_8 F4_8 . 1.324(13) ?
    C3_8 F5_8 . 1.327(13) ?
    C4_8 F7_8 . 1.320(13) ?
    C4_8 F9_8 . 1.329(13) ?
    C4_8 F8_8 . 1.335(13) ?
    O1_9 C1_9 . 1.354(7) ?
    C1_9 C4_9 . 1.536(8) ?
    C1_9 C2_9 . 1.551(7) ?
    C1_9 C3_9 . 1.552(7) ?
    C2_9 F1_9 . 1.321(7) ?
    C2_9 F2_9 . 1.327(7) ?
    C2_9 F3_9 . 1.340(8) ?
    C3_9 F5_9 . 1.327(7) ?
    C3_9 F4_9 . 1.334(7) ?
    C3_9 F6_9 . 1.336(7) ?
    C4_9 F7_9 . 1.333(8) ?
    C4_9 F8_9 . 1.334(8) ?
    C4_9 F9_9 . 1.339(8) ?
    O1_10 C1_10 . 1.355(12) ?
    C1_10 C4_10 . 1.550(12) ?
    C1_10 C3_10 . 1.551(12) ?
    C1_10 C2_10 . 1.551(12) ?
    C2_10 F2_10 . 1.329(13) ?
    C2_10 F3_10 . 1.331(13) ?
    C2_10 F1_10 . 1.331(13) ?
    C3_10 F4_10 . 1.331(13) ?
    C3_10 F5_10 . 1.334(13) ?
    C3_10 F6_10 . 1.339(12) ?
    C4_10 F8_10 . 1.324(13) ?
    C4_10 F9_10 . 1.325(13) ?
    C4_10 F7_10 . 1.336(13) ?
    O1_11 C1_11 . 1.349(5) ?
    C1_11 C3_11 . 1.549(6) ?
    C1_11 C4_11 . 1.555(6) ?
    C1_11 C2_11 . 1.567(6) ?
    C2_11 F3_11 . 1.301(5) ?
    C2_11 F1_11 . 1.331(6) ?
    C2_11 F2_11 . 1.357(5) ?
    C3_11 F6_11 . 1.319(5) ?
    C3_11 F5_11 . 1.327(6) ?
    C3_11 F4_11 . 1.346(6) ?
    C4_11 F9_11 . 1.300(6) ?
    C4_11 F8_11 . 1.325(5) ?
    C4_11 F7_11 . 1.371(6) ?
    O1_12 C1_12 . 1.336(14) ?
    C1_12 C4_12 . 1.548(13) ?
    C1_12 C2_12 . 1.555(13) ?
    C1_12 C3_12 . 1.561(13) ?
    C2_12 F1_12 . 1.324(14) ?
    C2_12 F3_12 . 1.334(14) ?
    C2_12 F2_12 . 1.340(14) ?
    C3_12 F4_12 . 1.322(14) ?
    C3_12 F5_12 . 1.324(14) ?
    C3_12 F6_12 . 1.338(14) ?
    C4_12 F9_12 . 1.328(14) ?
    C4_12 F8_12 . 1.340(14) ?
    C4_12 F7_12 . 1.347(14) ?
    O1_13 C1_13 . 1.342(4) ?
    C1_13 C3_13 . 1.530(6) ?
    C1_13 C4_13 . 1.535(6) ?
    C1_13 C2_13 . 1.551(6) ?
    C2_13 F1_13 . 1.319(6) ?
    C2_13 F3_13 . 1.324(6) ?
    C2_13 F2_13 . 1.345(6) ?
    C3_13 F5_13 . 1.312(7) ?
    C3_13 F6_13 . 1.324(7) ?
    C3_13 F4_13 . 1.342(6) ?
    C4_13 F9_13 . 1.322(7) ?
    C4_13 F7_13 . 1.326(7) ?
    C4_13 F8_13 . 1.329(5) ?
    O1_20 C1_20 . 1.351(4) ?
    C1_20 C4_20 . 1.545(5) ?
    C1_20 C2_20 . 1.552(6) ?
    C1_20 C3_20 . 1.552(5) ?
    C2_20 F3_20 . 1.310(5) ?
    C2_20 F1_20 . 1.324(5) ?
    C2_20 F2_20 . 1.340(5) ?
    C3_20 F5_20 . 1.322(5) ?
    C3_20 F4_20 . 1.329(5) ?
    C3_20 F6_20 . 1.337(5) ?
    C4_20 F7_20 . 1.325(6) ?
    C4_20 F8_20 . 1.326(5) ?
    C4_20 F9_20 . 1.326(5) ?
    O1_14 C1_14 . 1.339(5) ?
    C1_14 C3_14 . 1.543(6) ?
    C1_14 C2_14 . 1.545(6) ?
    C1_14 C4_14 . 1.548(5) ?
    C2_14 F2_14 . 1.318(5) ?
    C2_14 F3_14 . 1.326(5) ?
    C2_14 F1_14 . 1.339(6) ?
    C3_14 F4_14 . 1.304(6) ?
    C3_14 F5_14 . 1.338(5) ?
    C3_14 F6_14 . 1.350(6) ?
    C4_14 F9_14 . 1.325(5) ?
    C4_14 F7_14 . 1.328(5) ?
    C4_14 F8_14 . 1.334(5) ?
    O1_15 C1_15 . 1.351(5) ?
    C1_15 C4_15 . 1.540(6) ?
    C1_15 C3_15 . 1.557(6) ?
    C1_15 C2_15 . 1.558(6) ?
    C2_15 F1_15 . 1.319(5) ?
    C2_15 F3_15 . 1.331(6) ?
    C2_15 F2_15 . 1.339(5) ?
    C3_15 F4_15 . 1.321(6) ?
    C3_15 F6_15 . 1.330(5) ?
    C3_15 F5_15 . 1.344(6) ?
    C4_15 F7_15 . 1.324(6) ?
    C4_15 F9_15 . 1.335(5) ?
    C4_15 F8_15 . 1.337(5) ?
    O1_16 C1_16 . 1.353(13) ?
    C1_16 C2_16 . 1.548(13) ?
    C1_16 C4_16 . 1.548(13) ?
    C1_16 C3_16 . 1.550(13) ?
    C2_16 F1_16 . 1.327(14) ?
    C2_16 F2_16 . 1.327(14) ?
    C2_16 F3_16 . 1.330(14) ?
    C3_16 F6_16 . 1.328(13) ?
    C3_16 F5_16 . 1.328(13) ?
    C3_16 F4_16 . 1.330(13) ?
    C4_16 F9_16 . 1.326(13) ?
    C4_16 F7_16 . 1.328(13) ?
    C4_16 F8_16 . 1.329(13) ?
    O1_17 C1_17 . 1.352(4) ?
    C1_17 C2_17 . 1.544(5) ?
    C1_17 C4_17 . 1.545(6) ?
    C1_17 C3_17 . 1.550(5) ?
    C2_17 F1_17 . 1.330(5) ?
    C2_17 F2_17 . 1.334(5) ?
    C2_17 F3_17 . 1.335(5) ?
    C3_17 F5_17 . 1.305(6) ?
    C3_17 F4_17 . 1.337(6) ?
    C3_17 F6_17 . 1.339(5) ?
    C4_17 F7_17 . 1.318(5) ?
    C4_17 F9_17 . 1.333(5) ?
    C4_17 F8_17 . 1.343(5) ?
    O1_18 C1_18 . 1.351(5) ?
    C1_18 C3_18 . 1.544(6) ?
    C1_18 C4_18 . 1.555(6) ?
    C1_18 C2_18 . 1.560(6) ?
    C2_18 F2_18 . 1.324(5) ?
    C2_18 F3_18 . 1.328(5) ?
    C2_18 F1_18 . 1.333(6) ?
    C3_18 F4_18 . 1.329(6) ?
    C3_18 F5_18 . 1.342(6) ?
    C3_18 F6_18 . 1.345(6) ?
    C4_18 F9_18 . 1.321(6) ?
    C4_18 F7_18 . 1.327(6) ?
    C4_18 F8_18 . 1.333(6) ?
    O1_19 C1_19 . 1.340(14) ?
    C1_19 C2_19 . 1.543(13) ?
    C1_19 C3_19 . 1.546(13) ?
    C1_19 C4_19 . 1.548(13) ?
    C2_19 F3_19 . 1.326(14) ?
    C2_19 F2_19 . 1.328(14) ?
    C2_19 F1_19 . 1.329(14) ?
    C3_19 F5_19 . 1.323(14) ?
    C3_19 F6_19 . 1.327(14) ?
    C3_19 F4_19 . 1.331(14) ?
    C4_19 F8_19 . 1.325(14) ?
    C4_19 F7_19 . 1.327(14) ?
    C4_19 F9_19 . 1.327(14) ?
loop_
    _geom_angle_atom_site_label_1
    _geom_angle_atom_site_label_2
    _geom_angle_atom_site_label_3
    _geom_angle_site_symmetry_1
    _geom_angle_site_symmetry_3
    _geom_angle
    _geom_angle_publ_flag
    O1_2 Ti1 O1_2 2 . 180.0(15) ?
    O1_1 Ti1 O1_1 . 2 180.0 ?
    O1_1 Ti1 N5 . 2 92.4(8) ?
    O1_1 Ti1 N5 2 2 87.6(8) ?
    O1_2 Ti1 N5 2 . 89.2(11) ?
    O1_2 Ti1 N5 . . 90.8(11) ?
    O1_1 Ti1 N5 . . 87.6(8) ?
    O1_1 Ti1 N5 2 . 92.4(8) ?
    N5 Ti1 N5 2 . 180.0 ?
    O1_1 Ti1 N6 . 2 90.9(8) ?
    O1_1 Ti1 N6 2 2 89.1(8) ?
    N5 Ti1 N6 2 2 87.75(14) ?
    N5 Ti1 N6 . 2 92.25(14) ?
    O1_2 Ti1 N6 2 . 88.1(11) ?
    O1_2 Ti1 N6 . . 91.9(11) ?
    O1_1 Ti1 N6 . . 89.1(8) ?
    O1_1 Ti1 N6 2 . 90.9(8) ?
    N5 Ti1 N6 2 . 92.25(14) ?
    N5 Ti1 N6 . . 87.75(14) ?
    N6 Ti1 N6 2 . 180.0 ?
    O1_13 Al1 O1_9 . . 114.1(2) ?
    O1_13 Al1 O1_17 . . 109.84(17) ?
    O1_9 Al1 O1_17 . . 110.8(2) ?
    O1_13 Al1 O1_14 . . 111.07(17) ?
    O1_9 Al1 O1_14 . . 104.1(2) ?
    O1_17 Al1 O1_14 . . 106.62(16) ?
    O1_13 Al1 O1_10 . . 87.6(4) ?
    O1_17 Al1 O1_10 . . 115.5(4) ?
    O1_14 Al1 O1_10 . . 124.2(5) ?
    C1 N1 Ti3 . . 170.9(3) ?
    N1 C1 C2 . . 178.2(4) ?
    O1_19 Ti2 O1_19 . 2_565 180.0 ?
    O1_18 Ti2 O1_18 2_565 . 180.0 ?
    O1_18 Ti2 N7 2_565 2_565 89.26(16) ?
    O1_18 Ti2 N7 . 2_565 90.74(16) ?
    O1_19 Ti2 N7 . . 94.2(17) ?
    O1_19 Ti2 N7 2_565 . 85.8(17) ?
    O1_18 Ti2 N7 2_565 . 90.74(16) ?
    O1_18 Ti2 N7 . . 89.26(16) ?
    N7 Ti2 N7 2_565 . 180.00(6) ?
    O1_18 Ti2 N8 2_565 2_565 90.82(16) ?
    O1_18 Ti2 N8 . 2_565 89.18(16) ?
    N7 Ti2 N8 2_565 2_565 90.05(12) ?
    N7 Ti2 N8 . 2_565 89.95(12) ?
    O1_19 Ti2 N8 . . 87.0(17) ?
    O1_19 Ti2 N8 2_565 . 93.0(17) ?
    O1_18 Ti2 N8 2_565 . 89.18(16) ?
    O1_18 Ti2 N8 . . 90.82(16) ?
    N7 Ti2 N8 2_565 . 89.95(12) ?
    N7 Ti2 N8 . . 90.05(12) ?
    N8 Ti2 N8 2_565 . 180.0 ?
    O1_6 Al2 O1_16 . . 117.7(17) ?
    O1_11 Al2 O1_7 . . 115.3(2) ?
    O1_11 Al2 O1_15 . . 107.4(2) ?
    O1_7 Al2 O1_15 . . 106.50(16) ?
    O1_11 Al2 O1_5 . . 107.8(3) ?
    O1_7 Al2 O1_5 . . 107.3(3) ?
    O1_15 Al2 O1_5 . . 112.7(3) ?
    O1_6 Al2 O1_8 . . 109.7(16) ?
    O1_16 Al2 O1_8 . . 103.5(10) ?
    O1_6 Al2 O1_12 . . 102(2) ?
    O1_16 Al2 O1_12 . . 120.9(18) ?
    O1_8 Al2 O1_12 . . 101.9(17) ?
    C3 N2 Ti3 . . 173.7(3) ?
    C1 C2 H2A . . 109.5 ?
    C1 C2 H2B . . 109.5 ?
    H2A C2 H2B . . 109.5 ?
    C1 C2 H2C . . 109.5 ?
    H2A C2 H2C . . 109.5 ?
    H2B C2 H2C . . 109.5 ?
    N4 C7 C8 . . 177.5(5) ?
    C7 N4 Ti3 . . 166.4(4) ?
    C3 C4 H4A . . 109.5 ?
    C3 C4 H4B . . 109.5 ?
    H4A C4 H4B . . 109.5 ?
    C3 C4 H4C . . 109.5 ?
    H4A C4 H4C . . 109.5 ?
    H4B C4 H4C . . 109.5 ?
    O1_20 Ti3 O1_4 . . 178.0(6) ?
    O1_20 Ti3 O1_3 . . 178.0(9) ?
    O1_20 Ti3 N3 . . 88.96(13) ?
    O1_4 Ti3 N3 . . 91.1(5) ?
    O1_3 Ti3 N3 . . 93.0(8) ?
    O1_20 Ti3 N2 . . 91.27(13) ?
    O1_4 Ti3 N2 . . 90.7(6) ?
    O1_3 Ti3 N2 . . 88.4(9) ?
    N3 Ti3 N2 . . 91.98(13) ?
    O1_20 Ti3 N4 . . 92.24(13) ?
    O1_4 Ti3 N4 . . 85.8(6) ?
    O1_3 Ti3 N4 . . 88.1(9) ?
    N3 Ti3 N4 . . 87.70(13) ?
    N2 Ti3 N4 . . 176.48(13) ?
    O1_20 Ti3 N1 . . 90.67(13) ?
    O1_4 Ti3 N1 . . 89.4(5) ?
    O1_3 Ti3 N1 . . 87.4(8) ?
    N3 Ti3 N1 . . 178.32(12) ?
    N2 Ti3 N1 . . 86.39(13) ?
    N4 Ti3 N1 . . 93.95(13) ?
    C5 N3 Ti3 . . 168.2(3) ?
    N2 C3 C4 . . 178.7(5) ?
    C9 N5 Ti1 . . 169.2(4) ?
    N3 C5 C6 . . 178.1(4) ?
    C11 N6 Ti1 . . 175.2(4) ?
    C5 C6 H6A . . 109.5 ?
    C5 C6 H6B . . 109.5 ?
    H6A C6 H6B . . 109.5 ?
    C5 C6 H6C . . 109.5 ?
    H6A C6 H6C . . 109.5 ?
    H6B C6 H6C . . 109.5 ?
    C13 N7 Ti2 . . 174.3(4) ?
    C15 N8 Ti2 . . 174.3(3) ?
    C7 C8 H8A . . 109.5 ?
    C7 C8 H8B . . 109.5 ?
    H8A C8 H8B . . 109.5 ?
    C7 C8 H8C . . 109.5 ?
    H8A C8 H8C . . 109.5 ?
    H8B C8 H8C . . 109.5 ?
    N5 C9 C10 . . 177.8(5) ?
    C9 C10 H10A . . 109.5 ?
    C9 C10 H10B . . 109.5 ?
    H10A C10 H10B . . 109.5 ?
    C9 C10 H10C . . 109.5 ?
    H10A C10 H10C . . 109.5 ?
    H10B C10 H10C . . 109.5 ?
    N6 C11 C12 . . 179.1(7) ?
    C11 C12 H12A . . 109.5 ?
    C11 C12 H12B . . 109.5 ?
    H12A C12 H12B . . 109.5 ?
    C11 C12 H12C . . 109.5 ?
    H12A C12 H12C . . 109.5 ?
    H12B C12 H12C . . 109.5 ?
    N7 C13 C14 . . 179.3(5) ?
    C13 C14 H14A . . 109.5 ?
    C13 C14 H14B . . 109.5 ?
    H14A C14 H14B . . 109.5 ?
    C13 C14 H14C . . 109.5 ?
    H14A C14 H14C . . 109.5 ?
    H14B C14 H14C . . 109.5 ?
    N8 C15 C16 . . 179.5(5) ?
    C15 C16 H16A . . 109.5 ?
    C15 C16 H16B . . 109.5 ?
    H16A C16 H16B . . 109.5 ?
    C15 C16 H16C . . 109.5 ?
    H16A C16 H16C . . 109.5 ?
    H16B C16 H16C . . 109.5 ?
    C1_1 O1_1 Ti1 . . 179.4(18) ?
    O1_1 C1_1 C4_1 . . 109.1(12) ?
    O1_1 C1_1 C3_1 . . 110.6(11) ?
    C4_1 C1_1 C3_1 . . 107.9(7) ?
    O1_1 C1_1 C2_1 . . 110.0(11) ?
    C4_1 C1_1 C2_1 . . 111.0(9) ?
    C3_1 C1_1 C2_1 . . 108.2(7) ?
    F1_1 C2_1 F3_1 . . 110.1(11) ?
    F1_1 C2_1 F2_1 . . 108.9(10) ?
    F3_1 C2_1 F2_1 . . 106.4(11) ?
    F1_1 C2_1 C1_1 . . 108.6(9) ?
    F3_1 C2_1 C1_1 . . 109.1(8) ?
    F2_1 C2_1 C1_1 . . 113.6(8) ?
    F5_1 C3_1 F6_1 . . 106.8(9) ?
    F5_1 C3_1 F4_1 . . 109.0(10) ?
    F6_1 C3_1 F4_1 . . 107.1(8) ?
    F5_1 C3_1 C1_1 . . 111.2(7) ?
    F6_1 C3_1 C1_1 . . 112.3(8) ?
    F4_1 C3_1 C1_1 . . 110.2(8) ?
    F9_1 C4_1 F7_1 . . 112.1(13) ?
    F9_1 C4_1 F8_1 . . 107.0(10) ?
    F7_1 C4_1 F8_1 . . 98.0(10) ?
    F9_1 C4_1 C1_1 . . 111.6(9) ?
    F7_1 C4_1 C1_1 . . 110.0(9) ?
    F8_1 C4_1 C1_1 . . 117.4(9) ?
    C1_2 O1_2 Ti1 . . 177(3) ?
    O1_2 C1_2 C4_2 . . 110.1(15) ?
    O1_2 C1_2 C2_2 . . 108.4(15) ?
    C4_2 C1_2 C2_2 . . 110.7(9) ?
    O1_2 C1_2 C3_2 . . 109.0(15) ?
    C4_2 C1_2 C3_2 . . 111.8(10) ?
    C2_2 C1_2 C3_2 . . 106.6(9) ?
    F1_2 C2_2 F2_2 . . 116.3(13) ?
    F1_2 C2_2 F3_2 . . 109.9(13) ?
    F2_2 C2_2 F3_2 . . 102.3(13) ?
    F1_2 C2_2 C1_2 . . 111.5(10) ?
    F2_2 C2_2 C1_2 . . 107.6(11) ?
    F3_2 C2_2 C1_2 . . 108.6(10) ?
    F4_2 C3_2 F6_2 . . 114.5(16) ?
    F4_2 C3_2 F5_2 . . 111.6(14) ?
    F6_2 C3_2 F5_2 . . 107.5(15) ?
    F4_2 C3_2 C1_2 . . 106.4(11) ?
    F6_2 C3_2 C1_2 . . 108.2(13) ?
    F5_2 C3_2 C1_2 . . 108.4(10) ?
    F7_2 C4_2 F8_2 . . 107.9(15) ?
    F7_2 C4_2 F9_2 . . 109.6(14) ?
    F8_2 C4_2 F9_2 . . 113.7(15) ?
    F7_2 C4_2 C1_2 . . 109.5(11) ?
    F8_2 C4_2 C1_2 . . 109.6(12) ?
    F9_2 C4_2 C1_2 . . 106.6(10) ?
    C1_3 O1_3 Ti3 . . 169(2) ?
    O1_3 C1_3 C3_3 . . 110.1(13) ?
    O1_3 C1_3 C2_3 . . 111.5(14) ?
    C3_3 C1_3 C2_3 . . 108.9(9) ?
    O1_3 C1_3 C4_3 . . 107.4(13) ?
    C3_3 C1_3 C4_3 . . 111.4(10) ?
    C2_3 C1_3 C4_3 . . 107.5(9) ?
    F3_3 C2_3 F1_3 . . 105.8(11) ?
    F3_3 C2_3 F2_3 . . 107.1(14) ?
    F1_3 C2_3 F2_3 . . 108.0(14) ?
    F3_3 C2_3 C1_3 . . 111.9(10) ?
    F1_3 C2_3 C1_3 . . 110.7(9) ?
    F2_3 C2_3 C1_3 . . 112.9(13) ?
    F5_3 C3_3 F4_3 . . 110.2(14) ?
    F5_3 C3_3 F6_3 . . 106.4(15) ?
    F4_3 C3_3 F6_3 . . 108.9(16) ?
    F5_3 C3_3 C1_3 . . 110.8(10) ?
    F4_3 C3_3 C1_3 . . 109.6(11) ?
    F6_3 C3_3 C1_3 . . 110.8(15) ?
    F7_3 C4_3 F8_3 . . 110.1(15) ?
    F7_3 C4_3 F9_3 . . 105.9(13) ?
    F8_3 C4_3 F9_3 . . 106.9(13) ?
    F7_3 C4_3 C1_3 . . 108.7(11) ?
    F8_3 C4_3 C1_3 . . 114.1(12) ?
    F9_3 C4_3 C1_3 . . 110.7(10) ?
    C1_4 O1_4 Ti3 . . 170.7(12) ?
    O1_4 C1_4 C4_4 . . 108.5(9) ?
    O1_4 C1_4 C3_4 . . 109.6(10) ?
    C4_4 C1_4 C3_4 . . 110.8(7) ?
    O1_4 C1_4 C2_4 . . 109.7(10) ?
    C4_4 C1_4 C2_4 . . 110.1(7) ?
    C3_4 C1_4 C2_4 . . 108.2(7) ?
    F3_4 C2_4 F1_4 . . 108.9(9) ?
    F3_4 C2_4 F2_4 . . 112.1(11) ?
    F1_4 C2_4 F2_4 . . 107.1(11) ?
    F3_4 C2_4 C1_4 . . 110.8(8) ?
    F1_4 C2_4 C1_4 . . 109.0(8) ?
    F2_4 C2_4 C1_4 . . 108.9(10) ?
    F5_4 C3_4 F6_4 . . 107.6(10) ?
    F5_4 C3_4 F4_4 . . 107.3(9) ?
    F6_4 C3_4 F4_4 . . 108.2(10) ?
    F5_4 C3_4 C1_4 . . 110.5(8) ?
    F6_4 C3_4 C1_4 . . 113.2(10) ?
    F4_4 C3_4 C1_4 . . 110.0(7) ?
    F9_4 C4_4 F7_4 . . 109.6(11) ?
    F9_4 C4_4 F8_4 . . 106.3(11) ?
    F7_4 C4_4 F8_4 . . 106.8(11) ?
    F9_4 C4_4 C1_4 . . 110.7(8) ?
    F7_4 C4_4 C1_4 . . 110.9(9) ?
    F8_4 C4_4 C1_4 . . 112.3(11) ?
    C1_5 O1_5 Al2 . . 147.3(6) ?
    O1_5 C1_5 C3_5 . . 111.1(5) ?
    O1_5 C1_5 C4_5 . . 107.8(5) ?
    C3_5 C1_5 C4_5 . . 109.8(4) ?
    O1_5 C1_5 C2_5 . . 111.1(5) ?
    C3_5 C1_5 C2_5 . . 108.3(4) ?
    C4_5 C1_5 C2_5 . . 108.8(4) ?
    F3_5 C2_5 F1_5 . . 106.9(5) ?
    F3_5 C2_5 F2_5 . . 107.5(5) ?
    F1_5 C2_5 F2_5 . . 107.6(5) ?
    F3_5 C2_5 C1_5 . . 110.5(5) ?
    F1_5 C2_5 C1_5 . . 111.1(5) ?
    F2_5 C2_5 C1_5 . . 113.0(5) ?
    F4_5 C3_5 F5_5 . . 107.7(5) ?
    F4_5 C3_5 F6_5 . . 106.6(4) ?
    F5_5 C3_5 F6_5 . . 106.6(4) ?
    F4_5 C3_5 C1_5 . . 111.0(4) ?
    F5_5 C3_5 C1_5 . . 111.6(4) ?
    F6_5 C3_5 C1_5 . . 113.0(4) ?
    F9_5 C4_5 F8_5 . . 107.7(5) ?
    F9_5 C4_5 F7_5 . . 106.5(5) ?
    F8_5 C4_5 F7_5 . . 107.1(5) ?
    F9_5 C4_5 C1_5 . . 111.9(4) ?
    F8_5 C4_5 C1_5 . . 112.8(5) ?
    F7_5 C4_5 C1_5 . . 110.4(5) ?
    C1_6 O1_6 Al2 . . 154(3) ?
    O1_6 C1_6 C3_6 . . 111.2(18) ?
    O1_6 C1_6 C4_6 . . 110.1(18) ?
    C3_6 C1_6 C4_6 . . 108.8(12) ?
    O1_6 C1_6 C2_6 . . 109.0(18) ?
    C3_6 C1_6 C2_6 . . 107.7(11) ?
    C4_6 C1_6 C2_6 . . 110.0(12) ?
    F1_6 C2_6 F2_6 . . 103.7(16) ?
    F1_6 C2_6 F3_6 . . 109.0(16) ?
    F2_6 C2_6 F3_6 . . 111.7(17) ?
    F1_6 C2_6 C1_6 . . 109.0(13) ?
    F2_6 C2_6 C1_6 . . 112.6(15) ?
    F3_6 C2_6 C1_6 . . 110.6(13) ?
    F4_6 C3_6 F5_6 . . 105.4(15) ?
    F4_6 C3_6 F6_6 . . 107.9(15) ?
    F5_6 C3_6 F6_6 . . 111.1(17) ?
    F4_6 C3_6 C1_6 . . 111.4(13) ?
    F5_6 C3_6 C1_6 . . 109.9(15) ?
    F6_6 C3_6 C1_6 . . 110.9(14) ?
    F8_6 C4_6 F7_6 . . 109.1(16) ?
    F8_6 C4_6 F9_6 . . 104.8(16) ?
    F7_6 C4_6 F9_6 . . 110.8(18) ?
    F8_6 C4_6 C1_6 . . 111.6(14) ?
    F7_6 C4_6 C1_6 . . 110.5(13) ?
    F9_6 C4_6 C1_6 . . 109.9(14) ?
    C1_7 O1_7 Al2 . . 146.7(3) ?
    O1_7 C1_7 C4_7 . . 108.8(4) ?
    O1_7 C1_7 C3_7 . . 111.2(4) ?
    C4_7 C1_7 C3_7 . . 110.2(4) ?
    O1_7 C1_7 C2_7 . . 111.0(4) ?
    C4_7 C1_7 C2_7 . . 108.6(5) ?
    C3_7 C1_7 C2_7 . . 107.0(4) ?
    F1_7 C2_7 F3_7 . . 106.8(6) ?
    F1_7 C2_7 F2_7 . . 107.0(5) ?
    F3_7 C2_7 F2_7 . . 107.6(5) ?
    F1_7 C2_7 C1_7 . . 110.8(5) ?
    F3_7 C2_7 C1_7 . . 111.8(5) ?
    F2_7 C2_7 C1_7 . . 112.6(5) ?
    F5_7 C3_7 F4_7 . . 106.5(5) ?
    F5_7 C3_7 F6_7 . . 108.5(4) ?
    F4_7 C3_7 F6_7 . . 107.0(5) ?
    F5_7 C3_7 C1_7 . . 111.3(4) ?
    F4_7 C3_7 C1_7 . . 110.4(5) ?
    F6_7 C3_7 C1_7 . . 112.8(4) ?
    F7_7 C4_7 F8_7 . . 107.1(5) ?
    F7_7 C4_7 F9_7 . . 107.5(4) ?
    F8_7 C4_7 F9_7 . . 108.0(5) ?
    F7_7 C4_7 C1_7 . . 110.0(4) ?
    F8_7 C4_7 C1_7 . . 113.4(4) ?
    F9_7 C4_7 C1_7 . . 110.6(5) ?
    C1_8 O1_8 Al2 . . 151.2(15) ?
    O1_8 C1_8 C3_8 . . 110.7(13) ?
    O1_8 C1_8 C2_8 . . 109.4(13) ?
    C3_8 C1_8 C2_8 . . 108.8(12) ?
    O1_8 C1_8 C4_8 . . 109.7(12) ?
    C3_8 C1_8 C4_8 . . 109.7(12) ?
    C2_8 C1_8 C4_8 . . 108.4(11) ?
    F1_8 C2_8 F3_8 . . 105.9(15) ?
    F1_8 C2_8 F2_8 . . 109.4(17) ?
    F3_8 C2_8 F2_8 . . 107.1(16) ?
    F1_8 C2_8 C1_8 . . 112.0(14) ?
    F3_8 C2_8 C1_8 . . 111.9(13) ?
    F2_8 C2_8 C1_8 . . 110.3(13) ?
    F6_8 C3_8 F4_8 . . 108.9(17) ?
    F6_8 C3_8 F5_8 . . 107.0(16) ?
    F4_8 C3_8 F5_8 . . 104.3(17) ?
    F6_8 C3_8 C1_8 . . 114.2(14) ?
    F4_8 C3_8 C1_8 . . 110.8(13) ?
    F5_8 C3_8 C1_8 . . 111.1(13) ?
    F7_8 C4_8 F9_8 . . 110.7(17) ?
    F7_8 C4_8 F8_8 . . 108.0(16) ?
    F9_8 C4_8 F8_8 . . 108.1(17) ?
    F7_8 C4_8 C1_8 . . 111.0(14) ?
    F9_8 C4_8 C1_8 . . 109.2(15) ?
    F8_8 C4_8 C1_8 . . 109.9(13) ?
    C1_9 O1_9 Al1 . . 151.0(4) ?
    O1_9 C1_9 C4_9 . . 112.6(5) ?
    O1_9 C1_9 C2_9 . . 108.6(5) ?
    C4_9 C1_9 C2_9 . . 109.5(5) ?
    O1_9 C1_9 C3_9 . . 106.9(4) ?
    C4_9 C1_9 C3_9 . . 110.1(5) ?
    C2_9 C1_9 C3_9 . . 109.1(5) ?
    F1_9 C2_9 F2_9 . . 107.8(6) ?
    F1_9 C2_9 F3_9 . . 107.5(8) ?
    F2_9 C2_9 F3_9 . . 108.2(7) ?
    F1_9 C2_9 C1_9 . . 109.8(6) ?
    F2_9 C2_9 C1_9 . . 112.0(6) ?
    F3_9 C2_9 C1_9 . . 111.4(7) ?
    F5_9 C3_9 F4_9 . . 106.3(6) ?
    F5_9 C3_9 F6_9 . . 107.8(6) ?
    F4_9 C3_9 F6_9 . . 107.9(6) ?
    F5_9 C3_9 C1_9 . . 111.2(5) ?
    F4_9 C3_9 C1_9 . . 111.1(6) ?
    F6_9 C3_9 C1_9 . . 112.3(5) ?
    F7_9 C4_9 F8_9 . . 108.1(6) ?
    F7_9 C4_9 F9_9 . . 107.3(6) ?
    F8_9 C4_9 F9_9 . . 109.1(6) ?
    F7_9 C4_9 C1_9 . . 109.6(6) ?
    F8_9 C4_9 C1_9 . . 112.4(6) ?
    F9_9 C4_9 C1_9 . . 110.1(5) ?
    C1_10 O1_10 Al1 . . 153.2(11) ?
    O1_10 C1_10 C4_10 . . 108.4(12) ?
    O1_10 C1_10 C3_10 . . 111.6(11) ?
    C4_10 C1_10 C3_10 . . 108.3(11) ?
    O1_10 C1_10 C2_10 . . 110.6(11) ?
    C4_10 C1_10 C2_10 . . 110.3(11) ?
    C3_10 C1_10 C2_10 . . 107.6(10) ?
    F2_10 C2_10 F3_10 . . 107.2(15) ?
    F2_10 C2_10 F1_10 . . 107.4(14) ?
    F3_10 C2_10 F1_10 . . 109.0(15) ?
    F2_10 C2_10 C1_10 . . 112.5(14) ?
    F3_10 C2_10 C1_10 . . 110.5(13) ?
    F1_10 C2_10 C1_10 . . 110.0(12) ?
    F4_10 C3_10 F5_10 . . 108.1(16) ?
    F4_10 C3_10 F6_10 . . 107.4(13) ?
    F5_10 C3_10 F6_10 . . 108.9(14) ?
    F4_10 C3_10 C1_10 . . 110.3(11) ?
    F5_10 C3_10 C1_10 . . 109.9(14) ?
    F6_10 C3_10 C1_10 . . 112.0(13) ?
    F8_10 C4_10 F9_10 . . 107.8(14) ?
    F8_10 C4_10 F7_10 . . 108.3(19) ?
    F9_10 C4_10 F7_10 . . 106.5(19) ?
    F8_10 C4_10 C1_10 . . 113.0(14) ?
    F9_10 C4_10 C1_10 . . 111.6(13) ?
    F7_10 C4_10 C1_10 . . 109.5(18) ?
    C1_11 O1_11 Al2 . . 150.2(4) ?
    O1_11 C1_11 C3_11 . . 109.5(4) ?
    O1_11 C1_11 C4_11 . . 111.1(4) ?
    C3_11 C1_11 C4_11 . . 111.3(4) ?
    O1_11 C1_11 C2_11 . . 107.9(4) ?
    C3_11 C1_11 C2_11 . . 108.9(4) ?
    C4_11 C1_11 C2_11 . . 108.0(4) ?
    F3_11 C2_11 F1_11 . . 109.2(4) ?
    F3_11 C2_11 F2_11 . . 107.0(4) ?
    F1_11 C2_11 F2_11 . . 106.8(4) ?
    F3_11 C2_11 C1_11 . . 112.1(4) ?
    F1_11 C2_11 C1_11 . . 110.9(4) ?
    F2_11 C2_11 C1_11 . . 110.6(4) ?
    F6_11 C3_11 F5_11 . . 108.4(4) ?
    F6_11 C3_11 F4_11 . . 106.9(4) ?
    F5_11 C3_11 F4_11 . . 105.2(4) ?
    F6_11 C3_11 C1_11 . . 113.9(4) ?
    F5_11 C3_11 C1_11 . . 111.4(4) ?
    F4_11 C3_11 C1_11 . . 110.6(4) ?
    F9_11 C4_11 F8_11 . . 108.7(4) ?
    F9_11 C4_11 F7_11 . . 107.9(4) ?
    F8_11 C4_11 F7_11 . . 106.6(4) ?
    F9_11 C4_11 C1_11 . . 112.4(4) ?
    F8_11 C4_11 C1_11 . . 113.1(4) ?
    F7_11 C4_11 C1_11 . . 107.9(4) ?
    C1_12 O1_12 Al2 . . 144(3) ?
    O1_12 C1_12 C4_12 . . 112(2) ?
    O1_12 C1_12 C2_12 . . 111.3(19) ?
    C4_12 C1_12 C2_12 . . 111.0(14) ?
    O1_12 C1_12 C3_12 . . 112(2) ?
    C4_12 C1_12 C3_12 . . 105.5(13) ?
    C2_12 C1_12 C3_12 . . 104.6(14) ?
    F1_12 C2_12 F3_12 . . 110.9(19) ?
    F1_12 C2_12 F2_12 . . 112(2) ?
    F3_12 C2_12 F2_12 . . 106.5(18) ?
    F1_12 C2_12 C1_12 . . 108.1(17) ?
    F3_12 C2_12 C1_12 . . 109.1(16) ?
    F2_12 C2_12 C1_12 . . 110.0(16) ?
    F4_12 C3_12 F5_12 . . 110(2) ?
    F4_12 C3_12 F6_12 . . 108(2) ?
    F5_12 C3_12 F6_12 . . 112(2) ?
    F4_12 C3_12 C1_12 . . 110.5(19) ?
    F5_12 C3_12 C1_12 . . 108.2(18) ?
    F6_12 C3_12 C1_12 . . 108.3(16) ?
    F9_12 C4_12 F8_12 . . 104.5(19) ?
    F9_12 C4_12 F7_12 . . 117(2) ?
    F8_12 C4_12 F7_12 . . 106.3(19) ?
    F9_12 C4_12 C1_12 . . 112.2(17) ?
    F8_12 C4_12 C1_12 . . 111.4(19) ?
    F7_12 C4_12 C1_12 . . 105.4(15) ?
    C1_13 O1_13 Al1 . . 153.2(3) ?
    O1_13 C1_13 C3_13 . . 110.7(4) ?
    O1_13 C1_13 C4_13 . . 110.4(3) ?
    C3_13 C1_13 C4_13 . . 110.8(4) ?
    O1_13 C1_13 C2_13 . . 107.3(4) ?
    C3_13 C1_13 C2_13 . . 108.4(3) ?
    C4_13 C1_13 C2_13 . . 109.3(4) ?
    F1_13 C2_13 F3_13 . . 109.0(5) ?
    F1_13 C2_13 F2_13 . . 107.7(4) ?
    F3_13 C2_13 F2_13 . . 106.8(4) ?
    F1_13 C2_13 C1_13 . . 110.6(4) ?
    F3_13 C2_13 C1_13 . . 111.3(4) ?
    F2_13 C2_13 C1_13 . . 111.3(4) ?
    F5_13 C3_13 F6_13 . . 107.5(5) ?
    F5_13 C3_13 F4_13 . . 107.3(6) ?
    F6_13 C3_13 F4_13 . . 109.8(6) ?
    F5_13 C3_13 C1_13 . . 111.7(5) ?
    F6_13 C3_13 C1_13 . . 111.9(5) ?
    F4_13 C3_13 C1_13 . . 108.5(4) ?
    F9_13 C4_13 F7_13 . . 106.1(5) ?
    F9_13 C4_13 F8_13 . . 107.2(5) ?
    F7_13 C4_13 F8_13 . . 108.9(5) ?
    F9_13 C4_13 C1_13 . . 110.7(4) ?
    F7_13 C4_13 C1_13 . . 111.4(5) ?
    F8_13 C4_13 C1_13 . . 112.3(4) ?
    C1_20 O1_20 Ti3 . . 174.3(3) ?
    O1_20 C1_20 C4_20 . . 109.3(3) ?
    O1_20 C1_20 C2_20 . . 109.1(3) ?
    C4_20 C1_20 C2_20 . . 110.1(4) ?
    O1_20 C1_20 C3_20 . . 109.5(3) ?
    C4_20 C1_20 C3_20 . . 109.4(3) ?
    C2_20 C1_20 C3_20 . . 109.4(3) ?
    F3_20 C2_20 F1_20 . . 108.2(4) ?
    F3_20 C2_20 F2_20 . . 107.4(4) ?
    F1_20 C2_20 F2_20 . . 107.1(4) ?
    F3_20 C2_20 C1_20 . . 110.8(4) ?
    F1_20 C2_20 C1_20 . . 111.1(3) ?
    F2_20 C2_20 C1_20 . . 112.1(4) ?
    F5_20 C3_20 F4_20 . . 107.5(4) ?
    F5_20 C3_20 F6_20 . . 108.2(4) ?
    F4_20 C3_20 F6_20 . . 106.6(4) ?
    F5_20 C3_20 C1_20 . . 110.9(4) ?
    F4_20 C3_20 C1_20 . . 110.7(3) ?
    F6_20 C3_20 C1_20 . . 112.8(4) ?
    F7_20 C4_20 F8_20 . . 108.2(4) ?
    F7_20 C4_20 F9_20 . . 106.9(4) ?
    F8_20 C4_20 F9_20 . . 107.2(4) ?
    F7_20 C4_20 C1_20 . . 111.4(4) ?
    F8_20 C4_20 C1_20 . . 112.1(4) ?
    F9_20 C4_20 C1_20 . . 110.7(3) ?
    C1_14 O1_14 Al1 . . 147.6(3) ?
    O1_14 C1_14 C3_14 . . 107.0(4) ?
    O1_14 C1_14 C2_14 . . 110.6(3) ?
    C3_14 C1_14 C2_14 . . 108.3(4) ?
    O1_14 C1_14 C4_14 . . 111.7(3) ?
    C3_14 C1_14 C4_14 . . 110.0(3) ?
    C2_14 C1_14 C4_14 . . 109.3(3) ?
    F2_14 C2_14 F3_14 . . 108.2(4) ?
    F2_14 C2_14 F1_14 . . 107.5(4) ?
    F3_14 C2_14 F1_14 . . 106.8(4) ?
    F2_14 C2_14 C1_14 . . 113.1(4) ?
    F3_14 C2_14 C1_14 . . 111.4(4) ?
    F1_14 C2_14 C1_14 . . 109.7(4) ?
    F4_14 C3_14 F5_14 . . 107.1(4) ?
    F4_14 C3_14 F6_14 . . 106.7(4) ?
    F5_14 C3_14 F6_14 . . 106.8(4) ?
    F4_14 C3_14 C1_14 . . 112.7(5) ?
    F5_14 C3_14 C1_14 . . 111.0(4) ?
    F6_14 C3_14 C1_14 . . 112.2(4) ?
    F9_14 C4_14 F7_14 . . 107.5(4) ?
    F9_14 C4_14 F8_14 . . 107.5(4) ?
    F7_14 C4_14 F8_14 . . 107.5(4) ?
    F9_14 C4_14 C1_14 . . 110.2(3) ?
    F7_14 C4_14 C1_14 . . 110.7(4) ?
    F8_14 C4_14 C1_14 . . 113.2(4) ?
    C1_15 O1_15 Al2 . . 147.7(3) ?
    O1_15 C1_15 C4_15 . . 110.8(3) ?
    O1_15 C1_15 C3_15 . . 106.8(4) ?
    C4_15 C1_15 C3_15 . . 110.2(4) ?
    O1_15 C1_15 C2_15 . . 110.4(4) ?
    C4_15 C1_15 C2_15 . . 110.0(4) ?
    C3_15 C1_15 C2_15 . . 108.6(4) ?
    F1_15 C2_15 F3_15 . . 107.2(4) ?
    F1_15 C2_15 F2_15 . . 107.3(4) ?
    F3_15 C2_15 F2_15 . . 107.5(4) ?
    F1_15 C2_15 C1_15 . . 111.3(4) ?
    F3_15 C2_15 C1_15 . . 110.9(4) ?
    F2_15 C2_15 C1_15 . . 112.4(4) ?
    F4_15 C3_15 F6_15 . . 108.1(4) ?
    F4_15 C3_15 F5_15 . . 107.4(4) ?
    F6_15 C3_15 F5_15 . . 107.2(4) ?
    F4_15 C3_15 C1_15 . . 111.2(4) ?
    F6_15 C3_15 C1_15 . . 112.4(4) ?
    F5_15 C3_15 C1_15 . . 110.3(4) ?
    F7_15 C4_15 F9_15 . . 107.4(5) ?
    F7_15 C4_15 F8_15 . . 108.1(4) ?
    F9_15 C4_15 F8_15 . . 107.5(4) ?
    F7_15 C4_15 C1_15 . . 111.4(4) ?
    F9_15 C4_15 C1_15 . . 110.2(4) ?
    F8_15 C4_15 C1_15 . . 112.0(4) ?
    C1_16 O1_16 Al2 . . 147.2(19) ?
    O1_16 C1_16 C2_16 . . 109.7(14) ?
    O1_16 C1_16 C4_16 . . 109.5(14) ?
    C2_16 C1_16 C4_16 . . 109.8(12) ?
    O1_16 C1_16 C3_16 . . 109.0(14) ?
    C2_16 C1_16 C3_16 . . 109.2(12) ?
    C4_16 C1_16 C3_16 . . 109.5(12) ?
    F1_16 C2_16 F2_16 . . 107.1(18) ?
    F1_16 C2_16 F3_16 . . 109(2) ?
    F2_16 C2_16 F3_16 . . 106.9(19) ?
    F1_16 C2_16 C1_16 . . 111.9(15) ?
    F2_16 C2_16 C1_16 . . 111.1(15) ?
    F3_16 C2_16 C1_16 . . 110.8(19) ?
    F6_16 C3_16 F5_16 . . 107.1(17) ?
    F6_16 C3_16 F4_16 . . 107.1(17) ?
    F5_16 C3_16 F4_16 . . 108.6(16) ?
    F6_16 C3_16 C1_16 . . 113.6(15) ?
    F5_16 C3_16 C1_16 . . 110.4(14) ?
    F4_16 C3_16 C1_16 . . 109.8(14) ?
    F9_16 C4_16 F7_16 . . 107.3(17) ?
    F9_16 C4_16 F8_16 . . 106.5(17) ?
    F7_16 C4_16 F8_16 . . 109.3(17) ?
    F9_16 C4_16 C1_16 . . 110.8(14) ?
    F7_16 C4_16 C1_16 . . 109.6(14) ?
    F8_16 C4_16 C1_16 . . 113.0(14) ?
    C1_17 O1_17 Al1 . . 147.8(3) ?
    O1_17 C1_17 C2_17 . . 112.0(4) ?
    O1_17 C1_17 C4_17 . . 109.6(3) ?
    C2_17 C1_17 C4_17 . . 108.7(3) ?
    O1_17 C1_17 C3_17 . . 107.8(3) ?
    C2_17 C1_17 C3_17 . . 109.3(3) ?
    C4_17 C1_17 C3_17 . . 109.4(4) ?
    F1_17 C2_17 F2_17 . . 107.7(4) ?
    F1_17 C2_17 F3_17 . . 107.0(4) ?
    F2_17 C2_17 F3_17 . . 107.5(3) ?
    F1_17 C2_17 C1_17 . . 110.7(3) ?
    F2_17 C2_17 C1_17 . . 113.1(4) ?
    F3_17 C2_17 C1_17 . . 110.6(4) ?
    F5_17 C3_17 F4_17 . . 107.5(4) ?
    F5_17 C3_17 F6_17 . . 107.8(4) ?
    F4_17 C3_17 F6_17 . . 107.0(4) ?
    F5_17 C3_17 C1_17 . . 111.3(4) ?
    F4_17 C3_17 C1_17 . . 110.4(4) ?
    F6_17 C3_17 C1_17 . . 112.6(3) ?
    F7_17 C4_17 F9_17 . . 106.8(4) ?
    F7_17 C4_17 F8_17 . . 107.2(4) ?
    F9_17 C4_17 F8_17 . . 106.6(4) ?
    F7_17 C4_17 C1_17 . . 112.1(4) ?
    F9_17 C4_17 C1_17 . . 111.6(4) ?
    F8_17 C4_17 C1_17 . . 112.2(4) ?
    C1_18 O1_18 Ti2 . . 175.1(3) ?
    O1_18 C1_18 C3_18 . . 109.8(4) ?
    O1_18 C1_18 C4_18 . . 109.3(4) ?
    C3_18 C1_18 C4_18 . . 110.5(4) ?
    O1_18 C1_18 C2_18 . . 109.2(3) ?
    C3_18 C1_18 C2_18 . . 109.0(4) ?
    C4_18 C1_18 C2_18 . . 109.0(4) ?
    F2_18 C2_18 F3_18 . . 108.3(4) ?
    F2_18 C2_18 F1_18 . . 107.5(4) ?
    F3_18 C2_18 F1_18 . . 106.8(4) ?
    F2_18 C2_18 C1_18 . . 113.4(4) ?
    F3_18 C2_18 C1_18 . . 110.3(4) ?
    F1_18 C2_18 C1_18 . . 110.3(4) ?
    F4_18 C3_18 F5_18 . . 107.4(4) ?
    F4_18 C3_18 F6_18 . . 107.3(4) ?
    F5_18 C3_18 F6_18 . . 107.3(5) ?
    F4_18 C3_18 C1_18 . . 111.1(4) ?
    F5_18 C3_18 C1_18 . . 111.0(4) ?
    F6_18 C3_18 C1_18 . . 112.5(4) ?
    F9_18 C4_18 F7_18 . . 108.8(5) ?
    F9_18 C4_18 F8_18 . . 108.0(4) ?
    F7_18 C4_18 F8_18 . . 108.3(4) ?
    F9_18 C4_18 C1_18 . . 110.7(4) ?
    F7_18 C4_18 C1_18 . . 109.0(4) ?
    F8_18 C4_18 C1_18 . . 112.0(4) ?
    C1_19 O1_19 Ti2 . . 172(4) ?
    O1_19 C1_19 C2_19 . . 109.4(19) ?
    O1_19 C1_19 C3_19 . . 109.1(19) ?
    C2_19 C1_19 C3_19 . . 110.5(15) ?
    O1_19 C1_19 C4_19 . . 107.5(18) ?
    C2_19 C1_19 C4_19 . . 110.5(15) ?
    C3_19 C1_19 C4_19 . . 109.8(15) ?
    F3_19 C2_19 F2_19 . . 109(2) ?
    F3_19 C2_19 F1_19 . . 108(2) ?
    F2_19 C2_19 F1_19 . . 107(2) ?
    F3_19 C2_19 C1_19 . . 111.5(19) ?
    F2_19 C2_19 C1_19 . . 111.5(17) ?
    F1_19 C2_19 C1_19 . . 110.1(18) ?
    F5_19 C3_19 F6_19 . . 107(2) ?
    F5_19 C3_19 F4_19 . . 110(2) ?
    F6_19 C3_19 F4_19 . . 108(2) ?
    F5_19 C3_19 C1_19 . . 111.2(18) ?
    F6_19 C3_19 C1_19 . . 111.7(18) ?
    F4_19 C3_19 C1_19 . . 108.6(18) ?
    F8_19 C4_19 F7_19 . . 108(2) ?
    F8_19 C4_19 F9_19 . . 109(2) ?
    F7_19 C4_19 F9_19 . . 109(2) ?
    F8_19 C4_19 C1_19 . . 111.7(18) ?
    F7_19 C4_19 C1_19 . . 109.8(17) ?
    F9_19 C4_19 C1_19 . . 110.2(19) ?
loop_
    _geom_torsion_atom_site_label_1
    _geom_torsion_atom_site_label_2
    _geom_torsion_atom_site_label_3
    _geom_torsion_atom_site_label_4
    _geom_torsion_site_symmetry_1
    _geom_torsion_site_symmetry_2
    _geom_torsion_site_symmetry_3
    _geom_torsion_site_symmetry_4
    _geom_torsion
    _geom_torsion_publ_flag
    O1_1 C1_1 C2_1 F1_1 . . . . -69.9(15) ?
    C4_1 C1_1 C2_1 F1_1 . . . . 51.0(12) ?
    C3_1 C1_1 C2_1 F1_1 . . . . 169.1(10) ?
    O1_1 C1_1 C2_1 F3_1 . . . . 50.2(15) ?
    C4_1 C1_1 C2_1 F3_1 . . . . 171.1(9) ?
    C3_1 C1_1 C2_1 F3_1 . . . . -70.8(11) ?
    O1_1 C1_1 C2_1 F2_1 . . . . 168.7(14) ?
    C4_1 C1_1 C2_1 F2_1 . . . . -70.4(12) ?
    C3_1 C1_1 C2_1 F2_1 . . . . 47.7(12) ?
    O1_1 C1_1 C3_1 F5_1 . . . . -72.5(14) ?
    C4_1 C1_1 C3_1 F5_1 . . . . 168.3(9) ?
    C2_1 C1_1 C3_1 F5_1 . . . . 48.2(11) ?
    O1_1 C1_1 C3_1 F6_1 . . . . 167.9(13) ?
    C4_1 C1_1 C3_1 F6_1 . . . . 48.6(10) ?
    C2_1 C1_1 C3_1 F6_1 . . . . -71.5(10) ?
    O1_1 C1_1 C3_1 F4_1 . . . . 48.6(15) ?
    C4_1 C1_1 C3_1 F4_1 . . . . -70.7(11) ?
    C2_1 C1_1 C3_1 F4_1 . . . . 169.2(9) ?
    O1_1 C1_1 C4_1 F9_1 . . . . 45.4(17) ?
    C3_1 C1_1 C4_1 F9_1 . . . . 165.6(12) ?
    C2_1 C1_1 C4_1 F9_1 . . . . -76.0(14) ?
    O1_1 C1_1 C4_1 F7_1 . . . . -79.7(15) ?
    C3_1 C1_1 C4_1 F7_1 . . . . 40.5(12) ?
    C2_1 C1_1 C4_1 F7_1 . . . . 158.9(10) ?
    O1_1 C1_1 C4_1 F8_1 . . . . 169.4(14) ?
    C3_1 C1_1 C4_1 F8_1 . . . . -70.4(12) ?
    C2_1 C1_1 C4_1 F8_1 . . . . 48.0(13) ?
    O1_2 C1_2 C2_2 F1_2 . . . . -64(2) ?
    C4_2 C1_2 C2_2 F1_2 . . . . 57.2(16) ?
    C3_2 C1_2 C2_2 F1_2 . . . . 179.0(13) ?
    O1_2 C1_2 C2_2 F2_2 . . . . 167.6(18) ?
    C4_2 C1_2 C2_2 F2_2 . . . . -71.5(14) ?
    C3_2 C1_2 C2_2 F2_2 . . . . 50.4(14) ?
    O1_2 C1_2 C2_2 F3_2 . . . . 57.6(19) ?
    C4_2 C1_2 C2_2 F3_2 . . . . 178.5(13) ?
    C3_2 C1_2 C2_2 F3_2 . . . . -59.7(14) ?
    O1_2 C1_2 C3_2 F4_2 . . . . 65.3(19) ?
    C4_2 C1_2 C3_2 F4_2 . . . . -56.7(15) ?
    C2_2 C1_2 C3_2 F4_2 . . . . -177.8(13) ?
    O1_2 C1_2 C3_2 F6_2 . . . . -171(2) ?
    C4_2 C1_2 C3_2 F6_2 . . . . 66.8(17) ?
    C2_2 C1_2 C3_2 F6_2 . . . . -54.3(17) ?
    O1_2 C1_2 C3_2 F5_2 . . . . -55(2) ?
    C4_2 C1_2 C3_2 F5_2 . . . . -176.9(12) ?
    C2_2 C1_2 C3_2 F5_2 . . . . 62.0(14) ?
    O1_2 C1_2 C4_2 F7_2 . . . . -56(2) ?
    C2_2 C1_2 C4_2 F7_2 . . . . -175.4(13) ?
    C3_2 C1_2 C4_2 F7_2 . . . . 65.9(15) ?
    O1_2 C1_2 C4_2 F8_2 . . . . -174(2) ?
    C2_2 C1_2 C4_2 F8_2 . . . . 66.4(17) ?
    C3_2 C1_2 C4_2 F8_2 . . . . -52.3(17) ?
    O1_2 C1_2 C4_2 F9_2 . . . . 63(2) ?
    C2_2 C1_2 C4_2 F9_2 . . . . -57.0(14) ?
    C3_2 C1_2 C4_2 F9_2 . . . . -175.7(12) ?
    N3 Ti3 O1_3 C1_3 . . . . -144(10) ?
    N2 Ti3 O1_3 C1_3 . . . . 124(10) ?
    N4 Ti3 O1_3 C1_3 . . . . -56(10) ?
    N1 Ti3 O1_3 C1_3 . . . . 38(10) ?
    Ti3 O1_3 C1_3 C3_3 . . . . 119(10) ?
    Ti3 O1_3 C1_3 C2_3 . . . . -2(11) ?
    Ti3 O1_3 C1_3 C4_3 . . . . -119(10) ?
    O1_3 C1_3 C2_3 F3_3 . . . . 46.0(17) ?
    C3_3 C1_3 C2_3 F3_3 . . . . -75.7(14) ?
    C4_3 C1_3 C2_3 F3_3 . . . . 163.5(12) ?
    O1_3 C1_3 C2_3 F1_3 . . . . -71.8(16) ?
    C3_3 C1_3 C2_3 F1_3 . . . . 166.5(11) ?
    C4_3 C1_3 C2_3 F1_3 . . . . 45.6(13) ?
    O1_3 C1_3 C2_3 F2_3 . . . . 166.9(18) ?
    C3_3 C1_3 C2_3 F2_3 . . . . 45.2(17) ?
    C4_3 C1_3 C2_3 F2_3 . . . . -75.6(17) ?
    O1_3 C1_3 C3_3 F5_3 . . . . -76.1(17) ?
    C2_3 C1_3 C3_3 F5_3 . . . . 46.4(14) ?
    C4_3 C1_3 C3_3 F5_3 . . . . 164.8(11) ?
    O1_3 C1_3 C3_3 F4_3 . . . . 45.8(19) ?
    C2_3 C1_3 C3_3 F4_3 . . . . 168.3(14) ?
    C4_3 C1_3 C3_3 F4_3 . . . . -73.3(16) ?
    O1_3 C1_3 C3_3 F6_3 . . . . 166.0(19) ?
    C2_3 C1_3 C3_3 F6_3 . . . . -71.5(17) ?
    C4_3 C1_3 C3_3 F6_3 . . . . 47.0(18) ?
    O1_3 C1_3 C4_3 F7_3 . . . . -72.7(17) ?
    C3_3 C1_3 C4_3 F7_3 . . . . 47.9(15) ?
    C2_3 C1_3 C4_3 F7_3 . . . . 167.2(12) ?
    O1_3 C1_3 C4_3 F8_3 . . . . 163.9(18) ?
    C3_3 C1_3 C4_3 F8_3 . . . . -75.5(17) ?
    C2_3 C1_3 C4_3 F8_3 . . . . 43.9(17) ?
    O1_3 C1_3 C4_3 F9_3 . . . . 43.3(17) ?
    C3_3 C1_3 C4_3 F9_3 . . . . 163.9(12) ?
    C2_3 C1_3 C4_3 F9_3 . . . . -76.8(13) ?
    O1_4 C1_4 C2_4 F3_4 . . . . 70.3(12) ?
    C4_4 C1_4 C2_4 F3_4 . . . . -170.4(9) ?
    C3_4 C1_4 C2_4 F3_4 . . . . -49.2(10) ?
    O1_4 C1_4 C2_4 F1_4 . . . . -49.5(12) ?
    C4_4 C1_4 C2_4 F1_4 . . . . 69.8(10) ?
    C3_4 C1_4 C2_4 F1_4 . . . . -169.0(9) ?
    O1_4 C1_4 C2_4 F2_4 . . . . -166.0(12) ?
    C4_4 C1_4 C2_4 F2_4 . . . . -46.7(13) ?
    C3_4 C1_4 C2_4 F2_4 . . . . 74.5(12) ?
    O1_4 C1_4 C3_4 F5_4 . . . . -44.1(13) ?
    C4_4 C1_4 C3_4 F5_4 . . . . -163.8(9) ?
    C2_4 C1_4 C3_4 F5_4 . . . . 75.5(10) ?
    O1_4 C1_4 C3_4 F6_4 . . . . -164.8(12) ?
    C4_4 C1_4 C3_4 F6_4 . . . . 75.5(12) ?
    C2_4 C1_4 C3_4 F6_4 . . . . -45.2(12) ?
    O1_4 C1_4 C3_4 F4_4 . . . . 74.1(12) ?
    C4_4 C1_4 C3_4 F4_4 . . . . -45.6(10) ?
    C2_4 C1_4 C3_4 F4_4 . . . . -166.3(8) ?
    O1_4 C1_4 C4_4 F9_4 . . . . 77.9(12) ?
    C3_4 C1_4 C4_4 F9_4 . . . . -161.8(9) ?
    C2_4 C1_4 C4_4 F9_4 . . . . -42.1(11) ?
    O1_4 C1_4 C4_4 F7_4 . . . . -44.0(13) ?
    C3_4 C1_4 C4_4 F7_4 . . . . 76.3(11) ?
    C2_4 C1_4 C4_4 F7_4 . . . . -164.1(9) ?
    O1_4 C1_4 C4_4 F8_4 . . . . -163.4(14) ?
    C3_4 C1_4 C4_4 F8_4 . . . . -43.1(14) ?
    C2_4 C1_4 C4_4 F8_4 . . . . 76.5(13) ?
    O1_11 Al2 O1_5 C1_5 . . . . -40.6(12) ?
    O1_7 Al2 O1_5 C1_5 . . . . -165.3(10) ?
    O1_15 Al2 O1_5 C1_5 . . . . 77.8(11) ?
    Al2 O1_5 C1_5 C3_5 . . . . 75.0(12) ?
    Al2 O1_5 C1_5 C4_5 . . . . -164.7(10) ?
    Al2 O1_5 C1_5 C2_5 . . . . -45.6(12) ?
    O1_5 C1_5 C2_5 F3_5 . . . . 43.2(7) ?
    C3_5 C1_5 C2_5 F3_5 . . . . -79.0(6) ?
    C4_5 C1_5 C2_5 F3_5 . . . . 161.7(5) ?
    O1_5 C1_5 C2_5 F1_5 . . . . -75.3(6) ?
    C3_5 C1_5 C2_5 F1_5 . . . . 162.5(4) ?
    C4_5 C1_5 C2_5 F1_5 . . . . 43.2(6) ?
    O1_5 C1_5 C2_5 F2_5 . . . . 163.7(6) ?
    C3_5 C1_5 C2_5 F2_5 . . . . 41.5(6) ?
    C4_5 C1_5 C2_5 F2_5 . . . . -77.8(6) ?
    O1_5 C1_5 C3_5 F4_5 . . . . 41.1(6) ?
    C4_5 C1_5 C3_5 F4_5 . . . . -78.0(6) ?
    C2_5 C1_5 C3_5 F4_5 . . . . 163.4(5) ?
    O1_5 C1_5 C3_5 F5_5 . . . . -79.0(6) ?
    C4_5 C1_5 C3_5 F5_5 . . . . 161.9(5) ?
    C2_5 C1_5 C3_5 F5_5 . . . . 43.3(6) ?
    O1_5 C1_5 C3_5 F6_5 . . . . 160.8(5) ?
    C4_5 C1_5 C3_5 F6_5 . . . . 41.7(6) ?
    C2_5 C1_5 C3_5 F6_5 . . . . -76.9(6) ?
    O1_5 C1_5 C4_5 F9_5 . . . . 42.6(7) ?
    C3_5 C1_5 C4_5 F9_5 . . . . 163.7(5) ?
    C2_5 C1_5 C4_5 F9_5 . . . . -78.0(6) ?
    O1_5 C1_5 C4_5 F8_5 . . . . 164.2(5) ?
    C3_5 C1_5 C4_5 F8_5 . . . . -74.7(6) ?
    C2_5 C1_5 C4_5 F8_5 . . . . 43.6(6) ?
    O1_5 C1_5 C4_5 F7_5 . . . . -75.9(6) ?
    C3_5 C1_5 C4_5 F7_5 . . . . 45.2(6) ?
    C2_5 C1_5 C4_5 F7_5 . . . . 163.5(5) ?
    O1_16 Al2 O1_6 C1_6 . . . . 134(7) ?
    O1_8 Al2 O1_6 C1_6 . . . . -108(7) ?
    O1_12 Al2 O1_6 C1_6 . . . . -1(8) ?
    Al2 O1_6 C1_6 C3_6 . . . . -52(8) ?
    Al2 O1_6 C1_6 C4_6 . . . . 68(7) ?
    Al2 O1_6 C1_6 C2_6 . . . . -171(7) ?
    O1_6 C1_6 C2_6 F1_6 . . . . -45(2) ?
    C3_6 C1_6 C2_6 F1_6 . . . . -165.7(15) ?
    C4_6 C1_6 C2_6 F1_6 . . . . 75.9(17) ?
    O1_6 C1_6 C2_6 F2_6 . . . . -159(2) ?
    C3_6 C1_6 C2_6 F2_6 . . . . 79.8(18) ?
    C4_6 C1_6 C2_6 F2_6 . . . . -38.6(19) ?
    O1_6 C1_6 C2_6 F3_6 . . . . 75(2) ?
    C3_6 C1_6 C2_6 F3_6 . . . . -45.9(17) ?
    C4_6 C1_6 C2_6 F3_6 . . . . -164.3(15) ?
    O1_6 C1_6 C3_6 F4_6 . . . . 76(2) ?
    C4_6 C1_6 C3_6 F4_6 . . . . -45.2(18) ?
    C2_6 C1_6 C3_6 F4_6 . . . . -164.4(15) ?
    O1_6 C1_6 C3_6 F5_6 . . . . -40(2) ?
    C4_6 C1_6 C3_6 F5_6 . . . . -161.7(16) ?
    C2_6 C1_6 C3_6 F5_6 . . . . 79.1(17) ?
    O1_6 C1_6 C3_6 F6_6 . . . . -164(2) ?
    C4_6 C1_6 C3_6 F6_6 . . . . 75.1(18) ?
    C2_6 C1_6 C3_6 F6_6 . . . . -44.1(18) ?
    O1_6 C1_6 C4_6 F8_6 . . . . -166(2) ?
    C3_6 C1_6 C4_6 F8_6 . . . . -43.9(19) ?
    C2_6 C1_6 C4_6 F8_6 . . . . 73.9(18) ?
    O1_6 C1_6 C4_6 F7_6 . . . . -44(3) ?
    C3_6 C1_6 C4_6 F7_6 . . . . 77.7(19) ?
    C2_6 C1_6 C4_6 F7_6 . . . . -164.5(18) ?
    O1_6 C1_6 C4_6 F9_6 . . . . 78(2) ?
    C3_6 C1_6 C4_6 F9_6 . . . . -159.7(17) ?
    C2_6 C1_6 C4_6 F9_6 . . . . -41.9(19) ?
    O1_11 Al2 O1_7 C1_7 . . . . -79.2(6) ?
    O1_15 Al2 O1_7 C1_7 . . . . 161.8(6) ?
    O1_5 Al2 O1_7 C1_7 . . . . 40.9(7) ?
    Al2 O1_7 C1_7 C4_7 . . . . -169.0(5) ?
    Al2 O1_7 C1_7 C3_7 . . . . 69.5(7) ?
    Al2 O1_7 C1_7 C2_7 . . . . -49.5(8) ?
    O1_7 C1_7 C2_7 F1_7 . . . . -41.1(6) ?
    C4_7 C1_7 C2_7 F1_7 . . . . 78.5(6) ?
    C3_7 C1_7 C2_7 F1_7 . . . . -162.6(5) ?
    O1_7 C1_7 C2_7 F3_7 . . . . 77.9(6) ?
    C4_7 C1_7 C2_7 F3_7 . . . . -162.6(5) ?
    C3_7 C1_7 C2_7 F3_7 . . . . -43.6(6) ?
    O1_7 C1_7 C2_7 F2_7 . . . . -160.9(5) ?
    C4_7 C1_7 C2_7 F2_7 . . . . -41.4(6) ?
    C3_7 C1_7 C2_7 F2_7 . . . . 77.6(6) ?
    O1_7 C1_7 C3_7 F5_7 . . . . -43.8(6) ?
    C4_7 C1_7 C3_7 F5_7 . . . . -164.4(5) ?
    C2_7 C1_7 C3_7 F5_7 . . . . 77.6(6) ?
    O1_7 C1_7 C3_7 F4_7 . . . . 74.3(6) ?
    C4_7 C1_7 C3_7 F4_7 . . . . -46.4(6) ?
    C2_7 C1_7 C3_7 F4_7 . . . . -164.3(5) ?
    O1_7 C1_7 C3_7 F6_7 . . . . -166.0(5) ?
    C4_7 C1_7 C3_7 F6_7 . . . . 73.3(6) ?
    C2_7 C1_7 C3_7 F6_7 . . . . -44.6(6) ?
    O1_7 C1_7 C4_7 F7_7 . . . . -44.7(6) ?
    C3_7 C1_7 C4_7 F7_7 . . . . 77.4(5) ?
    C2_7 C1_7 C4_7 F7_7 . . . . -165.6(5) ?
    O1_7 C1_7 C4_7 F8_7 . . . . -164.6(5) ?
    C3_7 C1_7 C4_7 F8_7 . . . . -42.5(7) ?
    C2_7 C1_7 C4_7 F8_7 . . . . 74.4(6) ?
    O1_7 C1_7 C4_7 F9_7 . . . . 73.9(5) ?
    C3_7 C1_7 C4_7 F9_7 . . . . -164.1(4) ?
    C2_7 C1_7 C4_7 F9_7 . . . . -47.1(5) ?
    O1_6 Al2 O1_8 C1_8 . . . . -71(3) ?
    O1_16 Al2 O1_8 C1_8 . . . . 55(3) ?
    O1_12 Al2 O1_8 C1_8 . . . . -179(3) ?
    Al2 O1_8 C1_8 C3_8 . . . . 36(3) ?
    Al2 O1_8 C1_8 C2_8 . . . . -84(3) ?
    Al2 O1_8 C1_8 C4_8 . . . . 158(3) ?
    O1_8 C1_8 C2_8 F1_8 . . . . -162.4(17) ?
    C3_8 C1_8 C2_8 F1_8 . . . . 76.5(17) ?
    C4_8 C1_8 C2_8 F1_8 . . . . -42.7(18) ?
    O1_8 C1_8 C2_8 F3_8 . . . . -43.6(19) ?
    C3_8 C1_8 C2_8 F3_8 . . . . -164.7(15) ?
    C4_8 C1_8 C2_8 F3_8 . . . . 76.1(17) ?
    O1_8 C1_8 C2_8 F2_8 . . . . 75.6(19) ?
    C3_8 C1_8 C2_8 F2_8 . . . . -45.5(19) ?
    C4_8 C1_8 C2_8 F2_8 . . . . -164.8(17) ?
    O1_8 C1_8 C3_8 F6_8 . . . . -165.2(18) ?
    C2_8 C1_8 C3_8 F6_8 . . . . -45(2) ?
    C4_8 C1_8 C3_8 F6_8 . . . . 73.5(19) ?
    O1_8 C1_8 C3_8 F4_8 . . . . 71(2) ?
    C2_8 C1_8 C3_8 F4_8 . . . . -168.4(18) ?
    C4_8 C1_8 C3_8 F4_8 . . . . -50.0(19) ?
    O1_8 C1_8 C3_8 F5_8 . . . . -44(2) ?
    C2_8 C1_8 C3_8 F5_8 . . . . 76.1(19) ?
    C4_8 C1_8 C3_8 F5_8 . . . . -165.4(17) ?
    O1_8 C1_8 C4_8 F7_8 . . . . -46.2(19) ?
    C3_8 C1_8 C4_8 F7_8 . . . . 75.7(18) ?
    C2_8 C1_8 C4_8 F7_8 . . . . -165.6(16) ?
    O1_8 C1_8 C4_8 F9_8 . . . . 76.1(19) ?
    C3_8 C1_8 C4_8 F9_8 . . . . -162.1(17) ?
    C2_8 C1_8 C4_8 F9_8 . . . . -43.4(19) ?
    O1_8 C1_8 C4_8 F8_8 . . . . -165.5(17) ?
    C3_8 C1_8 C4_8 F8_8 . . . . -43.6(18) ?
    C2_8 C1_8 C4_8 F8_8 . . . . 75.0(18) ?
    O1_13 Al1 O1_9 C1_9 . . . . 37.9(9) ?
    O1_17 Al1 O1_9 C1_9 . . . . -86.6(8) ?
    O1_14 Al1 O1_9 C1_9 . . . . 159.1(8) ?
    Al1 O1_9 C1_9 C4_9 . . . . 24.1(11) ?
    Al1 O1_9 C1_9 C2_9 . . . . -97.3(9) ?
    Al1 O1_9 C1_9 C3_9 . . . . 145.1(7) ?
    O1_9 C1_9 C2_9 F1_9 . . . . 46.4(7) ?
    C4_9 C1_9 C2_9 F1_9 . . . . -76.9(7) ?
    C3_9 C1_9 C2_9 F1_9 . . . . 162.6(6) ?
    O1_9 C1_9 C2_9 F2_9 . . . . 166.1(6) ?
    C4_9 C1_9 C2_9 F2_9 . . . . 42.8(8) ?
    C3_9 C1_9 C2_9 F2_9 . . . . -77.7(7) ?
    O1_9 C1_9 C2_9 F3_9 . . . . -72.6(8) ?
    C4_9 C1_9 C2_9 F3_9 . . . . 164.2(8) ?
    C3_9 C1_9 C2_9 F3_9 . . . . 43.6(9) ?
    O1_9 C1_9 C3_9 F5_9 . . . . 41.1(7) ?
    C4_9 C1_9 C3_9 F5_9 . . . . 163.7(6) ?
    C2_9 C1_9 C3_9 F5_9 . . . . -76.2(7) ?
    O1_9 C1_9 C3_9 F4_9 . . . . -77.0(7) ?
    C4_9 C1_9 C3_9 F4_9 . . . . 45.6(8) ?
    C2_9 C1_9 C3_9 F4_9 . . . . 165.7(6) ?
    O1_9 C1_9 C3_9 F6_9 . . . . 162.0(6) ?
    C4_9 C1_9 C3_9 F6_9 . . . . -75.4(7) ?
    C2_9 C1_9 C3_9 F6_9 . . . . 44.8(7) ?
    O1_9 C1_9 C4_9 F7_9 . . . . 39.6(7) ?
    C2_9 C1_9 C4_9 F7_9 . . . . 160.5(6) ?
    C3_9 C1_9 C4_9 F7_9 . . . . -79.6(7) ?
    O1_9 C1_9 C4_9 F8_9 . . . . 159.9(6) ?
    C2_9 C1_9 C4_9 F8_9 . . . . -79.2(7) ?
    C3_9 C1_9 C4_9 F8_9 . . . . 40.7(8) ?
    O1_9 C1_9 C4_9 F9_9 . . . . -78.2(7) ?
    C2_9 C1_9 C4_9 F9_9 . . . . 42.7(7) ?
    C3_9 C1_9 C4_9 F9_9 . . . . 162.6(6) ?
    O1_13 Al1 O1_10 C1_10 . . . . 176(2) ?
    O1_17 Al1 O1_10 C1_10 . . . . 65(3) ?
    O1_14 Al1 O1_10 C1_10 . . . . -70(3) ?
    Al1 O1_10 C1_10 C4_10 . . . . 121(2) ?
    Al1 O1_10 C1_10 C3_10 . . . . 2(3) ?
    Al1 O1_10 C1_10 C2_10 . . . . -118(2) ?
    O1_10 C1_10 C2_10 F2_10 . . . . 167.3(15) ?
    C4_10 C1_10 C2_10 F2_10 . . . . -72.9(17) ?
    C3_10 C1_10 C2_10 F2_10 . . . . 45.1(17) ?
    O1_10 C1_10 C2_10 F3_10 . . . . 47.5(18) ?
    C4_10 C1_10 C2_10 F3_10 . . . . 167.3(15) ?
    C3_10 C1_10 C2_10 F3_10 . . . . -74.7(17) ?
    O1_10 C1_10 C2_10 F1_10 . . . . -72.9(15) ?
    C4_10 C1_10 C2_10 F1_10 . . . . 46.9(16) ?
    C3_10 C1_10 C2_10 F1_10 . . . . 164.9(13) ?
    O1_10 C1_10 C3_10 F4_10 . . . . 42.1(17) ?
    C4_10 C1_10 C3_10 F4_10 . . . . -77.1(16) ?
    C2_10 C1_10 C3_10 F4_10 . . . . 163.7(14) ?
    O1_10 C1_10 C3_10 F5_10 . . . . -77.0(17) ?
    C4_10 C1_10 C3_10 F5_10 . . . . 163.8(16) ?
    C2_10 C1_10 C3_10 F5_10 . . . . 44.5(17) ?
    O1_10 C1_10 C3_10 F6_10 . . . . 161.8(14) ?
    C4_10 C1_10 C3_10 F6_10 . . . . 42.5(16) ?
    C2_10 C1_10 C3_10 F6_10 . . . . -76.7(15) ?
    O1_10 C1_10 C4_10 F8_10 . . . . 160.1(15) ?
    C3_10 C1_10 C4_10 F8_10 . . . . -78.6(17) ?
    C2_10 C1_10 C4_10 F8_10 . . . . 39.0(18) ?
    O1_10 C1_10 C4_10 F9_10 . . . . 38.6(18) ?
    C3_10 C1_10 C4_10 F9_10 . . . . 159.8(15) ?
    C2_10 C1_10 C4_10 F9_10 . . . . -82.6(17) ?
    O1_10 C1_10 C4_10 F7_10 . . . . -79(2) ?
    C3_10 C1_10 C4_10 F7_10 . . . . 42(2) ?
    C2_10 C1_10 C4_10 F7_10 . . . . 160(2) ?
    O1_7 Al2 O1_11 C1_11 . . . . -80.7(8) ?
    O1_15 Al2 O1_11 C1_11 . . . . 37.9(8) ?
    O1_5 Al2 O1_11 C1_11 . . . . 159.6(7) ?
    Al2 O1_11 C1_11 C3_11 . . . . -91.1(8) ?
    Al2 O1_11 C1_11 C4_11 . . . . 32.2(9) ?
    Al2 O1_11 C1_11 C2_11 . . . . 150.4(6) ?
    O1_11 C1_11 C2_11 F3_11 . . . . 42.3(5) ?
    C3_11 C1_11 C2_11 F3_11 . . . . -76.5(5) ?
    C4_11 C1_11 C2_11 F3_11 . . . . 162.4(4) ?
    O1_11 C1_11 C2_11 F1_11 . . . . -80.0(5) ?
    C3_11 C1_11 C2_11 F1_11 . . . . 161.2(4) ?
    C4_11 C1_11 C2_11 F1_11 . . . . 40.1(5) ?
    O1_11 C1_11 C2_11 F2_11 . . . . 161.7(4) ?
    C3_11 C1_11 C2_11 F2_11 . . . . 42.9(5) ?
    C4_11 C1_11 C2_11 F2_11 . . . . -78.1(5) ?
    O1_11 C1_11 C3_11 F6_11 . . . . 165.0(4) ?
    C4_11 C1_11 C3_11 F6_11 . . . . 41.9(5) ?
    C2_11 C1_11 C3_11 F6_11 . . . . -77.1(5) ?
    O1_11 C1_11 C3_11 F5_11 . . . . -72.0(5) ?
    C4_11 C1_11 C3_11 F5_11 . . . . 164.9(4) ?
    C2_11 C1_11 C3_11 F5_11 . . . . 45.9(5) ?
    O1_11 C1_11 C3_11 F4_11 . . . . 44.7(5) ?
    C4_11 C1_11 C3_11 F4_11 . . . . -78.5(5) ?
    C2_11 C1_11 C3_11 F4_11 . . . . 162.5(4) ?
    O1_11 C1_11 C4_11 F9_11 . . . . 39.2(6) ?
    C3_11 C1_11 C4_11 F9_11 . . . . 161.5(4) ?
    C2_11 C1_11 C4_11 F9_11 . . . . -79.0(5) ?
    O1_11 C1_11 C4_11 F8_11 . . . . 162.7(4) ?
    C3_11 C1_11 C4_11 F8_11 . . . . -75.0(5) ?
    C2_11 C1_11 C4_11 F8_11 . . . . 44.5(5) ?
    O1_11 C1_11 C4_11 F7_11 . . . . -79.6(5) ?
    C3_11 C1_11 C4_11 F7_11 . . . . 42.7(5) ?
    C2_11 C1_11 C4_11 F7_11 . . . . 162.2(4) ?
    O1_6 Al2 O1_12 C1_12 . . . . -174(5) ?
    O1_16 Al2 O1_12 C1_12 . . . . 53(6) ?
    O1_8 Al2 O1_12 C1_12 . . . . -61(6) ?
    Al2 O1_12 C1_12 C4_12 . . . . -44(6) ?
    Al2 O1_12 C1_12 C2_12 . . . . 81(6) ?
    Al2 O1_12 C1_12 C3_12 . . . . -163(5) ?
    O1_12 C1_12 C2_12 F1_12 . . . . -95(3) ?
    C4_12 C1_12 C2_12 F1_12 . . . . 31(2) ?
    C3_12 C1_12 C2_12 F1_12 . . . . 144(2) ?
    O1_12 C1_12 C2_12 F3_12 . . . . 25(3) ?
    C4_12 C1_12 C2_12 F3_12 . . . . 151(2) ?
    C3_12 C1_12 C2_12 F3_12 . . . . -95(2) ?
    O1_12 C1_12 C2_12 F2_12 . . . . 142(3) ?
    C4_12 C1_12 C2_12 F2_12 . . . . -92(2) ?
    C3_12 C1_12 C2_12 F2_12 . . . . 21(2) ?
    O1_12 C1_12 C3_12 F4_12 . . . . 38(3) ?
    C4_12 C1_12 C3_12 F4_12 . . . . -84(3) ?
    C2_12 C1_12 C3_12 F4_12 . . . . 159(3) ?
    O1_12 C1_12 C3_12 F5_12 . . . . -82(3) ?
    C4_12 C1_12 C3_12 F5_12 . . . . 156(3) ?
    C2_12 C1_12 C3_12 F5_12 . . . . 39(3) ?
    O1_12 C1_12 C3_12 F6_12 . . . . 156(3) ?
    C4_12 C1_12 C3_12 F6_12 . . . . 34(3) ?
    C2_12 C1_12 C3_12 F6_12 . . . . -83(2) ?
    O1_12 C1_12 C4_12 F9_12 . . . . 44(3) ?
    C2_12 C1_12 C4_12 F9_12 . . . . -81(3) ?
    C3_12 C1_12 C4_12 F9_12 . . . . 166(3) ?
    O1_12 C1_12 C4_12 F8_12 . . . . 161(3) ?
    C2_12 C1_12 C4_12 F8_12 . . . . 36(2) ?
    C3_12 C1_12 C4_12 F8_12 . . . . -77(2) ?
    O1_12 C1_12 C4_12 F7_12 . . . . -84(3) ?
    C2_12 C1_12 C4_12 F7_12 . . . . 151(2) ?
    C3_12 C1_12 C4_12 F7_12 . . . . 38(2) ?
    O1_9 Al1 O1_13 C1_13 . . . . -134.5(7) ?
    O1_17 Al1 O1_13 C1_13 . . . . -9.4(8) ?
    O1_14 Al1 O1_13 C1_13 . . . . 108.3(7) ?
    O1_10 Al1 O1_13 C1_13 . . . . -125.7(9) ?
    Al1 O1_13 C1_13 C3_13 . . . . -89.2(8) ?
    Al1 O1_13 C1_13 C4_13 . . . . 33.9(9) ?
    Al1 O1_13 C1_13 C2_13 . . . . 152.8(7) ?
    O1_13 C1_13 C2_13 F1_13 . . . . -76.5(5) ?
    C3_13 C1_13 C2_13 F1_13 . . . . 164.0(5) ?
    C4_13 C1_13 C2_13 F1_13 . . . . 43.2(6) ?
    O1_13 C1_13 C2_13 F3_13 . . . . 44.9(5) ?
    C3_13 C1_13 C2_13 F3_13 . . . . -74.6(5) ?
    C4_13 C1_13 C2_13 F3_13 . . . . 164.6(4) ?
    O1_13 C1_13 C2_13 F2_13 . . . . 163.8(4) ?
    C3_13 C1_13 C2_13 F2_13 . . . . 44.3(5) ?
    C4_13 C1_13 C2_13 F2_13 . . . . -76.5(5) ?
    O1_13 C1_13 C3_13 F5_13 . . . . -75.6(5) ?
    C4_13 C1_13 C3_13 F5_13 . . . . 161.6(4) ?
    C2_13 C1_13 C3_13 F5_13 . . . . 41.8(6) ?
    O1_13 C1_13 C3_13 F6_13 . . . . 163.8(4) ?
    C4_13 C1_13 C3_13 F6_13 . . . . 41.0(6) ?
    C2_13 C1_13 C3_13 F6_13 . . . . -78.9(5) ?
    O1_13 C1_13 C3_13 F4_13 . . . . 42.5(7) ?
    C4_13 C1_13 C3_13 F4_13 . . . . -80.3(6) ?
    C2_13 C1_13 C3_13 F4_13 . . . . 159.8(5) ?
    O1_13 C1_13 C4_13 F9_13 . . . . 38.0(6) ?
    C3_13 C1_13 C4_13 F9_13 . . . . 160.9(4) ?
    C2_13 C1_13 C4_13 F9_13 . . . . -79.7(5) ?
    O1_13 C1_13 C4_13 F7_13 . . . . -79.8(5) ?
    C3_13 C1_13 C4_13 F7_13 . . . . 43.2(5) ?
    C2_13 C1_13 C4_13 F7_13 . . . . 162.5(4) ?
    O1_13 C1_13 C4_13 F8_13 . . . . 157.8(5) ?
    C3_13 C1_13 C4_13 F8_13 . . . . -79.3(6) ?
    C2_13 C1_13 C4_13 F8_13 . . . . 40.0(7) ?
    O1_20 C1_20 C2_20 F3_20 . . . . 45.2(4) ?
    C4_20 C1_20 C2_20 F3_20 . . . . 165.1(3) ?
    C3_20 C1_20 C2_20 F3_20 . . . . -74.6(4) ?
    O1_20 C1_20 C2_20 F1_20 . . . . -75.1(4) ?
    C4_20 C1_20 C2_20 F1_20 . . . . 44.8(5) ?
    C3_20 C1_20 C2_20 F1_20 . . . . 165.1(4) ?
    O1_20 C1_20 C2_20 F2_20 . . . . 165.1(3) ?
    C4_20 C1_20 C2_20 F2_20 . . . . -74.9(4) ?
    C3_20 C1_20 C2_20 F2_20 . . . . 45.4(5) ?
    O1_20 C1_20 C3_20 F5_20 . . . . -70.6(4) ?
    C4_20 C1_20 C3_20 F5_20 . . . . 169.7(4) ?
    C2_20 C1_20 C3_20 F5_20 . . . . 48.9(4) ?
    O1_20 C1_20 C3_20 F4_20 . . . . 48.6(5) ?
    C4_20 C1_20 C3_20 F4_20 . . . . -71.2(4) ?
    C2_20 C1_20 C3_20 F4_20 . . . . 168.1(4) ?
    O1_20 C1_20 C3_20 F6_20 . . . . 167.9(4) ?
    C4_20 C1_20 C3_20 F6_20 . . . . 48.1(5) ?
    C2_20 C1_20 C3_20 F6_20 . . . . -72.6(5) ?
    O1_20 C1_20 C4_20 F7_20 . . . . -71.2(4) ?
    C2_20 C1_20 C4_20 F7_20 . . . . 169.0(3) ?
    C3_20 C1_20 C4_20 F7_20 . . . . 48.6(5) ?
    O1_20 C1_20 C4_20 F8_20 . . . . 167.4(4) ?
    C2_20 C1_20 C4_20 F8_20 . . . . 47.5(5) ?
    C3_20 C1_20 C4_20 F8_20 . . . . -72.8(5) ?
    O1_20 C1_20 C4_20 F9_20 . . . . 47.6(5) ?
    C2_20 C1_20 C4_20 F9_20 . . . . -72.2(5) ?
    C3_20 C1_20 C4_20 F9_20 . . . . 167.5(4) ?
    O1_13 Al1 O1_14 C1_14 . . . . 61.6(6) ?
    O1_9 Al1 O1_14 C1_14 . . . . -61.6(6) ?
    O1_17 Al1 O1_14 C1_14 . . . . -178.8(6) ?
    O1_10 Al1 O1_14 C1_14 . . . . -40.4(8) ?
    Al1 O1_14 C1_14 C3_14 . . . . -150.1(5) ?
    Al1 O1_14 C1_14 C2_14 . . . . 92.2(6) ?
    Al1 O1_14 C1_14 C4_14 . . . . -29.7(7) ?
    O1_14 C1_14 C2_14 F2_14 . . . . 159.8(4) ?
    C3_14 C1_14 C2_14 F2_14 . . . . 42.9(5) ?
    C4_14 C1_14 C2_14 F2_14 . . . . -76.9(5) ?
    O1_14 C1_14 C2_14 F3_14 . . . . 37.7(5) ?
    C3_14 C1_14 C2_14 F3_14 . . . . -79.2(4) ?
    C4_14 C1_14 C2_14 F3_14 . . . . 161.1(4) ?
    O1_14 C1_14 C2_14 F1_14 . . . . -80.2(5) ?
    C3_14 C1_14 C2_14 F1_14 . . . . 162.9(4) ?
    C4_14 C1_14 C2_14 F1_14 . . . . 43.1(5) ?
    O1_14 C1_14 C3_14 F4_14 . . . . 45.2(5) ?
    C2_14 C1_14 C3_14 F4_14 . . . . 164.4(4) ?
    C4_14 C1_14 C3_14 F4_14 . . . . -76.3(5) ?
    O1_14 C1_14 C3_14 F5_14 . . . . -74.9(5) ?
    C2_14 C1_14 C3_14 F5_14 . . . . 44.3(5) ?
    C4_14 C1_14 C3_14 F5_14 . . . . 163.7(4) ?
    O1_14 C1_14 C3_14 F6_14 . . . . 165.7(4) ?
    C2_14 C1_14 C3_14 F6_14 . . . . -75.1(5) ?
    C4_14 C1_14 C3_14 F6_14 . . . . 44.3(5) ?
    O1_14 C1_14 C4_14 F9_14 . . . . 44.9(5) ?
    C3_14 C1_14 C4_14 F9_14 . . . . 163.5(4) ?
    C2_14 C1_14 C4_14 F9_14 . . . . -77.8(4) ?
    O1_14 C1_14 C4_14 F7_14 . . . . -73.9(5) ?
    C3_14 C1_14 C4_14 F7_14 . . . . 44.7(5) ?
    C2_14 C1_14 C4_14 F7_14 . . . . 163.5(4) ?
    O1_14 C1_14 C4_14 F8_14 . . . . 165.3(4) ?
    C3_14 C1_14 C4_14 F8_14 . . . . -76.1(5) ?
    C2_14 C1_14 C4_14 F8_14 . . . . 42.6(5) ?
    O1_11 Al2 O1_15 C1_15 . . . . -158.2(6) ?
    O1_7 Al2 O1_15 C1_15 . . . . -34.2(6) ?
    O1_5 Al2 O1_15 C1_15 . . . . 83.2(7) ?
    Al2 O1_15 C1_15 C4_15 . . . . -64.5(7) ?
    Al2 O1_15 C1_15 C3_15 . . . . 175.5(5) ?
    Al2 O1_15 C1_15 C2_15 . . . . 57.6(7) ?
    O1_15 C1_15 C2_15 F1_15 . . . . -81.3(5) ?
    C4_15 C1_15 C2_15 F1_15 . . . . 41.3(5) ?
    C3_15 C1_15 C2_15 F1_15 . . . . 162.0(4) ?
    O1_15 C1_15 C2_15 F3_15 . . . . 38.0(5) ?
    C4_15 C1_15 C2_15 F3_15 . . . . 160.6(4) ?
    C3_15 C1_15 C2_15 F3_15 . . . . -78.8(5) ?
    O1_15 C1_15 C2_15 F2_15 . . . . 158.3(4) ?
    C4_15 C1_15 C2_15 F2_15 . . . . -79.1(5) ?
    C3_15 C1_15 C2_15 F2_15 . . . . 41.6(6) ?
    O1_15 C1_15 C3_15 F4_15 . . . . 44.3(5) ?
    C4_15 C1_15 C3_15 F4_15 . . . . -76.0(5) ?
    C2_15 C1_15 C3_15 F4_15 . . . . 163.4(4) ?
    O1_15 C1_15 C3_15 F6_15 . . . . 165.6(4) ?
    C4_15 C1_15 C3_15 F6_15 . . . . 45.3(5) ?
    C2_15 C1_15 C3_15 F6_15 . . . . -75.3(5) ?
    O1_15 C1_15 C3_15 F5_15 . . . . -74.8(5) ?
    C4_15 C1_15 C3_15 F5_15 . . . . 164.9(4) ?
    C2_15 C1_15 C3_15 F5_15 . . . . 44.3(5) ?
    O1_15 C1_15 C4_15 F7_15 . . . . -73.1(5) ?
    C3_15 C1_15 C4_15 F7_15 . . . . 44.7(5) ?
    C2_15 C1_15 C4_15 F7_15 . . . . 164.5(4) ?
    O1_15 C1_15 C4_15 F9_15 . . . . 46.0(6) ?
    C3_15 C1_15 C4_15 F9_15 . . . . 163.9(5) ?
    C2_15 C1_15 C4_15 F9_15 . . . . -76.4(5) ?
    O1_15 C1_15 C4_15 F8_15 . . . . 165.7(4) ?
    C3_15 C1_15 C4_15 F8_15 . . . . -76.4(5) ?
    C2_15 C1_15 C4_15 F8_15 . . . . 43.3(5) ?
    O1_6 Al2 O1_16 C1_16 . . . . -41(4) ?
    O1_8 Al2 O1_16 C1_16 . . . . -163(3) ?
    O1_12 Al2 O1_16 C1_16 . . . . 84(4) ?
    Al2 O1_16 C1_16 C2_16 . . . . 57(4) ?
    Al2 O1_16 C1_16 C4_16 . . . . -63(4) ?
    Al2 O1_16 C1_16 C3_16 . . . . 177(3) ?
    O1_16 C1_16 C2_16 F1_16 . . . . -79(2) ?
    C4_16 C1_16 C2_16 F1_16 . . . . 42(2) ?
    C3_16 C1_16 C2_16 F1_16 . . . . 161.7(18) ?
    O1_16 C1_16 C2_16 F2_16 . . . . 161(2) ?
    C4_16 C1_16 C2_16 F2_16 . . . . -78(2) ?
    C3_16 C1_16 C2_16 F2_16 . . . . 42(2) ?
    O1_16 C1_16 C2_16 F3_16 . . . . 43(3) ?
    C4_16 C1_16 C2_16 F3_16 . . . . 163(2) ?
    C3_16 C1_16 C2_16 F3_16 . . . . -77(2) ?
    O1_16 C1_16 C3_16 F6_16 . . . . 168(2) ?
    C2_16 C1_16 C3_16 F6_16 . . . . -72(2) ?
    C4_16 C1_16 C3_16 F6_16 . . . . 48(2) ?
    O1_16 C1_16 C3_16 F5_16 . . . . -72(2) ?
    C2_16 C1_16 C3_16 F5_16 . . . . 48.0(19) ?
    C4_16 C1_16 C3_16 F5_16 . . . . 168.3(17) ?
    O1_16 C1_16 C3_16 F4_16 . . . . 48(2) ?
    C2_16 C1_16 C3_16 F4_16 . . . . 167.7(16) ?
    C4_16 C1_16 C3_16 F4_16 . . . . -72.0(18) ?
    O1_16 C1_16 C4_16 F9_16 . . . . 47(2) ?
    C2_16 C1_16 C4_16 F9_16 . . . . -74.0(19) ?
    C3_16 C1_16 C4_16 F9_16 . . . . 166.0(17) ?
    O1_16 C1_16 C4_16 F7_16 . . . . -72(2) ?
    C2_16 C1_16 C4_16 F7_16 . . . . 167.7(18) ?
    C3_16 C1_16 C4_16 F7_16 . . . . 48(2) ?
    O1_16 C1_16 C4_16 F8_16 . . . . 166.0(19) ?
    C2_16 C1_16 C4_16 F8_16 . . . . 45(2) ?
    C3_16 C1_16 C4_16 F8_16 . . . . -74(2) ?
    O1_13 Al1 O1_17 C1_17 . . . . 150.0(6) ?
    O1_9 Al1 O1_17 C1_17 . . . . -83.0(6) ?
    O1_14 Al1 O1_17 C1_17 . . . . 29.6(7) ?
    O1_10 Al1 O1_17 C1_17 . . . . -112.9(8) ?
    Al1 O1_17 C1_17 C2_17 . . . . 51.2(8) ?
    Al1 O1_17 C1_17 C4_17 . . . . -69.5(7) ?
    Al1 O1_17 C1_17 C3_17 . . . . 171.5(5) ?
    O1_17 C1_17 C2_17 F1_17 . . . . -43.1(5) ?
    C4_17 C1_17 C2_17 F1_17 . . . . 78.1(4) ?
    C3_17 C1_17 C2_17 F1_17 . . . . -162.5(4) ?
    O1_17 C1_17 C2_17 F2_17 . . . . -164.1(3) ?
    C4_17 C1_17 C2_17 F2_17 . . . . -42.9(4) ?
    C3_17 C1_17 C2_17 F2_17 . . . . 76.5(5) ?
    O1_17 C1_17 C2_17 F3_17 . . . . 75.3(4) ?
    C4_17 C1_17 C2_17 F3_17 . . . . -163.5(3) ?
    C3_17 C1_17 C2_17 F3_17 . . . . -44.1(5) ?
    O1_17 C1_17 C3_17 F5_17 . . . . -43.8(5) ?
    C2_17 C1_17 C3_17 F5_17 . . . . 78.2(5) ?
    C4_17 C1_17 C3_17 F5_17 . . . . -162.8(4) ?
    O1_17 C1_17 C3_17 F4_17 . . . . 75.5(5) ?
    C2_17 C1_17 C3_17 F4_17 . . . . -162.5(4) ?
    C4_17 C1_17 C3_17 F4_17 . . . . -43.5(5) ?
    O1_17 C1_17 C3_17 F6_17 . . . . -165.0(4) ?
    C2_17 C1_17 C3_17 F6_17 . . . . -43.0(6) ?
    C4_17 C1_17 C3_17 F6_17 . . . . 76.0(5) ?
    O1_17 C1_17 C4_17 F7_17 . . . . -39.8(5) ?
    C2_17 C1_17 C4_17 F7_17 . . . . -162.5(4) ?
    C3_17 C1_17 C4_17 F7_17 . . . . 78.2(4) ?
    O1_17 C1_17 C4_17 F9_17 . . . . 79.9(4) ?
    C2_17 C1_17 C4_17 F9_17 . . . . -42.8(4) ?
    C3_17 C1_17 C4_17 F9_17 . . . . -162.1(3) ?
    O1_17 C1_17 C4_17 F8_17 . . . . -160.5(3) ?
    C2_17 C1_17 C4_17 F8_17 . . . . 76.8(4) ?
    C3_17 C1_17 C4_17 F8_17 . . . . -42.5(5) ?
    O1_18 C1_18 C2_18 F2_18 . . . . -166.0(4) ?
    C3_18 C1_18 C2_18 F2_18 . . . . 74.0(5) ?
    C4_18 C1_18 C2_18 F2_18 . . . . -46.7(5) ?
    O1_18 C1_18 C2_18 F3_18 . . . . 72.4(5) ?
    C3_18 C1_18 C2_18 F3_18 . . . . -47.6(5) ?
    C4_18 C1_18 C2_18 F3_18 . . . . -168.3(4) ?
    O1_18 C1_18 C2_18 F1_18 . . . . -45.4(5) ?
    C3_18 C1_18 C2_18 F1_18 . . . . -165.3(4) ?
    C4_18 C1_18 C2_18 F1_18 . . . . 74.0(5) ?
    O1_18 C1_18 C3_18 F4_18 . . . . 74.7(5) ?
    C4_18 C1_18 C3_18 F4_18 . . . . -46.0(5) ?
    C2_18 C1_18 C3_18 F4_18 . . . . -165.8(4) ?
    O1_18 C1_18 C3_18 F5_18 . . . . -44.8(5) ?
    C4_18 C1_18 C3_18 F5_18 . . . . -165.4(4) ?
    C2_18 C1_18 C3_18 F5_18 . . . . 74.8(5) ?
    O1_18 C1_18 C3_18 F6_18 . . . . -165.0(4) ?
    C4_18 C1_18 C3_18 F6_18 . . . . 74.4(5) ?
    C2_18 C1_18 C3_18 F6_18 . . . . -45.4(6) ?
    O1_18 C1_18 C4_18 F9_18 . . . . 73.2(5) ?
    C3_18 C1_18 C4_18 F9_18 . . . . -165.9(4) ?
    C2_18 C1_18 C4_18 F9_18 . . . . -46.1(5) ?
    O1_18 C1_18 C4_18 F7_18 . . . . -46.4(5) ?
    C3_18 C1_18 C4_18 F7_18 . . . . 74.5(5) ?
    C2_18 C1_18 C4_18 F7_18 . . . . -165.7(4) ?
    O1_18 C1_18 C4_18 F8_18 . . . . -166.1(4) ?
    C3_18 C1_18 C4_18 F8_18 . . . . -45.2(5) ?
    C2_18 C1_18 C4_18 F8_18 . . . . 74.6(5) ?
    O1_19 C1_19 C2_19 F3_19 . . . . 57(3) ?
    C3_19 C1_19 C2_19 F3_19 . . . . -63(3) ?
    C4_19 C1_19 C2_19 F3_19 . . . . 175(3) ?
    O1_19 C1_19 C2_19 F2_19 . . . . 179(3) ?
    C3_19 C1_19 C2_19 F2_19 . . . . 59(3) ?
    C4_19 C1_19 C2_19 F2_19 . . . . -63(3) ?
    O1_19 C1_19 C2_19 F1_19 . . . . -63(3) ?
    C3_19 C1_19 C2_19 F1_19 . . . . 177(3) ?
    C4_19 C1_19 C2_19 F1_19 . . . . 55(3) ?
    O1_19 C1_19 C3_19 F5_19 . . . . -69(3) ?
    C2_19 C1_19 C3_19 F5_19 . . . . 52(3) ?
    C4_19 C1_19 C3_19 F5_19 . . . . 174(3) ?
    O1_19 C1_19 C3_19 F6_19 . . . . 172(3) ?
    C2_19 C1_19 C3_19 F6_19 . . . . -68(3) ?
    C4_19 C1_19 C3_19 F6_19 . . . . 54(3) ?
    O1_19 C1_19 C3_19 F4_19 . . . . 53(3) ?
    C2_19 C1_19 C3_19 F4_19 . . . . 173(3) ?
    C4_19 C1_19 C3_19 F4_19 . . . . -64(3) ?
    O1_19 C1_19 C4_19 F8_19 . . . . -179(3) ?
    C2_19 C1_19 C4_19 F8_19 . . . . 61(3) ?
    C3_19 C1_19 C4_19 F8_19 . . . . -61(3) ?
    O1_19 C1_19 C4_19 F7_19 . . . . -60(3) ?
    C2_19 C1_19 C4_19 F7_19 . . . . -179(3) ?
    C3_19 C1_19 C4_19 F7_19 . . . . 58(3) ?
    O1_19 C1_19 C4_19 F9_19 . . . . 59(3) ?
    C2_19 C1_19 C4_19 F9_19 . . . . -60(3) ?
    C3_19 C1_19 C4_19 F9_19 . . . . 178(3) ?
_shelx_space_group_comment
;
The symmetry employed for this shelxl refinement is uniquely defined
by the following loop, which should always be used as a source of
symmetry information in preference to the above space-group names.
They are only intended as comments.
;
_shelx_estimated_absorpt_T_min     0.470
_shelx_estimated_absorpt_T_max     0.645
_shelx_hkl_file
;
   0   0   2  383.64    7.03
   0   0  -2  382.42    9.17
   0   0   3    2.21    0.70
   0   0  -3    0.53    0.38
   0   0  -3    0.87    0.63
   0   0   3    1.02    0.47
   0   0  -4  225.19    9.87
   0   0   4  236.18    8.15
   0   0  -4  239.64    9.72
   0   0   4  230.95    7.74
   0   0   5 4307.00   38.85
   0   0  -5 4734.78   48.85
   0   0  -5 4344.16   49.04
   0   0   5 4641.31   41.13
   0   0   6    9.09    2.01
   0   0  -6    9.06    2.34
   0   0  -6   10.26    2.79
   0   0   6    8.41    2.27
   0   0   6    9.54    2.03
   0   0   7  101.41    8.09
   0   0   7  121.27    7.75
   0   0  -7  125.50    9.72
   0   0   7  115.23    7.85
   0   0  -7  119.37    9.73
   0   0   7  122.79    9.04
   0   0  -7  131.74   11.16
   0   0  -8 1569.27   40.13
   0   0  -8 1522.33   37.52
   0   0   8 1567.77   31.03
   0   0  -8 1639.45   37.39
   0   0  -8 1593.53   40.43
   0   0   8 1530.91   34.38
   0   0   8 1511.19   37.98
   0   0   8 1526.22   29.94
   0   0  -9  440.93   22.68
   0   0  -9  428.93   21.44
   0   0   9  433.72   17.58
   0   0  -9  435.11   20.74
   0   0  -9  436.82   22.62
   0   0   9  425.91   19.30
   0   0  -9  420.62   21.33
   0   0   9  420.14   21.34
   0   0   9  348.78   16.53
   0   0   9  398.31   16.38
   0   0 -10   66.46    9.41
   0   0  10   51.35    6.43
   0   0 -10   61.60    8.92
   0   0 -10   54.57    7.81
   0   0  10   60.65    7.84
   0   0 -10   58.02    9.00
   0   0 -10   52.03    8.11
   0   0  10   60.71    8.70
   0   0  10   81.26    9.61
   0   0  10   54.02    6.87
   0   0  10   49.29    6.34
   0   0 -11  281.98   20.70
   0   0 -11  261.32   19.16
   0   0  11  253.03   15.38
   0   0 -11  273.29   18.86
   0   0  11  268.77   17.30
   0   0 -11  253.09   19.76
   0   0 -11  256.38   19.07
   0   0  11  279.14   19.70
   0   0  11  202.77   14.08
   0   0  11  240.07   14.78
   0   0 -12  583.13   31.18
   0   0  12  569.15   24.18
   0   0 -12  591.40   30.35
   0   0 -12  552.15   29.49
   0   0 -12  567.38   28.90
   0   0  12  589.86   27.17
   0   0 -12  594.74   31.24
   0   0  12  609.90   30.86
   0   0  12  456.17   21.97
   0   0  12  570.22   23.88
   0   0 -13   57.30   10.25
   0   0 -13   52.95    9.88
   0   0  13   42.10    6.94
   0   0 -13   63.07    5.65
   0   0 -13   45.63    8.98
   0   0  13   66.73    9.78
   0   0 -13   45.96    8.78
   0   0 -13   57.62   10.24
   0   0  13   56.54    8.92
   0   0  13   57.54   10.10
   0   0  13   42.48    6.97
   0   0  13   43.04    7.01
   0   0  14   12.53    4.20
   0   0 -14   12.39    5.33
   0   0  14   12.13    4.00
   0   0 -14   12.91    5.41
   0   0  14   20.19    3.24
   0   0 -14   17.78    3.29
   0   0  14   10.43    3.55
   0   0  14   17.23    5.09
   0   0 -14   13.23    4.80
   0   0  14   13.37    4.79
   0   0 -14   16.36    6.04
   0   0  14   17.14    6.22
   0   0 -14   18.31    3.30
   0   0 -15  479.07   32.32
   0   0 -15  475.86   17.20
   0   0  15  557.69   29.78
   0   0 -15  485.57   19.11
   0   0  15  448.52   15.94
   0   0 -15  433.78   30.23
   0   0  15  428.64   24.30
   0   0 -15  497.40   33.49
   0   0  15  513.23   34.13
   0   0  15  466.61   28.80
   0   0 -15  480.50   31.94
   0   0 -16  114.83   16.56
   0   0 -16  122.58    9.14
   0   0 -16  124.55   17.51
   0   0  16  101.27   12.38
   0   0  16  127.37   14.46
   0   0 -16   97.37   15.06
   0   0  16  128.65   17.87
   0   0  16  128.28    8.86
   0   0 -16  133.95   10.42
   0   0 -16  115.02   16.41
   0   0  16  117.69   15.01
   0   0 -17   38.65    9.40
   0   0 -17   66.45   13.33
   0   0  17   56.12    9.60
   0   0 -17   45.85   10.71
   0   0 -17   63.57    6.82
   0   0  17   70.65    6.95
   0   0 -17   68.11    7.60
   0   0 -17   51.02   11.14
   0   0  17   63.82   11.72
   0   0  17   65.65   10.64
   0   0  17   71.83   13.44
   0   0 -17   60.27   12.63
   0   0 -18  122.36   10.59
   0   0  18  118.00    9.18
   0   0 -18  122.20   18.10
   0   0  18  130.01   17.23
   0   0 -18  111.94   17.59
   0   0  18  103.21    7.89
   0   0  18  128.81   15.23
   0   0 -18  107.57   10.62
   0   0 -18  125.56   10.02
   0   0 -18   98.96   16.50
   0   0 -18  126.67   18.82
   0   0 -18  139.01   19.59
   0   0  18  124.17   11.61
   0   0  19    1.15    1.59
   0   0  19    5.10    1.68
   0   0 -19   -2.49    4.28
   0   0  19    2.83    1.84
   0   0 -19    0.96    1.25
   0   0  19    8.47    2.52
   0   0  19    7.77    3.34
   0   0 -19   -1.81    3.24
   0   0 -19   -0.91    3.06
   0   0 -19    4.33    1.60
   0   0 -19    1.38    3.66
   0   0 -19    0.86    1.23
   0   0 -19   -0.77    4.23
   0   0  19    0.48    1.20
   0   0  20   89.53   15.11
   0   0 -20   73.56   14.76
   0   0  20  105.74    9.30
   0   0 -20   70.37   14.81
   0   0 -20   97.71    9.35
   0   0  20  124.85    9.33
   0   0  20  134.17   12.71
   0   0 -20   72.56   15.42
   0   0 -20  111.62   11.40
   0   0 -20   76.72   16.27
   0   0  20   98.33    8.51
   0   0  20   73.36   12.18
   0   0 -20   67.32   14.09
   0   0 -21   35.99   10.33
   0   0  21   29.13    4.64
   0   0  21   41.65    8.83
   0   0 -21   21.07    4.71
   0   0  21   32.27    4.94
   0   0  21   37.70    6.85
   0   0 -21   36.52   11.09
   0   0 -21   41.22   11.70
   0   0 -21   35.92   10.70
   0   0  21   56.75   12.36
   0   0 -21   43.60    6.60
   0   0  21   34.82    5.60
   0   0 -22   83.47    8.84
   0   0 -22   59.94   13.59
   0   0  22   72.87   14.06
   0   0 -22   46.75   12.26
   0   0  22  102.83    8.73
   0   0  22   87.98    8.69
   0   0 -22   86.08    9.90
   0   0 -22   55.78   13.69
   0   0 -22   44.97   12.01
   0   0  22   96.05   11.04
   0   0  22   73.08    7.16
   0   0 -23    3.89    3.99
   0   0  23    3.78    2.38
   0   0 -23    1.80    1.16
   0   0 -23    6.78    4.64
   0   0 -23    4.69    4.43
   0   0  23   -0.58    3.00
   0   0 -23    2.31    1.76
   0   0 -23   -0.26    1.49
   0   0 -23    3.50    3.34
   0   0 -23    0.25    1.88
   0   0  23    2.06    2.17
   0   0  23    0.43    1.02
   0   0  23    2.86    1.49
   0   0 -24  130.49   11.00
   0   0 -24   99.76   17.31
   0   0 -24   69.07   14.61
   0   0 -24  182.57   17.69
   0   0  24  100.21    8.14
   0   0 -24   72.30   15.14
   0   0 -24  116.33   19.49
   0   0  24  173.16   10.75
   0   0 -24  124.57   11.48
   0   0  24  144.03   10.75
   0   0  24  138.54   13.00
   0   0 -25   -0.88    2.68
   0   0  25    0.53    0.82
   0   0  25    0.49    0.98
   0   0 -25   -1.68    1.42
   0   0 -25   -1.88    2.48
   0   0  25   -0.88    1.52
   0   0  26    0.07    0.99
   0   0 -26   -1.41    2.43
   0   0  26    0.13    1.24
   0   0  26    0.94    1.19
   0   0 -27    1.94    2.30
   0   0 -27   -0.59    1.41
   0   0  27    2.65    1.79
   0   0  27    1.73    0.90
   0   0 -28    1.00    1.64
   0   0 -28    2.80    2.24
   0   0  28    3.31    1.97
   0   0  28   -0.29    0.86
   0   0 -29    1.35    1.60
   0   0  29    7.79    2.62
   0   0 -30    9.15    2.39
   0   0  30   13.69    2.66
   0   1 -30    3.86    2.22
   0  -1  30   -0.87    1.24
   0   1 -29   -1.92    1.97
   0  -1  29    2.09    1.62
   0   1 -28   -1.92    2.59
   0  -1  28    0.84    0.83
   0   1 -28    0.35    1.20
   0  -1  28    0.41    1.64
   0  -1  27    5.19    1.73
   0   1 -27   -0.83    2.46
   0  -1  27    5.21    3.11
   0  -1  27    3.67    1.60
   0  -1  26   -2.07    1.78
   0   1 -26   -3.54    3.91
   0   1 -26   -1.18    1.69
   0  -1  26    1.14    1.77
   0   1 -26    3.39    2.55
   0  -1  26   -0.03    0.99
   0   1 -25    4.27    4.95
   0   1 -25    2.64    2.20
   0   1 -25    4.50    2.40
   0  -1  25    6.21    2.87
   0  -1  25    7.36    2.49
   0   1 -25   -6.25    6.28
   0   1 -25    1.58    2.57
   0   1 -25    2.27    3.91
   0  -1  25    7.46    2.70
   0   1 -25    7.70    2.94
   0   1 -24    2.48    1.99
   0   1 -24    2.97    3.79
   0   1 -24    3.12    1.85
   0  -1  24    4.06    2.43
   0  -1  24    6.98    2.39
   0   1 -24    4.56    3.10
   0   1 -24    4.70    3.72
   0   1 -24    6.12    2.39
   0   1 -24    4.06    3.26
   0  -1  24    7.44    4.68
   0  -1  24    5.29    2.12
   0  -1  23   34.43    5.01
   0   1 -23   26.70    9.13
   0   1 -23   22.51    8.73
   0   1 -23   35.11   10.72
   0  -1  23   35.14    5.44
   0   1 -23   30.64    6.13
   0   1 -23   35.03    5.83
   0  -1  23   43.28   10.74
   0   1 -23   27.48    9.25
   0  -1  23   28.57    6.09
   0  -1  22   18.32    4.75
   0   1 -22   13.60    6.67
   0   1 -22   19.66    7.97
   0   1 -22   23.99    4.78
   0   1 -22   18.46    7.86
   0  -1  22   19.97    3.84
   0  -1  22   24.98    8.09
   0  -1  22   22.47    4.28
   0   1 -22   17.45    7.07
   0   1 -22   13.93    4.13
   0  -1  21   65.10    6.80
   0   1 -21   64.12   14.01
   0   1 -21   85.75    9.08
   0   1 -21   75.14   15.63
   0   1 -21   82.41    9.43
   0  -1  21   80.23    8.13
   0   1 -21   56.29    8.51
   0   1 -21   75.85   16.10
   0   1 -21   78.97   15.69
   0  -1  21   90.72   15.47
   0  -1  21   76.88    9.78
   0   1 -21   80.68   16.11
   0  -1  20  148.53    9.86
   0   1 -20  212.50   25.68
   0   1 -20  167.86   22.79
   0   1 -20  226.34   14.10
   0   1 -20  173.72   22.96
   0   1 -20  175.08   23.81
   0  -1  20  205.16   19.30
   0   1 -20  148.58   13.66
   0   1 -20  190.36   13.93
   0  -1  20  189.05   12.19
   0  -1  20  218.68   23.56
   0   1 -20  187.12   23.89
   0  -1  20  176.23   14.29
   0  -1  19   67.91    6.62
   0   1 -19   97.39   17.00
   0   1 -19   72.11   14.58
   0   1 -19   90.99    8.63
   0   1 -19   61.31   13.28
   0  -1  19   86.83    8.02
   0   1 -19   87.10    9.20
   0   1 -19   89.79   15.79
   0  -1  19   93.33   14.70
   0   1 -19   75.20    9.35
   0  -1  19   78.17    9.43
   0  -1  19   79.53   11.65
   0   1 -19   79.81   15.55
   0  -1  18   34.72    5.99
   0  -1  18   57.19   11.33
   0   1 -18   48.78   11.51
   0   1 -18   52.59   11.94
   0  -1  18   26.51    4.00
   0   1 -18   47.32   11.63
   0  -1  18   27.30    5.52
   0   1 -18   61.47   12.95
   0   1 -18   46.59    5.93
   0  -1  18   51.99    9.32
   0  -1  18   55.94   12.70
   0   1 -18   39.26    6.03
   0  -1  18   40.24    5.34
   0   1 -17   -1.51    3.26
   0   1 -17    0.28    2.68
   0  -1  17    1.08    2.42
   0  -1  17   -1.13    2.08
   0  -1  17   -0.97    0.89
   0  -1  17    0.08    2.46
   0   1 -17    0.43    0.90
   0   1 -17    1.08    1.43
   0  -1  17    1.59    1.37
   0   1 -17    0.01    1.81
   0   1 -17    0.02    2.40
   0   1 -16   34.91    4.84
   0  -1  16   37.69    8.24
   0   1 -16   31.46    8.31
   0  -1  16   47.91   10.74
   0  -1  16   38.10    7.65
   0   1 -16   24.92    4.32
   0   1 -16   38.93    9.39
   0   1 -16   36.43    9.32
   0   1 -16   44.97   10.62
   0   1 -16   36.37    5.44
   0  -1  16   33.62    4.49
   0  -1  16   39.02    7.30
   0   1 -15   54.92   10.46
   0  -1  15   29.51    6.97
   0   1 -15   55.79   10.37
   0  -1  15   70.17    9.75
   0  -1  15   61.72    8.83
   0  -1  15   58.23    9.81
   0   1 -15   55.92   10.63
   0  -1  15   63.50   11.53
   0   1 -15   55.77   11.07
   0   1 -15   59.28   11.00
   0  -1  15   54.54    8.62
   0  -1  15   46.88    5.02
   0   1 -15   41.23    5.44
   0   1 -14   48.14    9.33
   0  -1  14   49.01    8.20
   0   1 -14   44.66    8.86
   0  -1  14   64.73    9.30
   0  -1  14   50.04    7.58
   0  -1  14   55.49    9.08
   0   1 -14   57.57   10.78
   0  -1  14   54.60   10.52
   0   1 -14   54.31   10.33
   0  -1  14   49.36    7.77
   0   1 -14   60.88   10.74
   0   1 -14   54.20    5.93
   0  -1  14   53.96    5.05
   0   1 -13  360.53   25.59
   0  -1  13  353.14   21.85
   0   1 -13  357.54   24.96
   0   1 -13  348.22   23.25
   0  -1  13  431.50   22.91
   0  -1  13  346.09   18.83
   0   1 -13  339.61   23.45
   0  -1  13  308.67   20.11
   0  -1  13  371.94   26.01
   0   1 -13  403.53   25.66
   0  -1  13  346.63   19.68
   0  -1  12   14.09    4.24
   0  -1  12   10.73    4.15
   0   1 -12    9.85    3.97
   0  -1  12    7.23    2.97
   0   1 -12    9.49    4.56
   0  -1  12    8.00    3.30
   0  -1  12    8.03    3.32
   0   1 -12   12.65    4.68
   0   1 -12   10.66    4.21
   0   1 -12    6.28    3.10
   0  -1  12    8.39    3.08
   0  -1  11  502.41   20.10
   0  -1  11  444.38   22.04
   0  -1  11  522.57   23.60
   0   1 -11  521.49   27.30
   0   1 -11  501.68   24.71
   0   1 -11  539.48   27.94
   0   1 -11  544.63   26.83
   0  -1  11  523.84   21.83
   0  -1  11  530.28   27.16
   0  -1  10  265.78   13.62
   0  -1  10  212.58   14.41
   0   1 -10  257.47   18.73
   0  -1  10  265.77   15.88
   0   1 -10  278.98   17.32
   0   1 -10  262.99   18.74
   0   1 -10  284.09   18.18
   0  -1  10  284.02   15.11
   0  -1  10  260.98   17.89
   0  -1   9  216.28   13.89
   0  -1   9  247.47   14.40
   0   1  -9  262.20   17.52
   0  -1   9  242.31   11.97
   0   1  -9  263.01   15.62
   0  -1   9  244.38   16.52
   0   1  -9  251.48   16.91
   0  -1   9  237.53   16.13
   0   1  -9  259.17   16.19
   0  -1   9  269.67   13.98
   0   1  -8   44.49    6.65
   0  -1   8   44.42    5.64
   0   1  -8   46.84    6.80
   0  -1   8   44.16    6.49
   0  -1   8   33.17    5.16
   0   1  -8   47.24    6.38
   0  -1   8   50.30    5.54
   0  -1   8   43.07    4.59
   0   1  -8   48.96    6.25
   0  -1   8   46.39    6.72
   0  -1   7   26.41    4.47
   0  -1   7   40.00    4.08
   0   1  -7   39.51    5.51
   0  -1   7   44.15    4.90
   0   1  -7   35.85    5.62
   0  -1   7   35.34    4.69
   0  -1   6   40.33    3.73
   0   1  -6   42.23    5.17
   0  -1   6   45.15    4.50
   0  -1   6   35.37    4.68
   0  -1   5  107.01    5.40
   0  -1   5  119.16    6.74
   0   1  -5  108.12    7.37
   0  -1   4   45.92    3.09
   0   1  -4   46.26    3.32
   0  -1   4   49.47    4.00
   0   1  -4   44.65    4.24
   0   1  -3  133.61    7.56
   0   1  -3  134.52    4.99
   0  -1   3  120.58    4.14
   0   1  -3  117.90    5.85
   0  -1   3  134.35    5.54
   0  -1   3  126.60    3.14
   0   1  -2   37.42    2.33
   0  -1   2   36.56    2.57
   0   1  -2   34.23    2.54
   0  -1   2   37.62    1.80
   0  -1   1   -0.09    0.19
   0  -1   1   -0.01    0.13
   0   1   0   20.14    1.39
   0   1   1   44.14    2.64
   0  -1  -1   43.18    2.59
   0  -1  -1   44.26    2.13
   0   1   2   15.29    1.80
   0  -1  -2   16.28    2.11
   0  -1  -2   14.73    1.68
   0  -1  -2   15.85    1.31
   0  -1  -3   10.60    2.02
   0   1   3    9.54    1.69
   0   1   3   10.78    1.63
   0  -1  -3    9.37    1.86
   0  -1  -3   10.18    1.60
   0  -1  -3    9.38    1.06
   0  -1  -4   91.85    6.81
   0   1   4   86.09    5.48
   0   1   4   91.88    5.38
   0  -1  -4   89.13    6.46
   0  -1  -4   90.85    5.07
   0   1   5   37.34    3.55
   0  -1  -5   55.72    5.85
   0   1   5   52.65    4.52
   0  -1  -5   52.89    5.55
   0   1   5   51.54    4.73
   0   1   6   68.65    6.40
   0   1   6   52.19    4.71
   0  -1  -6   75.07    7.70
   0  -1  -6   76.48    7.27
   0  -1  -6   70.23    7.17
   0   1   6   72.22    5.80
   0   1   6   66.50    5.89
   0   1   7  263.00   13.61
   0  -1  -7  289.29   16.24
   0  -1  -7  284.75   15.91
   0  -1  -7  282.49   15.48
   0  -1  -7  265.42   16.05
   0   1   7  265.91   12.46
   0  -1  -7  269.87   14.98
   0   1   7  266.06   12.09
   0   1   8   25.53    4.80
   0   1   8   18.48    3.96
   0   1   8   16.32    3.25
   0  -1  -8   19.91    4.66
   0  -1  -8   19.03    4.48
   0  -1  -8   17.17    4.30
   0  -1  -8   18.28    4.04
   0   1   8   17.46    4.24
   0  -1  -8   18.96    4.43
   0   1   8   18.39    3.45
   0   1   8   13.40    2.81
   0   1   9   83.85    9.61
   0   1   9  118.02   10.91
   0  -1  -9   95.40   10.53
   0   1   9   90.65    9.15
   0   1   9   59.86    6.41
   0  -1  -9   92.79   10.44
   0  -1  -9  101.32   10.69
   0  -1  -9   93.02   10.74
   0   1   9   86.19    8.12
   0  -1  -9   82.15    9.62
   0   1   9   90.95    8.13
   0   1  10  103.96   11.83
   0   1  10  141.90   13.31
   0  -1 -10   99.60   11.80
   0   1  10   99.99   10.35
   0   1  10   79.30    7.58
   0  -1 -10  100.28   11.76
   0  -1 -10  113.14   11.97
   0   1  10  101.84    9.50
   0  -1 -10  105.02   12.52
   0   1  10  108.38    9.58
   0  -1 -10  114.78   12.24
   0  -1 -11  179.89   16.29
   0   1  11  169.38   14.26
   0   1  11  125.42   10.12
   0  -1 -11  173.08   16.68
   0  -1 -11  177.19   16.36
   0   1  11  165.43   15.66
   0   1  11  171.55   13.07
   0   1  11  184.14   13.23
   0  -1 -11  176.91   15.99
   0   1  12   43.14    7.66
   0  -1 -12   42.09    8.37
   0  -1 -12   37.34    7.89
   0  -1 -12   40.70    8.70
   0   1  12   43.88    8.32
   0   1  12   52.25    8.53
   0   1  12   37.68    6.54
   0   1  12   36.30    5.69
   0  -1 -12   37.12    4.21
   0   1  12   40.42    6.42
   0  -1 -12   43.86    8.57
   0  -1 -13   -0.14    2.36
   0   1  13    0.26    1.74
   0  -1 -13    0.69    1.80
   0  -1 -13    0.02    1.58
   0   1  13    0.85    0.85
   0   1  13   -0.88    2.23
   0   1  13    1.41    2.50
   0   1  13    0.12    1.33
   0   1  13   -1.60    2.68
   0  -1 -13    1.97    3.19
   0  -1 -13    1.27    1.30
   0   1  14   90.90   12.28
   0  -1 -14   90.77   13.45
   0  -1 -14   93.59   13.94
   0   1  14   85.28   10.71
   0   1  14  108.25   13.08
   0  -1 -14   95.21   14.13
   0   1  14   88.27    6.87
   0  -1 -14   88.36    7.84
   0  -1 -14   92.76    7.44
   0  -1 -14   88.94   13.53
   0   1  14   80.94   10.27
   0   1  14  100.04   13.99
   0  -1 -15   23.66    7.12
   0  -1 -15   21.48    7.64
   0   1  15   23.06    6.20
   0   1  15   20.55    6.33
   0  -1 -15   12.56    5.38
   0  -1 -15   20.62    7.10
   0   1  15   19.86    3.36
   0  -1 -15   19.79    3.99
   0   1  15   24.46    7.63
   0  -1 -15   18.84    3.40
   0   1  15   21.08    5.53
   0  -1 -15   17.93    6.50
   0  -1 -16    0.85    2.23
   0  -1 -16   -0.15    2.81
   0   1  16    0.26    1.04
   0   1  16   -0.48    2.49
   0  -1 -16    0.40    1.25
   0  -1 -16   -1.04    2.92
   0  -1 -16   -0.07    1.46
   0   1  16    0.08    1.17
   0   1  16   -1.58    3.97
   0   1  16    0.91    2.07
   0  -1 -16   -1.09    1.72
   0  -1 -16   -0.61    1.46
   0   1  17   15.28    4.88
   0  -1 -17   20.65    4.12
   0  -1 -17   17.00    7.02
   0  -1 -17   20.17    7.25
   0  -1 -17   17.70    6.62
   0   1  17   22.83    7.20
   0   1  17   20.53    6.43
   0  -1 -17   19.02    4.18
   0   1  17   21.39    3.86
   0  -1 -17   13.14    6.24
   0  -1 -17   21.51    7.64
   0   1  18    0.17    2.78
   0   1  18   -0.76    2.01
   0  -1 -18   -0.29    2.17
   0   1  18    1.28    1.15
   0  -1 -18    3.75    4.57
   0  -1 -18   -2.68    4.28
   0  -1 -18   -1.60    1.37
   0  -1 -18    1.20    1.26
   0  -1 -18   -0.26    3.83
   0   1  18   -1.19    3.12
   0   1  18   -0.74    1.81
   0   1  18   -0.27    0.99
   0  -1 -18    1.75    2.83
   0   1  19   27.42    8.35
   0   1  19   18.97    3.67
   0  -1 -19   25.15    7.70
   0   1  19   22.21    4.29
   0  -1 -19   20.88    8.40
   0  -1 -19   21.50    8.42
   0  -1 -19   16.17    4.28
   0   1  19   22.45    6.68
   0  -1 -19   25.53    9.18
   0  -1 -19   20.65    7.25
   0   1  19   22.06    5.19
   0  -1 -19   22.94    4.30
   0   1  19   16.40    3.28
   0  -1 -20   50.51    6.80
   0  -1 -20   39.92   11.08
   0   1  20   60.99   12.59
   0  -1 -20   39.32   10.80
   0   1  20   40.10    5.66
   0   1  20   45.42    7.36
   0  -1 -20   55.67   13.05
   0  -1 -20   32.57    5.78
   0  -1 -20   38.38   11.08
   0  -1 -20   41.14   11.51
   0   1  20   47.45    6.21
   0   1  20   49.70   10.19
   0   1  20   40.24    5.12
   0   1  21    1.33    1.86
   0   1  21    4.83    1.85
   0  -1 -21    8.47    4.63
   0  -1 -21    0.12    2.01
   0  -1 -21    4.33    2.38
   0  -1 -21    2.09    1.63
   0  -1 -21    0.40    3.19
   0   1  21    3.46    2.93
   0   1  21    5.69    2.63
   0  -1 -21    1.45    3.35
   0   1  21    6.75    3.02
   0   1  21    5.45    1.89
   0  -1 -21    6.21    2.78
   0   1  22   -1.08    2.03
   0   1  22    0.23    1.00
   0  -1 -22    3.99    3.50
   0  -1 -22    2.77    4.10
   0  -1 -22   -2.30    3.26
   0  -1 -22    2.80    4.31
   0  -1 -22   -0.46    2.33
   0   1  22    0.81    1.35
   0   1  22    0.38    1.99
   0   1  22   -0.22    1.53
   0  -1 -22   -1.43    1.70
   0  -1 -22    1.05    1.68
   0  -1 -22    5.34    3.02
   0   1  22    1.93    1.38
   0  -1 -23    7.01    2.74
   0  -1 -23    8.65    3.27
   0   1  23    9.71    3.09
   0  -1 -23    7.26    2.50
   0  -1 -23    6.66    3.85
   0  -1 -23    3.45    3.50
   0   1  23    8.05    2.70
   0   1  23   11.75    4.33
   0   1  23   11.61    2.90
   0  -1 -23    4.55    3.85
   0  -1 -23    6.94    4.74
   0   1  23    8.93    4.68
   0  -1 -24   32.09   10.50
   0  -1 -24   15.03    7.08
   0   1  24   40.14    5.14
   0  -1 -24   25.75    7.37
   0  -1 -24   20.09    8.07
   0   1  24   36.99    6.79
   0   1  24   21.89    3.88
   0   1  24   40.17    5.79
   0   1  25   28.53    4.06
   0  -1 -25   23.92    7.97
   0  -1 -25   16.45    5.58
   0   1  25   30.49    5.98
   0   1  25   18.96    3.40
   0   1  25   30.72    4.74
   0   1  26    9.67    3.82
   0  -1 -26    7.00    3.71
   0   1  26   11.68    2.74
   0  -1 -26    8.09    3.62
   0   1  27    7.42    3.07
   0  -1 -27    2.96    2.26
   0   1  27    8.21    2.25
   0  -1 -27    2.41    1.97
   0  -1 -28   14.19    3.18
   0  -1 -28   13.12    2.82
   0   1  28   17.35    3.91
   0  -1 -28   11.90    3.63
   0   1  28   20.54    3.02
   0   1  29    7.94    2.30
   0  -1 -29    4.36    2.15
   0  -1 -30   -0.99    1.14
   0   2 -31    4.59    1.69
   0  -2  30    1.21    1.19
   0   2 -30    2.03    1.66
   0  -2  29    5.68    2.51
   0   2 -29    1.06    1.73
   0   2 -28   17.75    4.73
   0  -2  28   21.93    3.43
   0  -2  28   29.82    3.81
   0  -2  28   20.87    4.99
   0   2 -27   -1.96    2.53
   0   2 -27   -0.30    1.28
   0  -2  27   -1.69    1.59
   0  -2  27   -2.47    2.38
   0  -2  27    0.85    1.01
   0   2 -26   30.56   10.23
   0   2 -26   34.83    5.34
   0   2 -26   20.77    4.38
   0  -2  26   32.47    4.61
   0   2 -26   19.99    5.38
   0  -2  26   43.56    5.27
   0  -2  26   31.45    5.97
   0   2 -25    4.84    3.69
   0   2 -25    1.88    1.85
   0   2 -25    1.85    2.73
   0   2 -25   -5.02    5.38
   0  -2  25    2.94    1.92
   0   2 -25    3.59    2.63
   0   2 -25    4.39    4.76
   0  -2  25    2.51    1.41
   0  -2  25    4.22    3.12
   0   2 -25    6.21    3.62
   0   2 -24   10.07    3.32
   0   2 -24   13.91    7.87
   0   2 -24   12.21    6.06
   0   2 -24    4.20    3.22
   0  -2  24    8.26    2.63
   0   2 -24    7.33    2.84
   0  -2  24   10.95    4.97
   0  -2  24   10.07    2.74
   0  -2  24    6.78    2.84
   0   2 -24    3.73    2.11
   0   2 -23   18.54    7.89
   0   2 -23   23.59    9.02
   0  -2  23   34.45    6.74
   0  -2  23   39.89    5.48
   0  -2  23   23.63    7.72
   0   2 -23   29.56   10.70
   0  -2  23   30.90    5.08
   0   2 -23   35.38    6.88
   0   2 -23   28.33    5.38
   0   2 -23   18.41    8.24
   0  -2  22   35.42    5.14
   0   2 -22   26.46    8.83
   0   2 -22   40.57    6.25
   0   2 -22   24.77    9.01
   0   2 -22   36.84    6.45
   0  -2  22   36.91    5.56
   0  -2  22   32.44    9.26
   0   2 -22   38.45    7.16
   0   2 -22   27.40    9.72
   0   2 -22   38.97   11.75
   0  -2  22   38.48    7.14
   0  -2  21   86.79    8.02
   0   2 -21   50.24   13.48
   0   2 -21   72.06    9.49
   0   2 -21   36.47   11.10
   0   2 -21   37.93   11.35
   0  -2  21   36.46    9.62
   0   2 -21   53.10    7.05
   0  -2  21   82.64   10.16
   0   2 -21   61.80    8.12
   0  -2  21   55.35    6.65
   0   2 -21   31.31   10.16
   0   2 -21   33.90   10.53
   0   2 -20    3.06    3.38
   0   2 -20   10.30    5.73
   0   2 -20    7.42    4.76
   0  -2  20    6.92    2.08
   0   2 -20   12.48    3.72
   0  -2  20    8.29    2.85
   0   2 -20    7.80    3.05
   0   2 -20    8.77    2.76
   0  -2  20    8.26    3.54
   0   2 -20   10.10    5.90
   0  -2  20   10.67    5.55
   0   2 -19  206.22   24.08
   0  -2  19  257.57   16.77
   0   2 -19  227.90   25.34
   0  -2  19  260.26   24.23
   0   2 -19  256.63   27.01
   0  -2  19  296.94   14.72
   0  -2  19  225.25   16.27
   0  -2  19  231.44   12.06
   0   2 -19  254.79   14.50
   0  -2  19  239.31   13.08
   0   2 -19  256.99   15.82
   0  -2  19  259.97   27.96
   0   2 -19  222.38   16.57
   0   2 -19  230.39   26.34
   0  -2  18   39.87    9.24
   0   2 -18   35.82    9.81
   0   2 -18   29.33    9.30
   0   2 -18   32.06    4.92
   0   2 -18   39.29   10.33
   0  -2  18   30.41    5.73
   0   2 -18   31.44    9.14
   0   2 -18   32.38    5.31
   0  -2  18   28.24    8.46
   0   2 -18   32.57    5.49
   0  -2  18   31.36    4.60
   0  -2  18   32.32    6.98
   0   2 -17   39.84    5.74
   0  -2  17   35.22    4.63
   0   2 -17   43.97   10.31
   0  -2  17   37.33    7.28
   0  -2  17   35.38    8.33
   0   2 -17   36.00    9.75
   0   2 -17   38.73    9.84
   0  -2  17   41.32   10.47
   0   2 -17   35.00    8.85
   0   2 -17   26.37    8.04
   0   2 -17   31.60    5.04
   0  -2  16  305.79   23.23
   0   2 -16  301.50   26.40
   0   2 -16  287.84   26.23
   0   2 -16  276.73   14.73
   0  -2  16  263.54   12.39
   0   2 -16  312.67   25.92
   0  -2  16  298.15   20.26
   0   2 -16  251.23   22.55
   0  -2  16  306.00   26.82
   0  -2  16  242.17   20.70
   0   2 -16  252.05   22.98
   0   2 -16  238.83   13.64
   0  -2  16  274.86   19.09
   0  -2  15  146.88   15.94
   0  -2  15  199.71   20.84
   0   2 -15  153.58   16.53
   0   2 -15  191.96   20.42
   0  -2  15  175.09   14.42
   0  -2  15  213.96   16.48
   0   2 -15  164.50   17.83
   0  -2  15  183.34   17.04
   0   2 -15  186.55   19.80
   0  -2  15  145.19   13.74
   0   2 -15  197.23   19.64
   0   2 -15  181.86   11.44
   0  -2  15  168.73    9.42
   0   2 -14    4.60    2.89
   0   2 -14    7.40    3.79
   0  -2  14    7.90    3.11
   0  -2  14    6.58    3.08
   0  -2  14    0.52    1.61
   0   2 -14    5.47    3.79
   0  -2  14    7.81    3.25
   0  -2  14    4.81    3.13
   0  -2  14    4.61    2.63
   0   2 -14    1.73    1.29
   0   2 -14    7.31    4.52
   0  -2  13   11.95    4.41
   0   2 -13   15.37    5.31
   0  -2  13   21.67    5.17
   0  -2  13   18.99    5.82
   0   2 -13   17.17    5.64
   0  -2  13   18.77    4.66
   0  -2  13   14.96    3.81
   0  -2  13   13.53    4.31
   0   2 -13   12.10    4.45
   0   2 -13   13.59    4.99
   0  -2  12  353.07   17.13
   0  -2  12  463.55   21.34
   0  -2  12  431.16   25.87
   0   2 -12  346.76   21.11
   0   2 -12  428.50   26.18
   0  -2  12  401.83   21.53
   0  -2  12  404.54   23.21
   0   2 -12  426.45   24.56
   0  -2  12  356.50   18.97
   0   2 -12  454.14   26.78
   0   2 -11    1.64    1.72
   0  -2  11    0.96    0.95
   0  -2  11    2.32    1.88
   0   2 -11    2.51    2.18
   0  -2  11    4.40    2.91
   0  -2  11    3.40    3.05
   0  -2  11    4.51    2.49
   0   2 -11    6.15    3.64
   0  -2  11    8.06    2.72
   0   2 -11    6.42    3.77
   0  -2  11    4.56    2.52
   0   2 -10   39.55    6.33
   0  -2  10   45.89    5.43
   0  -2  10   51.82    8.09
   0  -2  10   43.08    7.70
   0  -2  10   49.04    6.40
   0   2 -10   52.88    7.79
   0   2 -10   46.47    7.92
   0  -2  10   45.22    6.49
   0  -2  10   38.76    6.94
   0  -2  10   59.52    7.06
   0   2 -10   39.96    7.20
   0  -2   9   15.83    4.42
   0  -2   9   14.86    4.13
   0   2  -9   14.62    4.07
   0   2  -9   11.77    3.64
   0   2  -9   11.66    3.41
   0  -2   9   19.61    4.45
   0  -2   9    8.30    2.21
   0  -2   9    8.96    2.52
   0  -2   9   10.94    2.99
   0  -2   8  160.36   12.41
   0   2  -8  153.50   11.90
   0  -2   8  154.53   11.78
   0  -2   8  161.75    8.47
   0  -2   8  169.22   10.55
   0   2  -8  171.89   12.99
   0   2  -8  167.10   11.62
   0  -2   8  167.02   10.26
   0  -2   8  164.21   12.90
   0  -2   7  171.24   11.58
   0   2  -7  187.34   12.62
   0   2  -7  193.39   11.67
   0  -2   7  191.52   10.44
   0  -2   7  183.82    8.19
   0  -2   6  217.41   12.29
   0   2  -6  232.16   11.69
   0  -2   6  230.82   10.65
   0   2  -6  230.81    9.19
   0  -2   6  217.85    8.10
   0  -2   5  385.34   15.20
   0   2  -5  473.36   18.96
   0  -2   5  432.77   13.32
   0   2  -5  427.23   14.22
   0   2  -5  439.96   11.93
   0  -2   5  416.07    9.94
   0  -2   4  416.68   14.61
   0   2  -4  516.50   17.72
   0   2  -4  486.21   11.77
   0  -2   4  454.52   12.59
   0   2  -4  455.25   13.11
   0   2  -3 4397.25   46.18
   0   2  -3 4448.59   33.74
   0   2  -3 4120.14   32.88
   0  -2   3 4112.09   34.27
   0  -2   2  215.53    8.34
   0   2  -2  281.27    8.19
   0   2  -2  263.50    6.65
   0  -2   2  240.12    5.06
   0   2  -1  646.16   11.07
   0   2  -1  627.21   10.10
   0   2  -1  658.79   12.94
   0  -2   0   80.51    3.93
   0   2   0   91.00    5.06
   0   2   0   85.54    4.25
   0   2   0   85.64    4.27
   0   2   1 1921.88   22.34
   0   2   1 1837.84   21.13
   0  -2  -2   56.30    3.12
   0  -2  -2   50.64    3.83
   0  -2  -2   51.80    4.12
   0   2   2   56.68    4.26
   0   2   2   54.75    3.86
   0  -2  -3   39.83    3.73
   0  -2  -3   40.21    4.31
   0   2   3   46.16    4.17
   0  -2  -4   67.10    5.18
   0  -2  -4   67.33    5.94
   0   2   4   71.51    5.60
   0   2   5 2191.24   33.47
   0  -2  -5 2163.18   30.83
   0   2   5 2248.37   32.30
   0  -2  -5 2065.75   37.03
   0   2   5 2138.49   34.46
   0   2   6  237.48   12.38
   0  -2  -6  263.43   14.55
   0  -2  -6  221.13   13.03
   0   2   6  235.73   11.14
   0   2   6  228.94   11.56
   0  -2  -6  249.03   14.74
   0   2   7  703.27   21.78
   0  -2  -7  783.74   27.94
   0   2   7  714.10   24.28
   0  -2  -7  791.60   29.01
   0   2   7  723.11   23.39
   0  -2  -7  771.09   26.82
   0   2   7  716.05   20.84
   0  -2  -7  677.16   24.68
   0   2   8  652.77   22.29
   0  -2  -8  715.76   28.38
   0   2   8  692.78   26.02
   0  -2  -8  780.73   30.57
   0   2   8  853.04   29.29
   0  -2  -8  744.08   28.30
   0   2   8  693.75   24.44
   0   2   8  634.69   20.94
   0  -2  -8  629.21   25.45
   0   2   9 1972.63   41.07
   0  -2  -9 2056.65   52.27
   0   2   9 2056.10   47.65
   0  -2  -9 2168.78   54.06
   0  -2  -9 2168.48   51.25
   0   2   9 2111.45   45.05
   0  -2  -9 1894.92   47.58
   0   2   9 1995.07   39.55
   0   2  10   57.12    7.93
   0  -2 -10   56.12    8.77
   0   2  10   48.72    6.93
   0  -2 -10   63.17    9.62
   0   2  10   58.29    8.70
   0  -2 -10   68.79   10.23
   0   2  10   38.81    4.85
   0  -2 -10   50.94    8.88
   0   2  10   51.51    6.81
   0  -2 -10   55.50    8.85
   0   2  10   72.31    9.87
   0  -2 -11 1050.90   39.95
   0   2  11 1038.59   35.68
   0  -2 -11 1064.33   42.05
   0   2  11  993.10   32.66
   0  -2 -11 1016.23   41.17
   0   2  11 1063.65   38.70
   0  -2 -11  985.42   38.53
   0   2  11  950.18   30.72
   0  -2 -11 1005.73   40.19
   0   2  12   -0.43    1.66
   0  -2 -12    0.48    1.50
   0   2  12    1.22    2.36
   0  -2 -12    0.84    1.92
   0  -2 -12   -0.10    2.18
   0  -2 -12    0.70    1.78
   0   2  12   -1.75    2.60
   0  -2 -12   -1.38    2.14
   0   2  12    0.73    1.69
   0  -2 -12    1.13    0.86
   0   2  12    0.71    0.92
   0   2  13 1040.21   40.04
   0  -2 -13 1066.14   44.24
   0   2  13  998.04   22.37
   0  -2 -13 1076.61   26.54
   0   2  13 1037.75   43.12
   0  -2 -13  996.58   44.48
   0  -2 -13 1063.88   45.90
   0   2  13  989.36   36.18
   0  -2 -13 1127.65   48.08
   0  -2 -13 1136.06   25.29
   0  -2 -13  994.44   43.77
   0   2  13  929.96   33.56
   0   2  14   89.41   12.44
   0  -2 -14   94.82   13.84
   0  -2 -14   87.74    8.01
   0   2  14   82.02    6.65
   0   2  14  109.93   13.72
   0   2  14   98.17   13.86
   0   2  14   73.05    9.91
   0  -2 -14   85.63   13.11
   0  -2 -14   91.26   14.10
   0  -2 -14   83.83   13.78
   0  -2 -14   93.02    7.71
   0   2  14   86.69   11.09
   0  -2 -14   75.75   12.92
   0   2  15  109.88   14.39
   0  -2 -15   94.50   14.35
   0  -2 -15  103.69   15.91
   0   2  15  126.85   15.17
   0  -2 -15  112.53    8.83
   0   2  15  107.45   12.95
   0   2  15  111.38    8.14
   0  -2 -15  113.24    9.42
   0  -2 -15  110.74   16.55
   0  -2 -15  109.03   15.95
   0  -2 -15   85.07   14.35
   0  -2 -16   13.79    5.95
   0   2  16   15.74    5.89
   0   2  16   16.37    5.85
   0   2  16   14.61    4.77
   0  -2 -16   18.49    3.80
   0   2  16   21.06    3.91
   0  -2 -16   15.46    6.77
   0  -2 -16    9.42    5.37
   0  -2 -16   17.79    7.07
   0  -2 -16   10.97    5.64
   0  -2 -17    2.04    1.51
   0   2  17    2.59    2.76
   0   2  17    0.77    0.75
   0  -2 -17   -0.96    2.72
   0  -2 -17    3.85    4.23
   0  -2 -17    1.25    2.90
   0   2  17    0.09    2.40
   0   2  17    1.66    1.43
   0   2  17    3.66    1.76
   0  -2 -17    4.77    3.81
   0  -2 -17    1.54    2.67
   0   2  17    0.20    1.66
   0   2  17    2.36    1.40
   0  -2 -18   89.45   16.59
   0  -2 -18   64.61    8.09
   0   2  18  105.18   16.09
   0  -2 -18   79.77   14.62
   0  -2 -18   88.00   16.20
   0   2  18   93.16    8.46
   0  -2 -18   75.20   14.93
   0  -2 -18   99.11    9.12
   0   2  18   77.67   12.07
   0  -2 -18   93.28   16.62
   0   2  18   82.12    7.83
   0   2  18   97.30   10.26
   0   2  18   75.23    6.78
   0   2  18  111.80   15.37
   0  -2 -19   36.87    5.78
   0  -2 -19   22.33    7.93
   0   2  19   38.49   10.06
   0  -2 -19   35.27   11.08
   0  -2 -19   50.75    9.59
   0   2  19   31.53    4.53
   0  -2 -19   29.79    8.98
   0   2  19   34.58    6.31
   0   2  19   36.44    5.57
   0   2  19   31.54    5.07
   0   2  19   40.32    9.43
   0  -2 -19   33.23   11.16
   0  -2 -19   29.85    9.58
   0  -2 -19   30.74    5.82
   0  -2 -20   19.61    4.37
   0  -2 -20   14.99    3.89
   0   2  20   18.94    3.97
   0   2  20   21.78    7.76
   0  -2 -20   10.97    6.90
   0  -2 -20   20.38    6.33
   0   2  20   15.52    3.33
   0  -2 -20   17.74    7.00
   0  -2 -20   17.61    7.69
   0  -2 -20   11.26    5.94
   0   2  20   18.95    4.05
   0   2  20   16.58    4.85
   0   2  20   19.44    6.27
   0  -2 -20   19.72    8.08
   0  -2 -20   12.75    3.81
   0  -2 -21    6.51    3.14
   0  -2 -21   11.05    5.84
   0   2  21   19.03    7.47
   0   2  21   10.07    2.82
   0   2  21   13.12    3.10
   0   2  21   15.83    5.95
   0  -2 -21   11.31    3.32
   0  -2 -21    7.45    2.59
   0   2  21   15.08    3.74
   0  -2 -21    5.92    3.85
   0  -2 -21   11.19    6.05
   0   2  21   13.06    4.09
   0  -2 -21    5.41    3.61
   0  -2 -22    3.30    3.63
   0  -2 -22   -4.00    5.06
   0   2  22    2.47    1.74
   0   2  22    0.52    0.95
   0   2  22    3.24    2.25
   0  -2 -22    1.33    1.32
   0  -2 -22   -0.14    2.07
   0  -2 -22    1.44    2.49
   0   2  22    2.82    2.31
   0   2  22    2.34    1.91
   0  -2 -22    1.08    1.94
   0   2  22    0.37    2.05
   0   2  23   89.33    7.69
   0   2  23   64.25   13.23
   0  -2 -23   58.70   13.77
   0   2  23   69.43    9.32
   0  -2 -23   66.25   10.95
   0  -2 -23   39.90   11.06
   0   2  23   71.90    7.72
   0   2  23   56.36    6.61
   0  -2 -23   52.31   12.69
   0  -2 -23   27.16    8.84
   0  -2 -24    9.09    5.61
   0  -2 -24   22.99    6.85
   0   2  24   22.24    5.43
   0   2  24   12.46    3.13
   0  -2 -24    7.97    5.39
   0   2  24   27.03    4.16
   0   2  24   21.21    4.25
   0  -2 -25   29.43    7.01
   0  -2 -25   23.13    5.10
   0   2  25   34.89    6.06
   0   2  25   24.87    3.82
   0   2  25   35.30    4.93
   0   2  26    1.85    1.63
   0  -2 -26   -0.56    1.77
   0  -2 -26    0.00    1.84
   0   2  26    1.21    0.97
   0   2  26    0.24    0.77
   0  -2 -27   -0.23    1.17
   0  -2 -27    0.56    0.71
   0   2  27    0.21    0.70
   0   2  27   -1.35    1.99
   0  -2 -27    1.07    1.49
   0   2  28    1.72    1.56
   0   2  28    0.77    0.62
   0  -2 -28   -2.24    1.15
   0  -2 -28    3.10    1.98
   0   2  29    0.00    0.73
   0  -2 -29   -0.94    1.27
   0  -3  31    1.44    1.09
   0   3 -31    0.35    0.98
   0  -3  30    3.87    1.92
   0   3 -30    5.42    2.58
   0  -3  29    4.87    2.60
   0  -3  29    5.83    1.68
   0   3 -29    6.08    3.44
   0   3 -28   -0.57    1.48
   0  -3  28   -0.76    1.03
   0  -3  28   -0.65    2.32
   0  -3  28   -0.28    0.62
   0   3 -28   -0.17    2.19
   0   3 -27   -1.46    2.59
   0  -3  27    0.00    1.83
   0   3 -27    0.61    1.42
   0  -3  27    0.53    1.30
   0  -3  27   -1.23    1.14
   0   3 -27   -1.34    1.31
   0  -3  27    0.71    1.31
   0   3 -26   22.60    8.53
   0   3 -26   33.83    5.35
   0  -3  26   30.54    4.54
   0   3 -26   28.23    5.60
   0  -3  26   35.44    6.41
   0  -3  26   44.93    5.47
   0   3 -26   36.60    8.20
   0   3 -25   13.28    6.25
   0  -3  25   22.65    3.95
   0   3 -25   20.27    5.05
   0   3 -25   18.67    4.13
   0  -3  25   22.48    4.04
   0  -3  25   17.70    4.48
   0   3 -25   21.15    8.24
   0   3 -25   14.37    6.68
   0   3 -25   14.34    6.67
   0   3 -24    1.78    2.59
   0  -3  24   -3.23    4.47
   0  -3  24    0.52    1.01
   0   3 -24    4.75    2.77
   0   3 -24    2.16    1.58
   0  -3  24   -0.56    1.31
   0  -3  24   -1.61    2.12
   0   3 -24    0.56    1.85
   0   3 -24    1.69    2.08
   0   3 -24   -1.45    5.98
   0   3 -23   15.50    7.12
   0  -3  23    9.40    4.63
   0   3 -23   14.53    4.10
   0  -3  23   12.55    3.26
   0   3 -23    9.86    3.77
   0   3 -23   17.33    4.21
   0  -3  23   15.03    3.41
   0  -3  23   10.90    3.41
   0   3 -23   14.91    6.93
   0   3 -23   12.62    5.95
   0   3 -23   10.27    5.58
   0   3 -22    4.97    3.90
   0  -3  22   14.24    6.03
   0  -3  22   15.93    3.57
   0   3 -22   16.86    4.46
   0   3 -22   10.73    3.72
   0   3 -22   16.60    4.08
   0  -3  22   13.66    3.32
   0  -3  22   13.14    4.26
   0   3 -22    9.48    5.26
   0   3 -22   11.61    6.30
   0   3 -22   17.06    8.07
   0   3 -21   -2.20    5.34
   0  -3  21    0.05    0.94
   0  -3  21    1.71    1.31
   0   3 -21    0.58    3.15
   0   3 -21    0.54    1.68
   0  -3  21   -1.48    1.72
   0   3 -21    1.15    3.26
   0   3 -21   -1.85    2.09
   0   3 -21    2.43    1.61
   0  -3  21   -0.63    2.60
   0   3 -21   -1.61    3.57
   0  -3  20    1.88    1.76
   0  -3  20    0.59    1.06
   0  -3  20    0.90    1.19
   0   3 -20    1.50    2.03
   0   3 -20    4.12    4.13
   0  -3  20   -0.12    1.01
   0   3 -20    3.31    4.10
   0   3 -20   -2.70    3.46
   0   3 -20    0.37    1.39
   0   3 -20    1.59    1.61
   0   3 -20    0.66    2.74
   0  -3  20    2.09    1.90
   0  -3  20    2.60    2.19
   0  -3  19    4.06    3.31
   0  -3  19    6.03    2.03
   0  -3  19    5.64    2.62
   0   3 -19    3.17    2.62
   0   3 -19    2.00    2.88
   0   3 -19    0.19    1.37
   0  -3  19    6.68    2.88
   0   3 -19    5.96    2.34
   0   3 -19    4.90    2.49
   0  -3  19    5.16    2.18
   0  -3  19    6.05    5.24
   0   3 -19    4.05    4.15
   0   3 -19    0.69    1.84
   0   3 -19    3.73    2.08
   0   3 -18   31.41    8.88
   0  -3  18   26.05    7.29
   0   3 -18   22.37    4.51
   0   3 -18   28.63    5.20
   0  -3  18   24.43    4.05
   0  -3  18   35.91   10.43
   0   3 -18   27.16    9.05
   0   3 -18   34.82    9.38
   0   3 -18   27.95    7.93
   0   3 -18   27.71    8.70
   0   3 -17   32.78    8.58
   0  -3  17   13.82    5.34
   0   3 -17   17.88    3.88
   0   3 -17   27.99    8.79
   0   3 -17   23.65    7.69
   0  -3  17   27.36    7.30
   0   3 -17   15.86    3.70
   0  -3  17   24.11    3.79
   0  -3  17   28.19    8.82
   0   3 -17   23.13    6.94
   0   3 -17   22.26    7.07
   0  -3  16    0.32    1.44
   0   3 -16   -0.27    2.08
   0   3 -16   -1.09    1.43
   0   3 -16    0.69    1.58
   0   3 -16    1.91    2.94
   0  -3  16    0.16    1.11
   0   3 -16    0.70    0.78
   0   3 -16   -1.43    2.32
   0   3 -16   -0.15    1.95
   0  -3  16   -0.48    2.14
   0  -3  16    0.09    0.84
   0  -3  16    0.41    1.52
   0   3 -15   88.49   13.30
   0  -3  15   74.03   11.61
   0  -3  15   79.10    6.31
   0  -3  15   68.98    9.50
   0   3 -15   91.03   12.95
   0  -3  15   93.35   14.10
   0   3 -15   69.90   11.13
   0  -3  15   74.12    9.11
   0  -3  15   90.81    9.98
   0   3 -15   88.36   13.95
   0  -3  15   80.92   11.14
   0   3 -14  337.94   25.90
   0  -3  14  334.34   21.43
   0  -3  14  318.21   25.34
   0   3 -14  363.71   24.62
   0  -3  14  323.47   20.08
   0  -3  14  303.88   22.66
   0   3 -14  302.05   21.81
   0  -3  14  331.62   18.04
   0  -3  14  367.08   19.53
   0   3 -14  313.69   24.54
   0   3 -13  225.91   20.61
   0  -3  13  242.45   17.25
   0  -3  13  231.45   20.35
   0   3 -13  267.01   19.97
   0  -3  13  252.03   16.80
   0  -3  13  216.95   18.44
   0   3 -13  234.02   18.02
   0  -3  13  241.02   14.47
   0  -3  13  265.75   15.76
   0   3 -13  208.85   18.98
   0   3 -12   55.87    9.32
   0  -3  12   63.93    9.97
   0   3 -12   69.01    9.50
   0  -3  12   64.70    8.31
   0  -3  12   62.24    9.61
   0  -3  12   62.02    9.99
   0   3 -12   56.79    8.25
   0  -3  12   60.19    6.95
   0  -3  12   68.73    7.72
   0   3 -12   60.53   10.05
   0  -3  12   60.84    8.22
   0  -3  11 1314.32   43.86
   0   3 -11 1417.32   41.04
   0  -3  11 1391.40   35.98
   0  -3  11 1224.82   40.20
   0   3 -11 1224.53   40.81
   0  -3  11 1482.84   33.28
   0   3 -11 1300.14   43.42
   0  -3  11 1317.25   35.66
   0  -3  11 1251.45   42.16
   0  -3  11 1348.74   29.93
   0  -3  10   25.37    5.91
   0   3 -10   32.56    7.16
   0  -3  10   29.28    4.94
   0  -3  10   30.48    6.48
   0  -3  10   33.06    4.49
   0  -3  10   33.79    5.22
   0  -3  10   26.38    6.00
   0   3 -10   32.18    5.65
   0   3 -10   25.98    6.00
   0  -3   9  136.72   12.60
   0  -3   9  141.16    8.26
   0  -3   9  126.37   11.85
   0  -3   9  127.38   11.76
   0   3  -9  135.33   12.41
   0   3  -9  143.93   11.34
   0  -3   9  150.11   10.58
   0  -3   9  136.65    9.83
   0  -3   8   51.28    7.18
   0  -3   8   42.76    6.49
   0   3  -8   54.36    7.48
   0   3  -8   58.39    5.42
   0  -3   8   57.92    4.89
   0  -3   8   49.67    6.96
   0   3  -8   59.56    6.74
   0  -3   8   62.37    6.43
   0  -3   8   56.17    5.79
   0   3  -7    5.23    2.12
   0  -3   7    5.51    2.29
   0  -3   7    6.08    1.46
   0   3  -7    5.61    2.55
   0  -3   7    5.63    1.91
   0   3  -7    6.16    2.30
   0   3  -7    5.03    1.56
   0   3  -6   16.97    3.90
   0  -3   6   13.74    3.31
   0  -3   6   18.48    3.11
   0   3  -6   17.38    3.06
   0  -3   6   16.26    2.12
   0   3  -6   16.89    2.69
   0  -3   5   34.86    4.91
   0   3  -5   44.73    6.15
   0  -3   5   48.53    4.74
   0   3  -5   44.53    4.50
   0  -3   5   43.30    1.94
   0   3  -5   47.93    4.40
   0   3  -4  184.00   11.14
   0   3  -4  182.65    7.96
   0  -3   4  190.01    8.83
   0  -3   4  169.43    4.60
   0   3  -4  193.66    8.49
   0   3  -3    8.75    1.83
   0  -3   3    8.37    2.24
   0   3  -3    9.25    1.59
   0  -3   3    8.34    1.22
   0   3  -3   10.14    2.04
   0  -3   2  111.10    6.68
   0   3  -2  141.27    7.16
   0   3  -2  129.77    4.59
   0   3  -2  136.15    7.03
   0  -3   2  119.42    5.01
   0   3  -1  199.61    7.72
   0   3  -1  196.40    8.54
   0  -3   1  177.48    6.66
   0   3  -1  206.12    8.92
   0   3  -1  196.10    7.13
   0   3   0   69.48    5.19
   0   3   0   71.68    4.86
   0  -3   0   67.02    4.49
   0  -3   0   61.37    3.73
   0   3   0   75.03    5.60
   0   3   0   75.49    4.87
   0   3   1   24.10    3.04
   0   3   1   24.13    3.07
   0  -3  -1   26.06    3.00
   0   3   1   30.63    3.42
   0  -3  -1   23.77    1.87
   0   3   2    4.09    1.38
   0  -3  -2    3.43    1.25
   0  -3  -2    4.29    1.38
   0   3   2    4.21    1.29
   0   3   3   17.82    2.73
   0  -3  -3   22.79    3.46
   0   3   3   22.46    3.30
   0  -3  -3   21.64    3.17
   0  -3  -3   22.90    2.45
   0  -3  -4   29.57    3.24
   0  -3  -4   35.71    4.84
   0   3   4   30.89    4.27
   0  -3  -4   40.93    6.03
   0   3   4   35.41    6.51
   0  -3  -5   82.83    7.54
   0  -3  -5   87.11    7.05
   0   3   5   79.44    6.87
   0  -3  -5   83.25    7.74
   0   3   5   72.15    5.41
   0   3   5   83.68    7.18
   0  -3  -5   91.47    9.00
   0   3   6   65.93    6.43
   0  -3  -6   62.09    7.25
   0   3   6   61.62    6.46
   0   3   6   71.21    7.75
   0   3   6   63.80    6.65
   0  -3  -6   61.63    7.19
   0  -3  -6   65.81    6.33
   0  -3  -6   66.49    8.30
   0  -3  -6   66.71    8.08
   0   3   7   46.59    6.26
   0   3   7   45.85    5.92
   0   3   7   55.14    7.54
   0   3   7   41.91    5.90
   0  -3  -7   46.61    6.67
   0  -3  -7   45.71    7.15
   0  -3  -7   50.88    7.76
   0   3   7   48.99    5.83
   0  -3  -7   41.79    6.52
   0  -3  -7   49.71    7.45
   0   3   8  771.76   27.37
   0  -3  -8  758.74   28.74
   0   3   8  841.11   25.36
   0   3   8  815.91   26.60
   0  -3  -8  868.66   32.87
   0  -3  -8  777.39   31.95
   0   3   8  826.73   27.23
   0  -3  -8  822.20   30.33
   0  -3  -8  866.40   33.14
   0  -3  -9   22.15    6.06
   0   3   9   24.04    5.51
   0   3   9   29.10    6.68
   0  -3  -9   35.85    7.33
   0   3   9   22.53    5.09
   0   3   9   19.19    4.01
   0   3   9   22.01    5.31
   0  -3  -9   37.74    8.34
   0  -3  -9   20.31    5.87
   0  -3  -9   16.93    4.77
   0  -3 -10   -0.97    2.90
   0  -3 -10   -1.39    1.99
   0   3  10    1.98    2.22
   0   3  10    1.55    1.05
   0   3  10   -0.45    1.88
   0   3  10   -0.50    1.61
   0   3  10    0.98    1.52
   0  -3 -10    1.04    2.57
   0  -3 -10   -0.90    2.22
   0  -3 -10   -1.43    2.13
   0  -3 -11   27.78    7.19
   0  -3 -11   25.16    6.43
   0   3  11   23.72    6.12
   0  -3 -11   23.30    3.45
   0  -3 -11   29.50    7.24
   0  -3 -11   21.46    6.12
   0   3  11   26.42    5.78
   0   3  11   27.94    6.16
   0   3  11   25.88    5.33
   0  -3 -11   23.54    6.30
   0   3  11   40.38    8.18
   0  -3 -12   51.25    9.39
   0   3  12   59.34    9.23
   0  -3 -12   57.41   10.75
   0  -3 -12   57.61    5.67
   0   3  12   50.97    4.85
   0   3  12   51.75    7.80
   0  -3 -12   50.75    9.35
   0   3  12   54.24    8.26
   0   3  12   69.40   10.58
   0   3  12   56.68    9.48
   0  -3 -12   53.75   10.40
   0  -3 -12   44.64    9.52
   0  -3 -13    9.75    4.83
   0  -3 -13   13.56    5.89
   0  -3 -13    9.75    2.65
   0   3  13   15.87    4.98
   0   3  13   14.23    5.10
   0  -3 -13   13.74    5.98
   0   3  13   12.73    4.80
   0  -3 -13   13.04    5.58
   0  -3 -13   13.04    4.77
   0   3  13   10.20    3.80
   0   3  13    9.13    2.42
   0  -3 -14    1.53    2.53
   0  -3 -14    3.47    4.25
   0  -3 -14   -0.54    0.82
   0   3  14    0.77    2.21
   0   3  14    1.08    2.92
   0  -3 -14    0.48    2.01
   0   3  14    1.29    1.52
   0  -3 -14   -2.56    4.08
   0  -3 -14    0.87    2.44
   0   3  14    1.22    1.46
   0   3  14    0.15    0.90
   0   3  15    0.09    2.24
   0   3  15    0.98    0.86
   0  -3 -15    2.13    2.87
   0  -3 -15   -0.48    2.12
   0  -3 -15   -0.26    1.07
   0  -3 -15    1.49    3.57
   0   3  15   -0.72    2.70
   0   3  15    1.27    1.35
   0  -3 -15    0.95    1.64
   0  -3 -15   -0.05    1.90
   0  -3 -16   31.67    8.84
   0   3  16   61.55   11.30
   0  -3 -16   45.53   10.63
   0   3  16   57.45   10.74
   0  -3 -16   61.31    6.98
   0  -3 -16   51.96   12.31
   0  -3 -16   52.70   11.80
   0  -3 -16   57.90   13.06
   0  -3 -16   48.18   11.34
   0   3  16   46.66    9.21
   0   3  16   57.78    6.29
   0   3  17   10.44    2.83
   0  -3 -17   13.20    3.30
   0   3  17   10.15    2.35
   0   3  17   19.65    7.01
   0  -3 -17   12.22    5.25
   0   3  17    9.87    4.33
   0  -3 -17   11.51    5.41
   0  -3 -17    8.99    5.49
   0  -3 -17   17.96    6.15
   0  -3 -17   12.46    6.54
   0  -3 -17    0.03    3.83
   0  -3 -17    9.97    4.79
   0   3  17   12.28    3.27
   0   3  17   13.12    4.16
   0   3  17   19.08    6.32
   0  -3 -18   -0.16    3.78
   0  -3 -18    0.44    1.37
   0  -3 -18   -0.64    1.40
   0  -3 -18   -1.53    2.69
   0  -3 -18   -0.33    2.23
   0   3  18    1.28    1.95
   0   3  18   -1.17    2.11
   0  -3 -18    2.26    2.24
   0   3  18    1.18    1.27
   0  -3 -18    2.76    3.42
   0  -3 -18    4.71    4.49
   0   3  18   -0.69    1.38
   0   3  18   -2.14    2.22
   0   3  18   -0.52    1.52
   0   3  18   -0.44    1.69
   0  -3 -19   73.55    8.50
   0   3  19   75.01    7.83
   0   3  19   87.33    8.43
   0  -3 -19   72.97   14.75
   0   3  19  103.38   16.41
   0  -3 -19   66.52   14.66
   0   3  19   80.11    9.74
   0  -3 -19   71.66   15.21
   0   3  19   71.40    6.91
   0  -3 -19   84.16   16.31
   0   3  19  108.42   15.54
   0  -3 -19   83.65   16.33
   0  -3 -19   75.97   11.96
   0  -3 -19   86.79    9.08
   0  -3 -20    9.62    4.26
   0  -3 -20   12.13    4.98
   0   3  20   12.43    5.72
   0   3  20   12.00    3.20
   0   3  20   10.25    3.15
   0   3  20   10.16    2.78
   0  -3 -20    8.51    3.17
   0   3  20   13.09    3.66
   0  -3 -20    8.79    5.51
   0  -3 -20    8.90    4.19
   0   3  20   10.26    4.64
   0  -3 -20   11.81    7.22
   0  -3 -21    3.51    2.90
   0  -3 -21    9.54    6.24
   0   3  21   12.15    5.95
   0   3  21    7.70    2.61
   0   3  21    8.47    3.31
   0   3  21    9.76    2.74
   0  -3 -21    5.50    2.35
   0   3  21   10.90    3.16
   0  -3 -21    8.02    5.72
   0  -3 -21    1.66    3.15
   0   3  21    7.85    4.18
   0  -3 -21    2.27    3.06
   0  -3 -22   11.39    5.03
   0  -3 -22    8.14    5.48
   0   3  22    7.62    3.57
   0   3  22   10.54    2.95
   0   3  22    7.32    2.51
   0   3  22    4.84    3.17
   0  -3 -22    4.69    2.42
   0   3  22    8.16    2.72
   0  -3 -22   -0.76    5.07
   0   3  22    2.20    3.03
   0  -3 -22    5.01    5.13
   0  -3 -22    3.41    4.10
   0   3  23   12.16    3.49
   0  -3 -23    6.88    2.81
   0  -3 -23    3.22    4.07
   0   3  23    6.19    3.35
   0   3  23    8.52    2.74
   0   3  23    9.52    3.34
   0  -3 -23    8.12    4.24
   0  -3 -23   -2.29    4.70
   0   3  24   11.31    3.05
   0  -3 -24    9.21    4.05
   0   3  24    7.18    2.25
   0   3  24   12.86    3.73
   0  -3 -24    4.36    2.58
   0  -3 -24    9.07    6.24
   0  -3 -25   30.03    6.68
   0   3  25   37.96    6.77
   0   3  25   44.28    5.60
   0  -3 -25   26.92    6.07
   0   3  25   31.68    4.29
   0   3  26    0.78    0.76
   0   3  26    0.12    0.71
   0   3  26    0.17    1.29
   0  -3 -26   -2.09    1.97
   0  -3 -26   -0.12    1.48
   0  -3 -26    1.22    0.95
   0   3  27    5.20    1.62
   0  -3 -27    3.52    2.40
   0   3  27    5.17    2.26
   0  -3 -27    3.82    1.60
   0  -3 -27    2.52    1.81
   0   3  28    0.25    0.73
   0  -3 -28    0.37    1.26
   0   3  28    0.25    0.35
   0  -3 -29    0.19    0.79
   0  -4  31    3.73    1.49
   0   4 -31    2.36    1.52
   0  -4  30   19.48    4.07
   0   4 -30   12.39    3.46
   0  -4  29    3.19    1.21
   0   4 -29    3.58    2.15
   0  -4  29    2.38    1.68
   0   4 -29    4.28    1.86
   0   4 -28    0.89    1.21
   0  -4  28    0.40    0.85
   0   4 -28    4.34    2.66
   0  -4  28    1.17    2.13
   0   4 -28    3.04    2.00
   0  -4  27   13.56    2.92
   0  -4  27   14.65    3.81
   0   4 -27   14.19    5.07
   0  -4  27   11.52    4.05
   0   4 -27    8.83    2.52
   0   4 -27    9.92    2.95
   0  -4  27    9.09    2.24
   0  -4  26   25.98    4.00
   0  -4  26   40.40    6.54
   0  -4  26   50.34    5.83
   0   4 -26   24.84    4.71
   0   4 -26    7.34    4.02
   0   4 -26   19.29    7.98
   0   4 -26   36.83    6.46
   0  -4  25    4.85    2.80
   0  -4  25    3.43    1.66
   0   4 -25    0.67    2.61
   0   4 -25    3.96    3.40
   0  -4  25    3.40    1.94
   0   4 -25    4.57    2.87
   0   4 -25    4.91    2.51
   0   4 -25    5.29    3.85
   0   4 -25    4.02    3.28
   0  -4  24   27.82    5.61
   0  -4  24   27.93    4.59
   0   4 -24   29.98    5.94
   0   4 -24   14.24    6.19
   0   4 -24   29.22   10.43
   0   4 -24   33.39    5.73
   0  -4  24   25.60    4.30
   0   4 -24   27.98    6.03
   0   4 -24   26.83   10.13
   0   4 -24   17.71    7.61
   0   4 -23   31.79   10.67
   0   4 -23   43.29    7.61
   0  -4  23   40.94    5.44
   0  -4  23   38.89    9.97
   0   4 -23   25.94    9.45
   0  -4  23   39.83    5.57
   0   4 -23   42.82    7.01
   0   4 -23   43.94    6.72
   0   4 -23   26.98    9.06
   0   4 -23   34.93   11.29
   0  -4  23   43.48    7.52
   0  -4  22    7.12    2.54
   0   4 -22    0.25    1.43
   0   4 -22    7.19    3.08
   0  -4  22    7.86    2.73
   0   4 -22    5.84    4.39
   0   4 -22   12.57    6.34
   0   4 -22    7.74    3.10
   0   4 -22   13.19    6.25
   0  -4  22    7.32    3.08
   0  -4  22   10.58    5.17
   0  -4  21   46.13   10.23
   0  -4  21   51.78    6.45
   0  -4  21   43.24    5.56
   0   4 -21   45.79    7.19
   0  -4  21   45.15    7.40
   0   4 -21   43.37   12.40
   0   4 -21   50.00   12.25
   0   4 -21   38.60    7.62
   0  -4  21   44.56    7.55
   0   4 -21   40.07   10.93
   0   4 -21   41.38    6.25
   0  -4  21   45.46    5.61
   0   4 -21   34.27   10.47
   0  -4  20   26.35    4.66
   0  -4  20   18.01    4.18
   0   4 -20   27.67    9.21
   0  -4  20   27.37    9.96
   0  -4  20   22.99    5.58
   0   4 -20   24.28    8.60
   0   4 -20   27.81    8.94
   0  -4  20   21.70    3.95
   0   4 -20   26.30    5.40
   0  -4  20   27.81    7.98
   0   4 -20   27.24    9.38
   0   4 -20   18.78    4.39
   0   4 -20   32.15    9.76
   0  -4  19   67.65    6.96
   0  -4  19   44.29    9.56
   0   4 -19   42.77   11.16
   0   4 -19   34.96    9.14
   0   4 -19   37.84   10.23
   0   4 -19   41.63   11.36
   0   4 -19   44.18   10.86
   0   4 -19   45.12    6.64
   0   4 -19   47.84    7.07
   0  -4  19   47.26    5.63
   0  -4  19   49.21    7.56
   0  -4  19   55.06    7.78
   0  -4  19   45.84   12.04
   0   4 -18   27.06    5.03
   0   4 -18   27.35    9.10
   0   4 -18   29.22    5.19
   0  -4  18   29.86    4.54
   0  -4  18   22.22    6.68
   0   4 -18   24.31    8.76
   0  -4  18   25.24    8.83
   0   4 -18   27.88    8.46
   0  -4  18   20.77    7.17
   0   4 -18   22.91    6.81
   0   4 -18   21.63    7.20
   0   4 -17   36.99    5.68
   0   4 -17   47.73   10.92
   0   4 -17   42.44    6.06
   0  -4  17   39.54    5.03
   0  -4  17   42.99    8.77
   0   4 -17   37.07    9.74
   0  -4  17   41.11   10.37
   0   4 -17   48.09   10.33
   0  -4  17   31.55    8.57
   0   4 -17   40.18    9.15
   0   4 -16   25.04    4.40
   0   4 -16   35.24    8.19
   0   4 -16   31.40    8.72
   0  -4  16   35.64    8.86
   0   4 -16   44.10    9.37
   0  -4  16   23.59    7.39
   0  -4  16   39.42    8.08
   0  -4  16   30.87    4.12
   0   4 -16   34.90    8.89
   0   4 -15    3.55    3.86
   0   4 -15    2.70    2.49
   0  -4  15    2.92    1.69
   0  -4  15    1.16    1.68
   0   4 -15    4.47    3.20
   0  -4  15    4.64    3.10
   0  -4  15    2.31    2.08
   0  -4  15    4.94    4.60
   0   4 -15    4.16    2.95
   0   4 -14   18.42    6.38
   0   4 -14   15.41    5.59
   0  -4  14    9.77    3.20
   0  -4  14   16.57    5.81
   0   4 -14   16.87    5.36
   0  -4  14    9.21    3.72
   0  -4  14   14.73    4.72
   0  -4  14   20.23    6.37
   0   4 -14    9.38    4.19
   0  -4  13   16.66    5.49
   0   4 -13   14.38    4.95
   0  -4  13   17.64    5.81
   0  -4  13   13.02    4.10
   0  -4  13    9.01    3.96
   0   4 -13   17.22    5.23
   0  -4  13   15.09    4.46
   0   4 -13   15.29    5.12
   0  -4  13   15.61    3.79
   0  -4  12    1.28    1.78
   0   4 -12    0.18    1.70
   0  -4  12    1.94    2.63
   0  -4  12    1.26    1.39
   0   4 -12   -0.14    2.01
   0  -4  12    2.50    2.20
   0  -4  12    2.01    2.15
   0  -4  12    1.15    1.25
   0   4 -12    1.48    2.67
   0  -4  11  451.79   26.43
   0   4 -11  432.00   25.15
   0  -4  11  385.06   15.54
   0   4 -11  409.52   21.38
   0  -4  11  384.84   19.26
   0  -4  11  407.20   19.16
   0  -4  11  421.22   24.64
   0  -4  11  425.35   24.76
   0  -4  10   24.02    5.74
   0   4 -10   27.84    6.21
   0  -4  10   23.80    5.72
   0  -4  10   17.96    3.85
   0  -4  10   20.79    4.51
   0  -4  10   21.41    5.45
   0   4 -10   18.59    4.35
   0  -4  10   17.73    3.06
   0   4 -10   18.97    3.81
   0   4  -9   80.33   11.01
   0   4  -9   69.06    8.95
   0   4  -9   62.58    6.18
   0  -4   9   62.80    5.37
   0  -4   9   66.54    7.41
   0   4  -9   68.50    7.57
   0  -4   9   73.57    9.08
   0  -4   9   69.80    6.83
   0  -4   9   71.38    9.40
   0  -4   9   76.84    9.76
   0  -4   8  749.61   27.15
   0  -4   8  726.00   28.02
   0   4  -8  756.81   23.73
   0  -4   8  742.95   23.33
   0  -4   8  758.38   29.33
   0   4  -8  851.75   33.35
   0   4  -8  767.12   20.96
   0  -4   8  739.89   17.17
   0   4  -7    0.22    1.07
   0  -4   7   -0.03    1.70
   0  -4   7    0.46    0.86
   0  -4   7    0.40    1.37
   0   4  -7   -0.12    1.39
   0   4  -7    5.01    2.42
   0   4  -6 1358.74   37.00
   0  -4   6 1271.95   27.72
   0   4  -6 1288.99   25.82
   0  -4   6 1240.49   32.93
   0   4  -6 1341.64   26.11
   0  -4   5    2.28    1.56
   0   4  -5    3.25    1.40
   0  -4   5    2.94    0.70
   0   4  -5    2.57    1.21
   0   4  -5    3.25    1.93
   0  -4   4  850.73   14.01
   0   4  -4  924.56   17.37
   0  -4   4  907.56   24.67
   0   4  -4  979.75   21.83
   0   4  -3 4884.17   48.63
   0  -4   3 4168.80   33.80
   0   4  -3 4454.68   32.64
   0  -4   3 4407.16   50.09
   0   4  -3 4852.80   48.84
   0   4  -2  119.09    7.58
   0  -4   2   97.39    6.91
   0   4  -2  113.63    7.56
   0   4  -2  114.43    6.11
   0  -4   2  101.63    5.69
   0   4  -1  109.00    7.45
   0  -4   1   88.43    5.85
   0   4  -1  111.30    6.62
   0   4  -1  114.14    7.90
   0  -4   1   96.89    6.13
   0   4   0  403.37   14.13
   0  -4   0  368.16   10.45
   0   4   0  413.02   12.88
   0   4   0  402.70   15.05
   0  -4   0  381.62   12.32
   0   4   1  230.79   10.99
   0  -4  -1  228.28   10.11
   0  -4  -1  229.13    6.96
   0   4   1  251.85   10.67
   0   4   2 1171.50   24.60
   0  -4  -2 1145.58   23.71
   0  -4  -2 1118.79   21.87
   0  -4  -3   40.65    5.75
   0   4   3   29.21    4.20
   0  -4  -3   32.22    4.20
   0  -4  -3   34.15    4.22
   0   4   3   35.04    4.52
   0  -4  -4   42.76    6.46
   0   4   4   37.97    4.91
   0   4   4   38.38    4.51
   0  -4  -4   35.10    4.89
   0   4   4   32.43    4.30
   0  -4  -4   40.19    3.83
   0  -4  -4   40.48    4.85
   0  -4  -5    6.00    2.62
   0   4   5    5.01    1.73
   0   4   5    5.04    2.20
   0  -4  -5    5.29    2.28
   0   4   5    5.38    2.00
   0  -4  -5    6.27    2.31
   0   4   5    6.04    2.46
   0  -4  -5    4.46    1.79
   0  -4  -5    4.79    1.43
   0  -4  -5    6.56    2.64
   0   4   6  545.76   20.73
   0  -4  -6  580.58   26.10
   0  -4  -6  572.71   20.51
   0   4   6  537.71   20.05
   0  -4  -6  558.38   22.66
   0  -4  -6  590.34   26.27
   0  -4  -6  521.06   21.31
   0  -4  -6  592.06   25.16
   0  -4  -7   51.69    8.32
   0  -4  -7   38.99    4.50
   0  -4  -7   50.82    8.26
   0   4   7   59.23    8.30
   0  -4  -7   59.62    9.02
   0   4   7   47.67    5.95
   0   4   7   47.59    6.56
   0   4   7   49.99    6.51
   0  -4  -7   54.34    7.74
   0   4   7   49.03    6.30
   0  -4  -7   46.06    6.89
   0   4   7   48.84    6.56
   0  -4  -8  429.86   25.21
   0  -4  -8  338.91   14.05
   0  -4  -8  414.27   23.69
   0  -4  -8  456.40   25.81
   0   4   8  546.65   25.54
   0  -4  -8  471.98   25.34
   0   4   8  370.68   16.82
   0   4   8  397.76   20.02
   0  -4  -8  430.76   22.54
   0   4   8  424.70   20.20
   0   4   8  426.22   20.12
   0   4   8  422.07   19.34
   0  -4  -8  390.16   21.10
   0  -4  -9   75.92    7.14
   0   4   9   95.69   10.16
   0   4   9  102.36   10.53
   0  -4  -9   98.59   11.32
   0  -4  -9  105.99   13.38
   0   4   9   80.61    8.06
   0   4   9   98.85    9.81
   0  -4  -9   96.06   11.58
   0  -4  -9  104.53   12.92
   0  -4  -9   97.47   12.42
   0   4   9  133.01   14.00
   0  -4  -9   91.83   11.72
   0  -4 -10  216.31   12.67
   0   4  10  248.40   14.45
   0   4  10  406.27   25.79
   0  -4 -10  327.46   23.66
   0  -4 -10  322.97   23.69
   0  -4 -10  298.95   21.86
   0   4  10  292.71   18.96
   0  -4 -10  307.71   21.19
   0   4  10  277.82   17.12
   0  -4 -10  257.20   19.61
   0   4  10  282.90   18.33
   0  -4 -10  306.30   23.51
   0  -4 -11  210.04   19.84
   0   4  11  259.03   20.33
   0  -4 -11  199.59   19.88
   0  -4 -11  171.61   17.66
   0  -4 -11  215.90   10.60
   0  -4 -11  205.59   18.30
   0   4  11  215.63   16.99
   0   4  11  197.11   15.10
   0  -4 -11  186.71   17.71
   0   4  11  192.79   15.86
   0  -4 -11  208.14   20.18
   0  -4 -12  140.74   17.32
   0  -4 -12  146.65   16.11
   0   4  12  150.60   14.92
   0  -4 -12  182.93   10.43
   0  -4 -12  105.56   13.95
   0   4  12  110.03   11.83
   0  -4 -12  149.89   17.63
   0   4  12  171.13   17.16
   0   4  12  186.09    9.64
   0  -4 -12  122.26   15.35
   0   4  12  124.11   13.18
   0  -4 -12  128.08   16.90
   0   4  13   17.63    5.14
   0   4  13   21.84    5.90
   0  -4 -13   18.45    6.59
   0  -4 -13   17.72    6.54
   0   4  13   21.30    5.80
   0  -4 -13   11.58    5.07
   0  -4 -13   17.50    3.55
   0   4  13   22.91    6.63
   0  -4 -13   19.77    6.25
   0  -4 -13   21.64    7.56
   0  -4 -13   18.47    6.75
   0   4  13   16.21    2.98
   0  -4 -14  169.51   10.96
   0  -4 -14  130.08   18.52
   0  -4 -14  150.97   17.99
   0   4  14  156.20   16.93
   0  -4 -14  123.16   16.72
   0  -4 -14  132.44   18.77
   0   4  14  181.24   10.40
   0  -4 -14  161.03   19.98
   0  -4 -14  122.13   16.98
   0   4  14  138.84   15.29
   0   4  14  173.19   18.08
   0  -4 -15   55.04    6.72
   0  -4 -15   40.12   10.34
   0  -4 -15   33.94    9.26
   0   4  15   52.53   10.15
   0  -4 -15   43.07   10.20
   0  -4 -15   47.89   11.94
   0   4  15   55.55   10.69
   0   4  15   79.10    7.11
   0  -4 -15   44.44   11.15
   0  -4 -15   51.70   11.72
   0   4  15   40.73    8.38
   0  -4 -15   70.99    7.35
   0  -4 -16   43.46    6.04
   0  -4 -16   35.20    5.64
   0  -4 -16   33.11    8.72
   0  -4 -16   17.80    7.24
   0   4  16   37.89    8.93
   0   4  16   40.95    5.74
   0   4  16   50.14    7.03
   0  -4 -16   32.56    9.48
   0   4  16   42.95    4.87
   0   4  16   47.14    5.68
   0   4  16   44.95    9.87
   0  -4 -16   33.32    9.37
   0  -4 -16   29.84    9.48
   0  -4 -16   66.12    9.79
   0  -4 -16   31.50    9.57
   0   4  16   30.24    7.94
   0  -4 -17   26.47    7.20
   0   4  17   23.16    7.46
   0   4  17   27.14    7.99
   0   4  17   24.03    4.31
   0   4  17   20.40    4.52
   0   4  17   20.56    3.65
   0  -4 -17   14.28    4.84
   0  -4 -17   15.97    7.12
   0   4  17   23.35    4.34
   0  -4 -17   20.01    4.34
   0  -4 -17   13.91    3.63
   0   4  17   18.75    6.16
   0  -4 -17   18.85    7.95
   0  -4 -17   18.35    7.53
   0  -4 -17   10.55    5.52
   0  -4 -18   32.89    5.59
   0   4  18   52.40   10.73
   0  -4 -18   77.38   12.07
   0   4  18   45.88   10.63
   0   4  18   46.29    6.08
   0   4  18   49.70    5.62
   0  -4 -18   32.17    9.22
   0  -4 -18   39.17   10.63
   0  -4 -18   29.92    9.22
   0   4  18   28.15    7.65
   0   4  18   56.39    8.10
   0  -4 -18   39.71   11.08
   0  -4 -18   34.72   10.66
   0   4  18   53.17    6.51
   0   4  19    5.62    2.97
   0  -4 -19    6.42    5.77
   0  -4 -19    5.27    3.38
   0   4  19    7.74    2.50
   0  -4 -19    7.07    4.25
   0  -4 -19    4.91    2.35
   0   4  19    8.58    3.07
   0  -4 -19    8.24    6.31
   0   4  19    9.17    3.01
   0   4  19    8.84    2.74
   0   4  19   12.28    5.89
   0  -4 -19    8.33    3.82
   0  -4 -20   54.09    9.69
   0   4  20   61.57   12.75
   0   4  20   49.53   10.83
   0   4  20   59.03    6.25
   0  -4 -20   42.00   12.12
   0   4  20   54.13    8.03
   0   4  20   51.47    6.64
   0  -4 -20   39.30    6.29
   0  -4 -20   39.73   10.63
   0  -4 -20   34.36   10.19
   0  -4 -20   45.27   11.25
   0   4  20   61.22    7.45
   0  -4 -21   40.75   11.82
   0  -4 -21   29.75    9.36
   0   4  21   56.81    8.23
   0  -4 -21   43.08   12.01
   0  -4 -21   43.61    6.50
   0   4  21   52.78    6.67
   0   4  21   63.77    7.37
   0   4  21   61.54   13.11
   0   4  21   64.50   12.22
   0  -4 -21   54.16    9.54
   0  -4 -22   24.26    9.30
   0  -4 -22   32.13   10.56
   0  -4 -22   22.73    6.24
   0   4  22   33.65    6.43
   0  -4 -22   29.93    7.19
   0   4  22   30.10    4.84
   0   4  22   37.45    5.67
   0  -4 -22   22.12    8.98
   0   4  22   30.30    7.83
   0   4  22   34.99    9.54
   0   4  23   58.33    6.84
   0   4  23   44.97    9.43
   0  -4 -23   49.68   11.99
   0  -4 -23   21.46    8.32
   0  -4 -23   34.98    8.03
   0  -4 -23   28.24    9.43
   0   4  23   53.64    7.56
   0  -4 -23   37.03    7.40
   0   4  23   48.40    5.98
   0   4  24    3.93    2.58
   0   4  24    2.16    1.30
   0  -4 -24   -3.88    2.93
   0  -4 -24    1.94    2.76
   0   4  24    2.28    1.20
   0   4  25    0.65    1.86
   0   4  25    1.66    1.05
   0   4  25    2.89    1.57
   0  -4 -25    4.84    2.38
   0  -4 -25    1.36    2.29
   0  -4 -25    1.32    1.31
   0   4  26    4.01    2.03
   0   4  26    4.40    1.62
   0   4  26    6.75    2.03
   0  -4 -26    2.52    2.05
   0  -4 -26    1.87    1.57
   0  -4 -26    4.65    1.93
   0   4  27    6.15    1.76
   0  -4 -27    3.99    2.13
   0   4  27    5.94    2.21
   0   4  27    6.86    1.17
   0  -4 -27    4.82    1.89
   0  -4 -28    0.54    1.01
   0   5 -31    5.52    2.22
   0  -5  31    5.69    1.95
   0  -5  30    6.48    1.59
   0   5 -30    3.39    2.26
   0   5 -30    3.39    1.31
   0  -5  30    2.69    1.18
   0  -5  29   45.31    4.62
   0   5 -29   26.26    5.54
   0   5 -29   27.07    4.39
   0  -5  29   35.86    5.99
   0  -5  28    0.43    1.72
   0  -5  28    2.19    1.20
   0   5 -28    0.76    0.87
   0   5 -28   -0.25    1.24
   0   5 -28    3.95    2.81
   0  -5  27    5.65    3.13
   0   5 -27    5.97    2.66
   0   5 -27    5.60    2.68
   0   5 -27    6.63    3.78
   0  -5  27    5.50    2.04
   0   5 -26  117.28   20.03
   0  -5  26  130.85   11.65
   0   5 -26  121.22   19.50
   0  -5  26  151.74   10.05
   0   5 -26  152.65   11.70
   0   5 -26  136.33   12.90
   0   5 -25   11.78    7.01
   0  -5  25   24.46    4.11
   0   5 -25   24.81    5.24
   0   5 -25   24.65    4.98
   0  -5  25   22.99    4.16
   0   5 -25   19.15    7.73
   0   5 -25   20.91    5.51
   0  -5  25   23.02    5.09
   0   5 -25   20.14    7.92
   0   5 -25   17.57    7.66
   0   5 -24    3.27    3.05
   0  -5  24    5.58    1.77
   0   5 -24    4.59    3.00
   0   5 -24   10.24    6.59
   0  -5  24    5.79    2.04
   0   5 -24    5.95    2.65
   0   5 -24    6.25    2.40
   0   5 -24    4.69    3.98
   0   5 -24    1.58    1.46
   0  -5  24    5.82    3.16
   0   5 -23   -0.16    1.87
   0   5 -23    0.25    1.53
   0   5 -23   -2.70    4.18
   0  -5  23   -1.51    1.93
   0  -5  23    2.41    2.61
   0  -5  23    0.78    1.00
   0   5 -23    0.05    1.84
   0  -5  23    0.17    1.33
   0   5 -23   -3.05    3.07
   0   5 -23    4.38    5.77
   0  -5  23    3.07    2.62
   0  -5  22   77.14    7.85
   0   5 -22   55.21    8.81
   0   5 -22   71.33   15.70
   0   5 -22   61.98    8.08
   0  -5  22   63.21   11.85
   0   5 -22   69.68   15.45
   0  -5  22   59.70    6.72
   0  -5  22   63.89    8.71
   0   5 -22   69.21    7.93
   0   5 -22   64.52   14.49
   0  -5  22   68.86    7.13
   0   5 -22   79.79    9.44
   0   5 -21   13.82    7.05
   0  -5  21   10.01    3.87
   0  -5  21    9.69    2.65
   0  -5  21   10.75    4.67
   0  -5  21   11.73    4.04
   0   5 -21    9.75    4.89
   0   5 -21   10.62    5.52
   0  -5  21   13.17    3.07
   0   5 -21   12.73    3.81
   0   5 -21   16.76    7.39
   0  -5  21   15.94    7.82
   0   5 -21    9.05    3.00
   0   5 -21   10.75    5.71
   0   5 -20   -0.43    1.90
   0   5 -20   -1.37    3.85
   0  -5  20    0.74    1.35
   0  -5  20   -0.11    0.96
   0  -5  20   -1.41    2.34
   0  -5  20    0.51    1.52
   0   5 -20    2.09    2.73
   0   5 -20   -0.97    2.70
   0  -5  20   -1.04    1.39
   0   5 -20    2.04    2.65
   0  -5  20    1.48    2.64
   0   5 -20    1.83    1.42
   0   5 -20   -0.10    1.93
   0   5 -19    4.29    2.77
   0  -5  19    6.35    4.32
   0   5 -19    4.53    4.92
   0  -5  19    5.77    3.00
   0  -5  19    6.46    2.39
   0  -5  19    5.06    2.60
   0   5 -19    2.22    1.47
   0   5 -19    6.22    5.57
   0  -5  19    0.77    2.25
   0  -5  19    4.27    1.11
   0  -5  19    6.06    4.14
   0   5 -19    3.94    3.50
   0   5 -19    6.54    4.48
   0   5 -19    5.05    4.30
   0   5 -18   41.88   10.63
   0   5 -18   40.39    6.36
   0  -5  18   41.76   10.63
   0   5 -18   46.60   10.18
   0  -5  18   37.34    8.31
   0  -5  18   39.65    5.02
   0   5 -18   46.23    6.54
   0  -5  18   45.29   11.40
   0   5 -18   42.14    9.92
   0   5 -18   44.62   11.15
   0   5 -17   48.87    6.64
   0  -5  17   42.08   10.33
   0   5 -17   54.64   10.86
   0   5 -17   55.23   12.34
   0  -5  17   50.03    9.05
   0  -5  17   48.63    5.16
   0  -5  17   54.01   12.15
   0   5 -17   40.06    9.05
   0   5 -17   53.81   11.81
   0   5 -16   -1.31    3.29
   0   5 -16    1.25    0.90
   0  -5  16   -1.66    2.83
   0   5 -16   -2.57    3.33
   0  -5  16   -1.40    1.72
   0   5 -16   -0.55    2.18
   0  -5  16   -1.49    3.68
   0   5 -16    0.13    1.75
   0  -5  16    1.53    0.91
   0  -5  15  417.37   24.03
   0   5 -15  413.30   30.37
   0  -5  15  412.10   30.11
   0   5 -15  434.46   27.32
   0  -5  15  371.56   22.98
   0  -5  15  414.64   29.79
   0   5 -15  385.12   28.25
   0   5 -15  364.88   24.83
   0   5 -14   42.01    4.11
   0  -5  14   63.05   11.34
   0   5 -14   66.35   11.53
   0  -5  14   63.07    8.82
   0   5 -14   62.95    9.66
   0  -5  14   70.11    9.62
   0  -5  14   59.60    7.24
   0  -5  14   69.43   12.15
   0  -5  14   55.13   10.65
   0   5 -14   57.05   10.59
   0  -5  13  423.77   27.43
   0  -5  13  425.02   21.71
   0   5 -13  412.79   27.85
   0  -5  13  429.80   22.91
   0   5 -13  452.23   24.91
   0  -5  13  431.88   18.28
   0  -5  13  441.29   29.17
   0  -5  13  445.22   28.49
   0   5 -13  389.45   25.55
   0  -5  12  832.97   37.72
   0  -5  12  884.15   31.56
   0   5 -12  842.95   31.87
   0  -5  12  819.92   23.65
   0  -5  12  762.37   35.17
   0  -5  12  794.61   27.59
   0   5 -12  803.54   36.52
   0  -5  12  829.38   38.40
   0  -5  11  278.79   20.99
   0  -5  11  259.58   19.41
   0  -5  11  256.84   12.36
   0   5 -11  253.41   14.10
   0  -5  11  247.30   14.40
   0   5 -11  270.39   17.07
   0  -5  11  266.83   16.78
   0   5 -11  256.52   19.62
   0  -5  11  287.80   21.47
   0   5 -10   27.72    6.17
   0  -5  10   34.61    5.61
   0  -5  10   24.71    6.10
   0   5 -10   28.62    5.15
   0  -5  10   25.69    5.60
   0   5 -10   31.00    4.77
   0  -5  10   29.94    3.90
   0  -5  10   26.12    4.16
   0  -5  10   25.39    6.25
   0   5 -10   30.00    7.53
   0  -5   9    7.20    1.69
   0  -5   9    5.97    2.71
   0   5  -9    6.48    3.43
   0  -5   9    6.74    1.94
   0   5  -9    6.97    2.20
   0  -5   9    6.11    2.81
   0  -5   9    7.46    3.47
   0   5  -9    8.30    2.71
   0  -5   9    7.93    2.73
   0  -5   8    0.72    1.44
   0  -5   8    0.52    1.13
   0   5  -8   -0.18    1.69
   0   5  -8    0.69    0.81
   0  -5   8    0.71    1.88
   0   5  -8    1.38    1.13
   0  -5   8    0.40    1.06
   0  -5   8    0.10    1.61
   0  -5   7    1.51    1.30
   0  -5   7    0.39    0.43
   0   5  -7    0.15    0.72
   0   5  -7    1.25    1.25
   0  -5   7    2.24    1.06
   0   5  -7    1.49    0.73
   0  -5   6  102.88    4.98
   0  -5   6   95.33    9.58
   0   5  -6  105.82    8.08
   0   5  -6   95.80   10.24
   0   5  -6  105.16    7.17
   0  -5   5   76.67    8.08
   0   5  -5   91.68    7.56
   0  -5   5   83.57    4.93
   0   5  -5   84.18    5.78
   0  -5   4   88.87    8.09
   0   5  -4  104.48    8.07
   0   5  -4   94.70    5.43
   0  -5   4   92.98    5.70
   0  -5   3   22.57    3.89
   0   5  -3   28.01    4.24
   0  -5   3   28.08    3.28
   0   5  -3   26.09    4.10
   0  -5   2  107.26    7.74
   0   5  -2  132.17    9.27
   0   5  -2  130.58    7.41
   0   5  -2  139.71    9.26
   0  -5   2  124.27    7.24
   0  -5   1    0.64    0.61
   0   5  -1    0.53    0.69
   0   5  -1    0.10    0.79
   0  -5   1   -0.01    0.77
   0   5  -1   -0.62    0.84
   0  -5   0   17.05    3.07
   0   5   0   15.97    3.44
   0   5   0   17.44    3.18
   0   5   0   13.50    3.07
   0  -5   0   11.59    2.09
   0  -5  -1    7.59    1.51
   0  -5  -1    9.13    2.25
   0   5   1    9.02    2.33
   0   5   1    9.67    2.78
   0   5   1    8.02    2.42
   0  -5  -1    7.59    2.52
   0  -5  -2  347.87   13.01
   0  -5  -2  433.58   19.71
   0  -5  -2  391.84   15.51
   0  -5  -2  352.38    6.87
   0   5   2  415.03   16.28
   0   5   2  364.37   15.33
   0  -5  -3  405.14   16.40
   0  -5  -3  454.52   21.22
   0   5   3  369.63   15.68
   0   5   3  435.90   17.20
   0  -5  -3  407.24   17.91
   0  -5  -3  370.83   14.92
   0  -5  -4  256.75   14.88
   0   5   4  256.09   12.48
   0   5   4  234.69   12.63
   0   5   4  243.18   13.16
   0  -5  -4  300.36   18.12
   0   5   4  338.83   16.49
   0   5   4  279.18   14.35
   0  -5  -4  250.76   13.39
   0  -5  -4  283.57   14.33
   0  -5  -4  263.90   15.85
   0  -5  -5  196.18   14.30
   0   5   5  184.34   12.44
   0   5   5  175.07   11.39
   0  -5  -5  207.09   15.73
   0  -5  -5  205.60   15.86
   0  -5  -5  182.59   12.22
   0  -5  -5  190.46   12.28
   0   5   5  182.95   11.28
   0  -5  -5  198.57   13.51
   0  -5  -6  223.89   16.19
   0   5   6  237.28   14.51
   0  -5  -6  208.78   14.19
   0   5   6  193.69   12.64
   0  -5  -6  221.94   17.53
   0  -5  -6  241.22   17.90
   0  -5  -6  219.35   10.58
   0  -5  -6  249.27   14.58
   0  -5  -6  232.69   15.37
   0   5   6  212.68   13.15
   0  -5  -7  649.72   29.33
   0  -5  -7  656.07   30.17
   0   5   7  670.05   25.75
   0  -5  -7  592.76   25.68
   0   5   7  739.58   26.48
   0   5   7  577.65   22.02
   0  -5  -7  648.31   31.40
   0  -5  -7  701.09   32.17
   0  -5  -7  586.54   17.96
   0   5   7  615.04   23.70
   0  -5  -7  655.28   27.11
   0  -5  -8  190.14   16.64
   0  -5  -8  177.60   16.52
   0   5   8  189.19   14.32
   0  -5  -8  161.40    9.98
   0   5   8  210.02   14.60
   0  -5  -8  168.03   14.61
   0   5   8  153.54   11.82
   0  -5  -8  188.42   15.45
   0   5   8  187.86   13.78
   0  -5  -8  185.74   17.57
   0  -5  -8  184.85   17.52
   0  -5  -9    5.78    3.52
   0   5   9    7.94    3.19
   0   5   9    9.07    4.05
   0  -5  -9    7.57    3.77
   0  -5  -9    6.31    2.92
   0   5   9    4.38    2.20
   0   5   9    8.41    3.49
   0  -5  -9    4.79    1.89
   0   5   9    9.51    3.28
   0  -5  -9    6.65    3.04
   0  -5  -9    6.85    3.63
   0  -5  -9    9.13    4.60
   0  -5 -10   53.58    9.96
   0  -5 -10   40.74    4.77
   0   5  10   55.85    8.36
   0  -5 -10   54.75    9.13
   0   5  10   60.35    8.85
   0   5  10   45.42    6.68
   0  -5 -10   51.70   10.30
   0  -5 -10   57.60   10.59
   0  -5 -10   44.35    8.96
   0   5  10   61.28    8.42
   0  -5 -10   52.13    9.06
   0   5  10   72.57   11.15
   0  -5 -11  107.59   14.73
   0  -5 -11  124.24   16.20
   0   5  11  125.94   13.45
   0  -5 -11  118.38   14.05
   0  -5 -11  117.32    8.81
   0  -5 -11  133.19   16.85
   0   5  11  120.66   12.55
   0  -5 -11  109.53   13.79
   0   5  11  151.11   15.89
   0  -5 -11  109.98    8.06
   0   5  11  125.34   13.25
   0   5  11  101.25    6.82
   0  -5 -11  121.01   15.58
   0  -5 -12   82.82   13.51
   0  -5 -12   87.07   14.29
   0  -5 -12  102.20   13.80
   0   5  12   99.45   12.31
   0  -5 -12   88.47    8.07
   0  -5 -12   89.06   14.97
   0  -5 -12   89.32   13.16
   0   5  12   90.31   11.27
   0   5  12  120.71   14.88
   0  -5 -12   92.99    7.61
   0   5  12   93.47   11.98
   0  -5 -12   96.71   14.36
   0   5  12   86.87    6.65
   0   5  13   98.14   12.95
   0  -5 -13   91.21   13.59
   0   5  13   85.36   11.35
   0  -5 -13   83.77   13.89
   0   5  13  107.08   14.09
   0  -5 -13   93.25   14.96
   0   5  13   78.82    6.69
   0  -5 -13   83.81    8.10
   0  -5 -13   82.13   14.57
   0   5  13   96.70   12.55
   0  -5 -13   91.58   15.15
   0  -5 -13   67.02   12.31
   0  -5 -14   -0.70    2.94
   0   5  14    0.68    1.95
   0  -5 -14   -2.04    3.67
   0  -5 -14    0.92    2.69
   0   5  14    0.20    1.45
   0  -5 -14    1.90    2.77
   0   5  14    1.54    1.39
   0  -5 -14    0.96    1.31
   0   5  14   -1.09    2.84
   0  -5 -14   -2.91    3.37
   0  -5 -14    2.24    2.99
   0  -5 -15  131.37   10.88
   0  -5 -15  131.07   20.11
   0  -5 -15  123.66   13.48
   0  -5 -15  139.98   19.96
   0   5  15  160.78   18.44
   0  -5 -15   88.64   14.96
   0   5  15  145.90    9.75
   0   5  15  143.86   17.33
   0  -5 -15  133.19   17.76
   0  -5 -15  133.25   19.06
   0   5  15  133.95   16.11
   0  -5 -15  120.60   17.67
   0   5  15  129.83    9.57
   0   5  15  112.96   10.14
   0  -5 -16    4.43    2.23
   0  -5 -16    0.19    3.04
   0  -5 -16    3.72    4.12
   0   5  16    2.73    2.88
   0   5  16    7.63    4.89
   0  -5 -16    2.76    2.79
   0   5  16    8.54    2.56
   0   5  16    7.21    2.13
   0  -5 -16   -0.01    2.62
   0  -5 -16    3.90    4.30
   0   5  16    5.38    2.05
   0   5  16    6.17    2.62
   0  -5 -16    4.28    2.89
   0   5  16    4.63    1.92
   0   5  17   22.55    6.91
   0  -5 -17   31.68    7.61
   0  -5 -17   30.68    9.47
   0  -5 -17   25.55    9.23
   0  -5 -17   28.00    8.64
   0   5  17   38.52    4.84
   0  -5 -17   27.83    5.29
   0   5  17   32.66    5.07
   0   5  17   29.49    5.63
   0  -5 -17   31.97   10.20
   0  -5 -17   26.70    9.43
   0   5  17   36.95    5.29
   0   5  17   33.65    9.09
   0   5  17   40.30    9.52
   0   5  18   80.45   14.17
   0  -5 -18   70.01   14.09
   0   5  18   62.28    7.06
   0  -5 -18   36.80    8.50
   0   5  18   53.83    7.61
   0   5  18   67.20    6.57
   0   5  18   75.58    7.67
   0   5  18   60.20   11.63
   0  -5 -18   54.45    7.27
   0   5  18   91.26   14.61
   0  -5 -18   53.38   13.30
   0  -5 -18   73.33   15.65
   0  -5 -18   57.65   14.63
   0  -5 -18   56.93   12.95
   0   5  19   -1.01    1.27
   0   5  19    2.83    2.17
   0  -5 -19    5.01    4.50
   0   5  19    1.90    1.30
   0  -5 -19   -0.71    2.68
   0  -5 -19    1.69    1.51
   0   5  19    8.36    4.99
   0   5  19    1.42    1.28
   0  -5 -19   -0.51    2.45
   0  -5 -19   -1.74    3.22
   0  -5 -19    5.84    3.71
   0   5  20   35.72   10.00
   0  -5 -20   25.57    9.58
   0  -5 -20   20.29    4.42
   0   5  20   25.26    7.76
   0   5  20   32.69    5.21
   0  -5 -20   17.59    5.93
   0   5  20   26.41    5.74
   0   5  20   25.95    4.64
   0  -5 -20   19.06    7.92
   0  -5 -20   30.25   10.10
   0  -5 -20   20.84    6.35
   0  -5 -21   11.94    5.41
   0   5  21   13.35    3.84
   0   5  21   11.08    5.44
   0  -5 -21    7.88    4.26
   0  -5 -21    6.94    3.66
   0   5  21   14.99    5.76
   0   5  21   15.72    3.68
   0  -5 -21    9.24    3.20
   0   5  21    9.94    3.08
   0  -5 -21    2.56    4.33
   0  -5 -21   11.86    7.29
   0   5  22   -0.24    1.25
   0   5  22    6.20    2.61
   0  -5 -22   -0.30    2.23
   0  -5 -22   12.62    5.43
   0   5  22    3.16    1.89
   0   5  22    5.49    2.97
   0  -5 -22    2.94    3.72
   0  -5 -22    6.10    5.16
   0  -5 -23    6.10    4.70
   0   5  23   13.43    5.11
   0   5  23    7.48    2.19
   0  -5 -23    6.99    2.26
   0  -5 -23    1.34    3.23
   0   5  23    3.29    2.03
   0  -5 -23    5.76    3.63
   0   5  23    5.88    2.25
   0   5  24   23.52    4.02
   0  -5 -24   19.07    3.93
   0  -5 -24   10.29    4.21
   0   5  24   19.53    4.85
   0  -5 -24   13.41    4.17
   0   5  24   18.34    3.48
   0   5  25    2.07    1.18
   0  -5 -25    1.35    1.21
   0  -5 -25    3.56    2.46
   0  -5 -25    4.09    2.54
   0   5  25    2.22    1.53
   0   5  25    2.25    1.26
   0   5  26    0.56    0.61
   0  -5 -26    3.11    2.14
   0  -5 -26    1.40    1.53
   0   5  26   -0.13    0.43
   0   5  26   -0.57    0.63
   0   5  26   -0.66    1.20
   0   5  27   -0.20    0.32
   0  -5 -27    1.58    1.86
   0   5  27    1.78    1.04
   0   6 -31   -0.88    1.54
   0  -6  31    2.70    1.48
   0   6 -30   -1.04    1.29
   0  -6  30   -0.28    1.03
   0  -6  30   -0.09    0.62
   0   6 -30   -2.22    2.05
   0   6 -29    9.94    2.75
   0   6 -29   12.42    3.19
   0  -6  29   12.23    3.52
   0  -6  29   17.02    2.86
   0   6 -29   11.67    3.89
   0   6 -28    1.67    1.49
   0   6 -28   -0.11    1.62
   0  -6  28    0.58    1.16
   0  -6  28    0.56    0.99
   0   6 -28    0.31    1.97
   0   6 -27   11.87    3.80
   0   6 -27   13.74    3.53
   0  -6  27   11.05    4.24
   0  -6  27   12.21    2.83
   0   6 -26    1.53    2.28
   0   6 -26   -2.11    5.75
   0   6 -26   -0.09    1.55
   0   6 -26    1.13    2.69
   0   6 -26    0.35    2.15
   0  -6  26    2.16    1.49
   0  -6  26    2.84    1.94
   0   6 -25    5.14    3.51
   0   6 -25   14.82    4.30
   0   6 -25   14.72    7.31
   0   6 -25   11.69    3.43
   0   6 -25    5.91    3.75
   0   6 -25    2.78    2.63
   0   6 -25   17.20    4.80
   0  -6  25   14.03    3.72
   0  -6  25   22.73    4.18
   0   6 -24   -2.55    2.88
   0   6 -24    2.32    3.41
   0   6 -24    0.16    1.12
   0   6 -24    2.37    2.51
   0   6 -24    0.01    3.25
   0  -6  24    4.57    2.20
   0   6 -24    3.33    2.29
   0  -6  24    0.89    1.65
   0  -6  23  123.73    9.66
   0   6 -23  105.11   10.07
   0   6 -23   75.32   15.66
   0   6 -23   96.20   18.32
   0   6 -23   87.18   17.41
   0   6 -23  108.70   13.15
   0   6 -23  123.46   11.87
   0  -6  23  113.60   11.64
   0   6 -22   47.52   11.65
   0   6 -22   96.92   10.53
   0  -6  22   93.85   10.42
   0   6 -22   94.42   10.37
   0  -6  22  136.26   10.49
   0   6 -22   66.92   15.91
   0   6 -22   60.23   13.83
   0  -6  22   98.76   11.71
   0  -6  22   62.50   11.56
   0   6 -22   71.04   15.99
   0   6 -21   25.29    9.31
   0   6 -21   29.75    5.72
   0  -6  21   39.32    5.58
   0  -6  21   26.91    7.79
   0   6 -21   23.85    8.70
   0  -6  21   25.02    4.04
   0  -6  21   31.40   10.58
   0   6 -21   30.65    9.20
   0   6 -21   20.07    7.79
   0   6 -21   22.68    8.71
   0   6 -21   31.53    5.94
   0  -6  21   32.23    6.84
   0  -6  21   29.67    5.92
   0   6 -20    8.98    3.17
   0   6 -20    7.69    5.46
   0   6 -20    6.31    4.69
   0   6 -20    7.79    4.23
   0  -6  20   22.57    4.19
   0  -6  20    6.10    3.09
   0   6 -20    9.44    3.30
   0  -6  20    9.30    2.47
   0  -6  20    8.27    5.90
   0   6 -20    4.91    3.19
   0  -6  20   12.28    3.88
   0  -6  20   14.65    4.18
   0   6 -20    8.49    5.53
   0  -6  20    3.43    1.41
   0  -6  19   -1.76    2.56
   0  -6  19    0.94    2.14
   0   6 -19    0.36    2.02
   0  -6  19   -4.77    2.34
   0   6 -19   -0.86    1.88
   0   6 -19   -0.17    4.72
   0  -6  19    1.25    1.65
   0   6 -19    1.05    3.18
   0  -6  19    3.50    1.75
   0  -6  19    3.49    3.86
   0   6 -19   -0.38    3.83
   0   6 -19    1.82    1.60
   0   6 -18  158.36   12.51
   0   6 -18  125.47    9.84
   0   6 -18  112.13   15.93
   0   6 -18  134.49   17.21
   0  -6  18  114.83   17.81
   0  -6  18  146.26   20.49
   0   6 -18  133.97   19.00
   0  -6  18  127.88   14.91
   0   6 -18  138.11   20.07
   0   6 -17   52.54   11.57
   0  -6  17   53.94   12.06
   0  -6  17   40.76    8.13
   0   6 -17   50.27   11.38
   0  -6  17   50.94   11.67
   0   6 -17   81.93    7.92
   0   6 -17   47.45    9.57
   0   6 -17   42.21    9.51
   0  -6  16  477.39   34.25
   0   6 -16  380.71   16.39
   0   6 -16  457.90   19.87
   0  -6  16  456.70   33.41
   0   6 -16  433.47   31.83
   0   6 -16  478.10   34.30
   0  -6  16  443.90   25.37
   0   6 -16  416.24   27.87
   0   6 -16  473.79   29.53
   0   6 -15  188.73   17.57
   0  -6  15  174.90   20.28
   0  -6  15  149.06   18.54
   0   6 -15  164.90   19.48
   0  -6  15  176.14   15.17
   0   6 -15  147.85   17.74
   0  -6  15  165.20   19.11
   0   6 -14    2.50    2.82
   0  -6  14   -0.47    1.04
   0  -6  14    4.04    2.85
   0   6 -14   -0.63    2.80
   0  -6  14   -1.02    3.33
   0  -6  14    1.55    1.01
   0  -6  14   -0.79    1.88
   0   6 -14    0.39    2.00
   0  -6  14   -0.58    2.08
   0  -6  13  159.95   12.85
   0   6 -13  162.07   17.56
   0  -6  13  172.47   15.09
   0   6 -13  172.99   14.98
   0  -6  13  151.91   17.41
   0  -6  13  172.22   18.68
   0  -6  13  152.34   16.76
   0  -6  13  155.56   10.76
   0   6 -13  145.24    8.64
   0   6 -12   43.95    8.98
   0  -6  12   36.11    5.68
   0   6 -12   40.36    6.82
   0  -6  12   38.14    7.13
   0  -6  12   39.01    8.40
   0   6 -12   51.25    4.94
   0  -6  12   43.11    8.17
   0   6 -12   36.28    5.72
   0  -6  12   37.57    4.92
   0  -6  12   43.31    9.28
   0   6 -11 1675.86   51.12
   0  -6  11 1620.84   35.42
   0  -6  11 1880.83   56.68
   0  -6  11 1757.08   51.06
   0   6 -11 2008.20   64.00
   0   6 -11 1779.30   42.52
   0   6 -11 1777.57   39.24
   0  -6  11 1704.12   31.73
   0  -6  11 1787.88   55.32
   0  -6  10  372.68   15.57
   0   6 -10  424.62   19.50
   0  -6  10  432.67   25.88
   0   6 -10  431.79   18.93
   0  -6  10  414.33   14.81
   0   6 -10  459.85   28.52
   0  -6  10  396.04   24.91
   0  -6  10  404.04   22.97
   0   6  -9   21.32    6.74
   0  -6   9   19.13    5.48
   0  -6   9   20.63    6.28
   0   6  -9   12.11    3.33
   0  -6   9   16.08    4.66
   0   6  -9   12.24    2.96
   0  -6   9   18.29    5.28
   0  -6   8  891.27   34.50
   0   6  -8  889.88   24.43
   0   6  -8  946.63   27.10
   0  -6   8  840.75   13.08
   0  -6   8  885.83   34.11
   0   6  -8  872.44   35.93
   0  -6   8  899.32   32.82
   0  -6   8  828.63   29.27
   0  -6   7  274.08   17.43
   0  -6   7  179.67    7.24
   0  -6   7  255.27   17.81
   0  -6   7  254.61   17.32
   0   6  -7  206.41   10.80
   0   6  -7  218.50   12.95
   0   6  -7  211.18   16.90
   0  -6   6 1072.62   19.68
   0  -6   6 1167.31   36.36
   0  -6   6 1157.21   34.99
   0   6  -6 1100.74   22.98
   0   6  -6 1182.39   29.93
   0   6  -6 1149.20   37.30
   0   6  -5  125.73    6.95
   0  -6   5  121.92    7.04
   0   6  -5  138.76   10.30
   0  -6   4  671.81   17.42
   0   6  -4  739.48   23.82
   0  -6   4  691.05   23.98
   0  -6   4  770.17   24.62
   0  -6   3 2001.24   31.73
   0   6  -3 2128.98   40.10
   0   6  -3 2155.73   40.73
   0  -6   3 1997.37   38.10
   0  -6   3 2202.19   41.66
   0  -6   2  131.25    8.37
   0   6  -2  146.81   10.44
   0   6  -2  141.53    8.70
   0   6  -2  143.44   10.67
   0  -6   2  133.94    9.21
   0  -6   2  155.07   11.43
   0  -6   1  948.23   23.43
   0   6  -1  934.53   26.39
   0   6  -1 1024.26   24.41
   0   6  -1  981.32   28.60
   0  -6   1  930.92   22.25
   0  -6   0 1068.57   21.82
   0   6   0 1124.55   27.29
   0   6   0 1175.10   27.30
   0   6   0 1105.32   31.22
   0   6   0 1073.19   28.72
   0  -6   0 1090.20   26.18
   0  -6  -1   84.51    5.35
   0   6   1   79.70    8.28
   0   6   1  106.10    9.15
   0   6   1   89.22    9.35
   0   6   1   84.45    7.99
   0  -6  -1   88.43    9.59
   0  -6  -1   98.33    8.78
   0  -6  -2  486.22   22.96
   0   6   2  482.83   18.84
   0   6   2  471.78   21.06
   0  -6  -2  459.45   20.53
   0  -6  -2  468.04   21.23
   0  -6  -2  458.20   18.30
   0  -6  -2  393.29   14.77
   0  -6  -2  406.51    8.46
   0   6   2  405.85   18.02
   0   6   2  443.72   18.17
   0  -6  -3  377.50   17.18
   0  -6  -3  407.72   21.97
   0   6   3  394.25   17.94
   0  -6  -3  406.95   20.27
   0  -6  -3  413.26   22.58
   0  -6  -3  327.75   14.63
   0   6   3  330.80   16.35
   0  -6  -3  373.25   19.13
   0   6   3  347.97   13.97
   0   6   3  364.24   16.74
   0   6   4    6.03    2.21
   0  -6  -4    8.48    3.37
   0  -6  -4    8.20    3.54
   0  -6  -4    6.25    2.83
   0  -6  -4    7.81    3.69
   0   6   4    6.38    2.58
   0   6   4    9.08    3.42
   0   6   4    9.06    3.03
   0  -6  -4    5.43    2.33
   0  -6  -4    6.78    2.65
   0   6   5   38.79    5.85
   0  -6  -5   35.42    6.12
   0   6   5   40.93    6.22
   0   6   5   52.85    7.61
   0  -6  -5   38.73    7.41
   0   6   5   36.19    6.00
   0  -6  -5   36.30    6.34
   0  -6  -5   41.31    7.88
   0  -6  -5   32.67    6.74
   0  -6  -5   42.41    6.60
   0  -6  -5   34.06    5.65
   0  -6  -6  301.57   19.96
   0   6   6  343.19   20.20
   0  -6  -6  231.79   15.62
   0   6   6  246.89   14.98
   0  -6  -6  280.52   18.03
   0   6   6  263.50   14.97
   0  -6  -6  277.99   21.22
   0   6   6  266.40   16.43
   0  -6  -6  285.79   21.19
   0  -6  -6  276.10   16.40
   0  -6  -6  284.20   21.12
   0  -6  -7   51.99    8.63
   0  -6  -7   59.37    9.96
   0   6   7   45.88    6.89
   0  -6  -7   57.99   10.07
   0   6   7   49.23    7.52
   0  -6  -7   47.82    7.63
   0   6   7   49.79    7.19
   0  -6  -7   47.84    7.73
   0   6   7   73.07   10.18
   0  -6  -7   59.61   10.10
   0  -6  -8  118.76   13.70
   0  -6  -8  105.53   14.07
   0   6   8   92.27    9.82
   0  -6  -8  108.53   14.11
   0   6   8   95.69   10.95
   0  -6  -8  100.97   11.81
   0   6   8  100.70   10.81
   0   6   8  103.15   11.06
   0  -6  -8   84.38   10.83
   0   6   8  142.49   15.29
   0  -6  -8  110.91   14.13
   0  -6  -9   59.31   10.25
   0  -6  -9   56.65   10.82
   0   6   9   62.75    8.46
   0  -6  -9   62.25    9.88
   0  -6  -9   62.61    9.58
   0   6   9   73.39    9.59
   0   6   9   51.85    7.53
   0   6   9   88.97   12.30
   0   6   9   70.94    9.52
   0  -6  -9   62.39   11.52
   0  -6  -9   49.41    9.93
   0   6  10  283.55    9.81
   0  -6 -10  343.00   15.01
   0  -6 -10  346.10   27.51
   0  -6 -10  382.02   27.09
   0   6  10  364.63   22.61
   0   6  10  381.73   22.38
   0  -6 -10  321.10   23.07
   0   6  10  307.88   18.43
   0   6  10  300.48   11.47
   0   6  10  372.64   22.37
   0  -6 -10  362.21   24.32
   0  -6 -10  317.54   25.56
   0  -6 -10  367.99   27.85
   0  -6 -11    5.99    4.21
   0   6  11    3.11    3.11
   0   6  11    4.01    2.57
   0   6  11    1.38    1.23
   0  -6 -11    0.95    2.51
   0   6  11   14.36    2.64
   0  -6 -11    5.35    1.99
   0  -6 -11    2.58    3.42
   0   6  11    3.75    1.74
   0  -6 -11    7.09    3.71
   0  -6 -11    6.81    4.20
   0  -6 -11    3.18    2.96
   0  -6 -12   10.29    6.06
   0   6  12   16.75    6.41
   0   6  12    9.93    4.05
   0  -6 -12   10.95    5.44
   0   6  12   13.72    2.95
   0  -6 -12   14.03    3.78
   0  -6 -12   11.03    4.70
   0   6  12   12.80    4.95
   0   6  12    9.60    3.92
   0  -6 -12   14.18    6.10
   0  -6 -12    8.45    4.77
   0  -6 -12   14.46    5.73
   0   6  13   49.87    9.29
   0  -6 -13   45.09   10.84
   0  -6 -13   34.15    9.26
   0  -6 -13   46.90   10.84
   0  -6 -13   40.10   10.52
   0   6  13   55.47   10.38
   0   6  13   44.10    8.42
   0  -6 -13   40.29    9.59
   0   6  13   37.33    4.63
   0   6  13   51.00    9.66
   0  -6 -13   45.39    9.66
   0  -6 -13   40.90    5.88
   0  -6 -14   39.38   10.84
   0   6  14   49.59    9.55
   0   6  14   62.72   11.61
   0  -6 -14   56.41    7.09
   0   6  14   59.15    6.44
   0   6  14   63.15    6.32
   0  -6 -14   46.29   10.75
   0   6  14   57.74   10.75
   0  -6 -14   50.01   11.18
   0  -6 -14   54.38   12.76
   0  -6 -14   48.90   12.06
   0  -6 -14   60.34   13.00
   0   6  15    7.88    2.23
   0  -6 -15    8.90    3.25
   0   6  15    4.26    2.09
   0  -6 -15    5.94    2.93
   0   6  15   11.34    4.78
   0   6  15    6.02    2.34
   0   6  15   11.34    4.68
   0  -6 -15   11.18    6.45
   0  -6 -15    8.47    4.61
   0  -6 -15    7.85    3.70
   0   6  15    5.14    2.27
   0  -6 -15    9.54    5.01
   0   6  15   15.42    6.26
   0  -6 -15   12.03    6.31
   0  -6 -16  220.21   14.72
   0   6  16  297.86   15.20
   0  -6 -16  430.40   26.64
   0  -6 -16  234.77   24.57
   0   6  16  277.98   25.04
   0   6  16  307.17   14.97
   0  -6 -16  218.64   27.16
   0  -6 -16  211.04   24.38
   0   6  16  324.65   27.20
   0   6  16  315.60   17.82
   0   6  16  224.46   22.15
   0  -6 -16  240.28   27.22
   0  -6 -16  254.94   29.04
   0   6  17    8.14    4.44
   0  -6 -17   10.87    4.62
   0   6  17    1.82    1.46
   0  -6 -17    5.23    3.87
   0  -6 -17    8.20    5.79
   0  -6 -17    5.68    2.67
   0  -6 -17    2.75    2.06
   0   6  17   11.29    3.12
   0  -6 -17    3.91    4.02
   0  -6 -17    5.57    4.02
   0   6  17    4.31    3.32
   0   6  17    9.06    2.86
   0   6  17    9.74    3.06
   0  -6 -18    3.43    1.45
   0   6  18    0.64    2.07
   0   6  18    5.01    3.15
   0  -6 -18   -1.25    3.34
   0   6  18    1.58    1.50
   0  -6 -18    5.88    5.19
   0   6  18    3.08    2.47
   0  -6 -18   -2.44    5.16
   0  -6 -18    0.26    2.33
   0  -6 -18    0.88    3.22
   0   6  18    0.51    1.38
   0   6  18    3.31    1.92
   0  -6 -18    4.43    4.25
   0  -6 -19   38.40   11.02
   0  -6 -19   62.80   14.40
   0   6  19   75.47   14.06
   0   6  19   74.13    7.89
   0   6  19   75.86   13.66
   0  -6 -19   48.81    6.92
   0  -6 -19   46.77    9.33
   0   6  19   59.76    8.24
   0   6  19   61.76    7.20
   0  -6 -19   53.54   10.41
   0  -6 -19   46.80   12.19
   0  -6 -20    9.58    4.44
   0   6  20    9.87    3.40
   0  -6 -20    5.11    2.03
   0  -6 -20    3.25    4.99
   0   6  20   14.56    7.15
   0   6  20    9.96    3.16
   0  -6 -20    2.76    2.20
   0   6  20    9.54    3.03
   0  -6 -20    2.27    1.50
   0  -6 -20    6.95    3.09
   0   6  20    3.95    3.48
   0  -6 -21    2.74    3.13
   0   6  21    3.40    3.27
   0  -6 -21   -2.87    2.09
   0  -6 -21    2.51    3.59
   0  -6 -21    3.32    2.07
   0  -6 -21   -1.25    2.77
   0   6  21    2.65    2.19
   0  -6 -21    1.84    2.84
   0   6  21    1.32    1.22
   0   6  21    0.84    1.08
   0   6  22    7.82    3.20
   0   6  22   13.03    3.38
   0  -6 -22    9.13    3.21
   0  -6 -22   11.45    5.42
   0  -6 -22    4.85    4.24
   0  -6 -22   15.84    5.51
   0   6  22   14.38    3.36
   0  -6 -22   10.05    4.07
   0   6  22    9.54    4.47
   0   6  23    2.96    1.42
   0   6  23    2.75    1.75
   0  -6 -23   -1.31    2.33
   0   6  23    2.64    2.08
   0  -6 -23    1.50    1.59
   0  -6 -23    2.84    2.97
   0   6  24   16.90    3.34
   0   6  24    9.67    2.50
   0  -6 -24    8.58    3.17
   0   6  24    5.66    2.25
   0  -6 -24    7.57    2.62
   0  -6 -24   11.96    4.49
   0   6  25    1.45    1.17
   0   6  25    0.93    0.98
   0   6  25    0.05    0.39
   0  -6 -25   -0.14    1.55
   0   6  25   -0.01    0.80
   0  -6 -25   -0.19    1.07
   0  -6 -25    3.83    2.61
   0   6  26    0.08    0.53
   0  -6 -26    0.02    0.94
   0   6  26    0.55    0.32
   0  -6 -26   -1.64    1.79
   0  -6 -27    3.54    1.88
   0  -7  31   12.65    2.56
   0  -7  31   18.04    2.31
   0   7 -30   21.18    4.73
   0  -7  30   19.53    3.86
   0  -7  30   31.87    3.49
   0   7 -30   16.41    3.27
   0  -7  29   21.66    3.36
   0   7 -29   11.52    2.81
   0  -7  29   15.94    4.22
   0   7 -29   16.92    4.62
   0   7 -29   13.73    3.61
   0   7 -28    7.84    3.19
   0   7 -28   15.10    3.41
   0  -7  28   12.77    3.78
   0  -7  28   15.64    3.09
   0   7 -27   12.08    4.11
   0   7 -27   11.16    3.09
   0   7 -27    8.53    2.86
   0  -7  27   10.92    4.14
   0  -7  27   11.18    2.61
   0  -7  26   13.49    3.71
   0   7 -26    8.87    5.01
   0   7 -26    7.14    4.46
   0  -7  26   12.64    3.20
   0   7 -26   10.51    4.01
   0   7 -26   15.23    3.90
   0   7 -26   12.26    3.65
   0   7 -26    9.73    5.84
   0   7 -25   45.12   12.86
   0   7 -25   53.31    7.79
   0  -7  25   48.82    7.02
   0   7 -25   44.73    8.52
   0   7 -25   55.02   13.85
   0  -7  25   48.59    6.02
   0   7 -25   26.32    8.65
   0   7 -25   55.84    7.16
   0   7 -24   -0.75    3.30
   0   7 -24    4.37    2.85
   0   7 -24    5.82    5.16
   0   7 -24    2.31    2.92
   0  -7  24    7.99    3.22
   0   7 -24    5.40    2.42
   0  -7  24    6.63    2.60
   0   7 -24    5.25    2.60
   0  -7  24    5.60    2.08
   0   7 -23    8.43    6.10
   0   7 -23    5.79    2.84
   0  -7  23    5.92    2.33
   0   7 -23    9.67    3.48
   0   7 -23    5.93    4.77
   0   7 -23    8.51    5.24
   0   7 -23    4.08    3.70
   0  -7  23    6.20    2.43
   0  -7  22  120.56   11.71
   0   7 -22  135.37   12.49
   0  -7  22  127.70   13.03
   0  -7  22  149.97   11.01
   0   7 -22  117.89   19.43
   0   7 -22  152.08   13.30
   0   7 -22  140.37   22.56
   0   7 -22  110.63   17.75
   0   7 -22  142.73   22.51
   0   7 -21   39.19   11.80
   0   7 -21   35.54   10.53
   0   7 -21   39.09   10.29
   0  -7  21   39.88   12.02
   0  -7  21   26.05    4.62
   0  -7  21   22.06    4.58
   0   7 -21   35.48    6.58
   0   7 -21   43.00   10.47
   0  -7  21   26.33    9.50
   0  -7  21   25.64    6.13
   0   7 -21   25.44    5.45
   0   7 -21   43.15   12.26
   0  -7  20   61.13    8.07
   0  -7  20   88.58   17.06
   0  -7  20   59.17    6.71
   0   7 -20   70.97   13.25
   0  -7  20   45.77   11.60
   0   7 -20   62.34    8.43
   0   7 -20   55.54    6.95
   0   7 -20   71.21    8.79
   0   7 -20   68.08   15.15
   0  -7  20   61.71    8.90
   0   7 -20   65.31   14.66
   0   7 -20   57.09   12.01
   0  -7  19   11.36    3.07
   0  -7  19   15.31    4.87
   0   7 -19   14.08    6.03
   0   7 -19   17.67    7.77
   0  -7  19   21.73    8.82
   0   7 -19   14.20    5.19
   0  -7  19   18.19    8.05
   0   7 -19   16.22    7.06
   0   7 -19   13.58    3.99
   0   7 -19   15.23    3.62
   0   7 -18   46.02   10.28
   0  -7  18   48.36   11.78
   0   7 -18   44.78   11.21
   0   7 -18   49.78   10.28
   0  -7  18   41.99   11.29
   0   7 -18   43.80   11.62
   0   7 -18   32.28    5.17
   0   7 -18   35.98    6.13
   0   7 -17  140.64   19.16
   0   7 -17  144.09   11.81
   0   7 -17  119.10    9.74
   0  -7  17  147.91   19.85
   0   7 -17  128.88   16.34
   0  -7  17  136.13   14.28
   0   7 -17  140.48   19.49
   0  -7  17  141.64   19.89
   0   7 -17  148.49   16.86
   0   7 -16    6.85    4.19
   0   7 -16    8.14    2.44
   0  -7  16    2.16    1.31
   0  -7  16    3.97    1.99
   0  -7  16    5.30    5.23
   0   7 -16    5.84    3.44
   0   7 -16    6.43    1.82
   0  -7  16    5.92    3.90
   0   7 -16    5.22    3.56
   0   7 -16    7.39    2.14
   0  -7  15   17.15    6.29
   0  -7  15   15.23    6.52
   0   7 -15   22.71    6.27
   0   7 -15   16.07    6.46
   0   7 -15   16.98    7.00
   0  -7  15   24.36    7.64
   0   7 -15   14.50    2.92
   0  -7  15   16.19    4.58
   0   7 -14  119.19    8.36
   0   7 -14  132.11   13.63
   0   7 -14  126.63   16.42
   0  -7  14  132.81   17.29
   0  -7  14  123.69   16.92
   0  -7  14  121.91   15.89
   0  -7  14  114.71   11.07
   0   7 -13   45.76    5.10
   0  -7  13   44.32    9.81
   0   7 -13   50.77    7.97
   0   7 -13   41.40    8.92
   0   7 -13   47.23    7.08
   0  -7  13   46.54    5.70
   0  -7  13   54.32   10.65
   0  -7  13   45.72    6.54
   0  -7  13   51.83    9.81
   0  -7  12  235.63   19.93
   0   7 -12  216.65   20.00
   0   7 -12  250.99   16.61
   0  -7  12  217.38   13.28
   0   7 -12  230.84   11.11
   0   7 -12  256.18   16.09
   0  -7  12  243.14   12.62
   0   7 -12  205.43   15.16
   0  -7  12  257.08   22.75
   0  -7  12  253.53   22.38
   0  -7  11   65.74   11.02
   0   7 -11   75.91    8.59
   0   7 -11   62.04    5.57
   0   7 -11   55.22    7.89
   0  -7  11   62.99    9.65
   0   7 -11   75.63   12.50
   0   7 -11   78.28    8.72
   0  -7  11   75.52    6.77
   0  -7  11   72.10   11.60
   0  -7  10 1011.46   41.40
   0   7 -10 1041.84   29.79
   0   7 -10  876.85   31.05
   0   7 -10  934.22   20.98
   0  -7  10 1051.63   39.39
   0  -7  10  958.87   35.98
   0   7 -10 1085.10   45.48
   0   7 -10 1126.79   32.86
   0  -7  10 1049.65   42.06
   0  -7   9   62.41    9.73
   0  -7   9   58.83    8.31
   0   7  -9   51.75    6.23
   0   7  -9   55.12    7.17
   0  -7   9   62.81    9.39
   0   7  -9   51.12    9.47
   0   7  -9   54.98    7.56
   0  -7   9   61.59    9.65
   0  -7   8  119.44   13.33
   0  -7   8  111.99   10.83
   0  -7   8  119.70    6.45
   0   7  -8  116.39    8.56
   0  -7   8  126.51   13.46
   0   7  -8  141.35   11.48
   0  -7   8  125.60   13.90
   0   7  -8  122.69   14.34
   0   7  -8  115.81   11.12
   0   7  -7  106.48   13.28
   0  -7   7  116.80   12.20
   0  -7   7  114.24    7.06
   0   7  -7  114.75   11.01
   0   7  -7  117.36    8.08
   0  -7   7  128.50   13.33
   0   7  -7  121.57   11.06
   0  -7   7  126.36   13.74
   0  -7   6    0.93    0.74
   0  -7   6   -0.44    3.04
   0   7  -6   -0.83    1.44
   0  -7   6    0.00    0.89
   0   7  -6   -0.83    1.62
   0  -7   6   -0.79    1.98
   0   7  -6   -0.18    0.89
   0   7  -6    0.69    1.17
   0  -7   6    0.90    1.14
   0  -7   5    2.52    1.91
   0  -7   5    1.46    1.80
   0   7  -5    2.61    1.72
   0  -7   5    0.96    1.55
   0  -7   5    1.09    1.46
   0   7  -5    0.71    0.83
   0  -7   5    2.11    0.90
   0   7  -4   57.52    7.24
   0   7  -4   54.92    5.90
   0  -7   4   58.57    7.34
   0  -7   4   55.55    7.23
   0  -7   4   54.68    5.68
   0   7  -3    1.79    1.27
   0   7  -3    2.70    1.46
   0  -7   3    4.11    2.28
   0  -7   3    2.29    1.35
   0  -7   3    1.33    1.20
   0   7  -2   51.18    5.95
   0  -7   2   50.13    6.94
   0   7  -2   47.78    5.57
   0   7  -2   47.59    6.92
   0  -7   2   42.37    5.26
   0   7  -2   44.38    6.36
   0  -7   2   47.72    5.87
   0  -7   1   38.11    5.92
   0  -7   1   37.89    4.87
   0   7  -1   41.05    6.34
   0   7  -1   40.89    5.31
   0   7  -1   37.66    5.33
   0  -7   1   44.38    5.63
   0  -7   1   38.07    6.40
   0   7  -1   35.41    5.68
   0  -7   0    7.22    2.76
   0  -7   0    5.47    2.52
   0   7   0    7.35    2.46
   0  -7   0    6.26    1.77
   0   7   0    5.52    2.43
   0   7   0    5.47    2.20
   0  -7   0    6.13    2.13
   0  -7   0    7.37    3.17
   0   7   0    5.12    2.30
   0  -7  -1    2.58    1.94
   0  -7  -1    1.19    1.07
   0   7   1    4.59    2.38
   0  -7  -1    2.15    1.09
   0  -7  -1    1.84    1.10
   0   7   1    4.53    3.02
   0   7   1    4.01    2.09
   0  -7  -1    1.67    0.90
   0  -7  -1    2.50    2.13
   0   7   1    4.98    2.66
   0  -7  -2    8.12    2.57
   0   7   2   13.45    4.18
   0  -7  -2   10.18    3.06
   0   7   2    8.56    2.99
   0   7   2   15.98    4.42
   0  -7  -2    8.47    1.34
   0  -7  -2    6.46    3.40
   0  -7  -2    6.99    2.34
   0  -7  -2   -1.06    3.70
   0  -7  -2    8.16    3.01
   0   7   2   10.33    2.74
   0  -7  -2    7.59    2.99
   0   7   2    8.58    2.86
   0  -7  -3  267.21   19.18
   0  -7  -3  296.73   16.50
   0   7   3  278.78   17.85
   0   7   3  292.34   16.38
   0   7   3  239.87   14.59
   0   7   3  332.00   17.73
   0  -7  -3  224.00   12.79
   0  -7  -3  242.09   16.57
   0   7   3  233.16   12.07
   0  -7  -3  230.72   18.71
   0  -7  -3  269.46   17.75
   0  -7  -3  232.80   19.11
   0  -7  -4   61.35    9.78
   0  -7  -4   66.23    8.06
   0   7   4   59.18    8.50
   0   7   4   61.87    7.90
   0  -7  -4   53.55    9.37
   0   7   4   52.73    7.31
   0  -7  -4   53.13    9.60
   0   7   4   52.69    6.05
   0  -7  -4   60.57    8.21
   0  -7  -4   51.62    6.83
   0   7   4   76.34    9.05
   0  -7  -4   56.63    8.46
   0  -7  -5   11.14    3.80
   0  -7  -5    8.58    3.54
   0   7   5    9.38    3.39
   0   7   5   10.79    3.39
   0  -7  -5   15.92    4.78
   0  -7  -5   17.41    5.98
   0  -7  -5   19.03    6.23
   0   7   5   11.44    3.03
   0  -7  -5    8.31    2.86
   0   7   5   18.56    4.92
   0  -7  -5   11.38    3.95
   0  -7  -6  209.25   19.50
   0   7   6  187.29   14.15
   0  -7  -6  220.29   18.04
   0  -7  -6  195.33   19.03
   0  -7  -6  178.13   14.10
   0  -7  -6  204.33   18.92
   0   7   6  202.18   15.13
   0  -7  -6  200.80   16.38
   0   7   6  197.12   13.50
   0  -7  -7    5.13    3.19
   0  -7  -7   10.50    4.86
   0   7   7    6.22    2.80
   0  -7  -7    5.99    4.24
   0  -7  -7    7.06    3.68
   0  -7  -7    3.36    2.22
   0   7   7    6.02    2.35
   0  -7  -7    7.00    2.86
   0   7   7    7.98    3.37
   0   7   7    9.93    4.49
   0   7   8   44.25    3.86
   0  -7  -8   52.02    5.72
   0   7   8   83.41   12.00
   0   7   8   56.82    8.66
   0  -7  -8   50.33   10.48
   0   7   8   45.78    7.37
   0  -7  -8   53.28    9.82
   0   7   8   60.80    9.02
   0  -7  -8   44.91    7.72
   0  -7  -8   42.10    9.31
   0  -7  -8   52.84    8.89
   0   7   8   52.58    7.79
   0  -7  -8   55.38   10.42
   0   7   9    5.43    3.08
   0  -7  -9    5.71    3.67
   0   7   9    1.37    0.83
   0   7   9    4.25    2.88
   0  -7  -9    3.66    3.59
   0  -7  -9    6.74    4.41
   0  -7  -9    0.38    1.75
   0  -7  -9    2.49    2.31
   0  -7  -9    0.51    2.22
   0   7   9    6.49    3.40
   0   7   9    7.78    4.19
   0   7   9    3.12    2.44
   0  -7  -9    8.98    4.61
   0  -7 -10   29.65    7.42
   0   7  10   40.29    7.88
   0   7  10   21.31    5.17
   0  -7 -10   29.06    7.88
   0  -7 -10   25.44    8.09
   0   7  10   36.00    7.30
   0  -7 -10   27.40    6.82
   0  -7 -10   17.58    6.66
   0   7  10   41.60    8.77
   0  -7 -10   23.12    4.35
   0   7  10   19.53    3.04
   0   7  10   35.84    7.18
   0  -7 -10   36.71    9.37
   0  -7 -11   58.70    6.90
   0   7  11   56.98    5.40
   0  -7 -11   68.72   13.48
   0   7  11   70.61   10.69
   0   7  11   51.34    8.12
   0  -7 -11   52.42   10.12
   0   7  11   61.88    9.91
   0   7  11   93.86   13.85
   0  -7 -11   49.51   11.44
   0  -7 -11   69.42   12.36
   0  -7 -11   57.55   12.55
   0  -7 -11   67.16   11.21
   0   7  11   59.81   10.03
   0   7  12   18.82    3.25
   0   7  12   20.69    5.85
   0   7  12   17.16    5.73
   0  -7 -12   12.29    6.26
   0  -7 -12   20.88    7.40
   0  -7 -12   16.31    3.86
   0   7  12   19.76    6.68
   0  -7 -12   15.90    7.06
   0  -7 -12   21.01    7.74
   0   7  12   17.42    5.79
   0  -7 -12   15.74    5.76
   0  -7 -12   18.24    6.68
   0   7  12   18.32    5.86
   0   7  13   34.24    8.21
   0  -7 -13   34.72    9.27
   0  -7 -13   28.23    9.86
   0   7  13   28.22    4.15
   0   7  13   41.13    9.55
   0  -7 -13   33.68    9.00
   0  -7 -13   35.27   10.46
   0   7  13   37.31    8.28
   0  -7 -13   29.23    5.27
   0  -7 -13   32.11    9.50
   0  -7 -13   17.42    7.05
   0   7  14   79.88    7.37
   0   7  14  100.91   14.51
   0  -7 -14   83.26    8.86
   0   7  14  101.73   14.61
   0  -7 -14   88.46   14.83
   0  -7 -14   82.00   16.06
   0   7  14   49.39    7.25
   0   7  14   79.64    7.47
   0  -7 -14   43.17    8.58
   0  -7 -14   99.01   17.34
   0  -7 -14  103.17   16.84
   0   7  14  131.89   16.87
   0   7  14   62.44    7.46
   0  -7 -14   62.04    9.39
   0  -7 -14   79.36   14.43
   0   7  15    4.07    2.97
   0  -7 -15    2.33    2.06
   0   7  15    2.99    1.87
   0   7  15    0.23    1.18
   0   7  15    2.97    1.97
   0   7  15    3.40    2.32
   0   7  15    1.86    1.88
   0  -7 -15   -0.17    4.16
   0  -7 -15    3.51    3.54
   0  -7 -15    3.03    2.41
   0  -7 -15    2.30    2.42
   0   7  15    3.83    1.92
   0  -7 -15    2.99    2.25
   0  -7 -15    3.04    3.15
   0  -7 -15    0.88    2.83
   0   7  16    3.55    2.85
   0  -7 -16    0.16    1.77
   0   7  16    2.24    1.47
   0   7  16    0.85    1.68
   0   7  16    3.37    1.60
   0   7  16    0.86    1.43
   0  -7 -16   -0.63    3.44
   0  -7 -16    2.50    3.11
   0  -7 -16    0.24    4.03
   0  -7 -16    3.79    4.46
   0  -7 -16    0.47    2.27
   0   7  16    5.81    3.11
   0  -7 -16    2.90    3.96
   0   7  16    0.95    1.55
   0  -7 -16   -2.26    3.59
   0   7  17    7.03    4.57
   0  -7 -17    9.47    4.60
   0  -7 -17    4.38    2.49
   0  -7 -17    4.13    4.01
   0  -7 -17    5.11    3.34
   0   7  17    6.97    2.39
   0  -7 -17    8.16    6.44
   0   7  17   -0.34    2.57
   0   7  17    5.27    2.49
   0  -7 -17    7.75    3.39
   0   7  17    9.29    5.00
   0   7  17    7.78    2.71
   0   7  18    4.25    4.18
   0  -7 -18    0.72    2.22
   0   7  18    3.93    3.88
   0  -7 -18    3.39    4.49
   0  -7 -18    0.16    1.69
   0   7  18    1.78    1.75
   0  -7 -18   -2.09    2.84
   0  -7 -18   -0.66    3.07
   0  -7 -18    1.19    3.47
   0   7  18    0.22    1.48
   0   7  18    1.18    1.24
   0  -7 -19   16.59    7.24
   0  -7 -19   21.54    8.33
   0   7  19   34.67    8.81
   0  -7 -19   18.00    8.04
   0  -7 -19   19.35    4.27
   0  -7 -19   29.63    5.78
   0   7  19   34.71    5.23
   0  -7 -19   21.07    6.40
   0  -7 -19   23.03    6.42
   0   7  19   35.92    9.13
   0   7  19   26.62    5.27
   0   7  19   29.81    5.06
   0  -7 -20    0.14    2.44
   0  -7 -20    1.79    2.82
   0   7  20    4.41    2.30
   0   7  20    8.32    4.65
   0   7  20    5.27    2.22
   0  -7 -20    8.63    6.07
   0  -7 -20    2.10    3.03
   0  -7 -20    6.00    2.55
   0  -7 -20    0.37    2.34
   0   7  20    4.30    2.16
   0  -7 -21    8.89    4.28
   0  -7 -21    3.47    3.00
   0   7  21    7.31    2.42
   0  -7 -21    7.21    3.26
   0   7  21    8.74    4.23
   0  -7 -21    8.26    2.76
   0   7  21    6.13    2.78
   0   7  21    7.75    2.63
   0  -7 -21    8.77    5.07
   0  -7 -21    4.53    3.49
   0  -7 -22   18.40    4.16
   0  -7 -22   11.71    4.17
   0   7  22   14.14    3.11
   0   7  22   14.52    4.16
   0  -7 -22   10.44    4.47
   0   7  22   19.02    3.61
   0  -7 -23    6.15    2.15
   0   7  23    5.97    1.43
   0  -7 -23    3.44    2.49
   0   7  23    8.57    2.46
   0   7  23    3.73    1.13
   0  -7 -23    8.94    3.87
   0   7  23    9.22    2.55
   0  -7 -24   10.95    2.74
   0   7  24    6.90    1.95
   0  -7 -24    2.15    2.09
   0   7  24    8.45    1.43
   0  -7 -24    7.34    2.60
   0   7  24   10.74    2.49
   0  -7 -25    0.55    1.30
   0   7  25   -0.32    0.41
   0  -7 -25    0.10    1.64
   0   7  25    0.07    0.64
   0  -7 -26    4.27    1.80
   0  -8  31    7.82    1.49
   0  -8  31    4.77    1.45
   0   8 -31    4.36    1.80
   0  -8  30    2.34    1.71
   0   8 -30    0.13    1.75
   0  -8  30    1.27    0.89
   0   8 -30    0.03    0.92
   0   8 -29    1.06    1.03
   0  -8  29    2.51    1.86
   0   8 -29    2.44    2.43
   0  -8  29    0.23    0.85
   0   8 -29    0.77    1.28
   0   8 -28    4.72    2.54
   0  -8  28    4.41    2.43
   0   8 -28    3.10    1.59
   0  -8  28    4.13    1.70
   0   8 -27   35.50    5.38
   0  -8  27   34.03    4.79
   0  -8  27   32.13    6.18
   0   8 -27   31.65    5.62
   0   8 -27   27.55    6.20
   0   8 -26    6.98    2.51
   0   8 -26    7.86    3.36
   0   8 -26    2.63    3.02
   0   8 -26    9.93    3.90
   0  -8  26   10.50    2.69
   0  -8  26    9.29    3.64
   0   8 -26    6.24    4.27
   0   8 -26    7.68    5.03
   0   8 -25    1.65    2.15
   0  -8  25   10.00    3.00
   0   8 -25    5.67    2.78
   0   8 -25    9.94    5.16
   0  -8  25    5.26    2.38
   0   8 -25    3.85    2.33
   0   8 -25    3.97    2.22
   0  -8  25    6.73    2.06
   0  -8  24    8.11    2.55
   0   8 -24    3.08    2.97
   0   8 -24   -0.50    3.77
   0  -8  24    4.13    2.14
   0   8 -24    0.67    1.55
   0   8 -24   -0.44    2.14
   0   8 -24   -0.34    1.47
   0   8 -24    0.68    1.27
   0   8 -24    2.16    2.62
   0  -8  24    4.20    2.10
   0   8 -23    8.54    3.71
   0  -8  23   12.53    3.97
   0   8 -23    0.07    1.33
   0   8 -23   -2.13    3.94
   0  -8  23   10.51    4.14
   0  -8  23   12.99    3.50
   0   8 -23   -0.66    3.27
   0   8 -23    9.97    3.74
   0   8 -23    3.14    3.78
   0  -8  22   38.09    5.50
   0   8 -22   43.90   12.59
   0   8 -22   41.54    7.13
   0  -8  22   30.86    5.64
   0   8 -22   32.75    9.78
   0   8 -22   40.98   11.42
   0  -8  22   32.74    6.72
   0   8 -22   40.41   12.80
   0   8 -22   32.36    6.21
   0   8 -21   11.79    5.63
   0  -8  21   18.43    4.92
   0  -8  21   13.71    6.73
   0   8 -21   14.14    5.40
   0  -8  21    9.13    4.75
   0   8 -21   14.42    6.89
   0   8 -21   16.69    4.53
   0   8 -21   14.55    3.70
   0   8 -21    9.07    4.95
   0   8 -21   14.05    4.20
   0  -8  21   13.53    3.92
   0  -8  21   22.74    4.42
   0   8 -20   51.82    7.82
   0   8 -20   46.17    6.49
   0   8 -20   58.15   14.04
   0  -8  20   53.92    8.53
   0  -8  20   68.14   15.10
   0   8 -20   58.42   13.91
   0  -8  20   44.70   12.17
   0   8 -20   62.15   12.14
   0  -8  20   59.29    6.74
   0   8 -20   48.35   11.13
   0   8 -19    9.65    4.63
   0  -8  19    8.21    5.71
   0   8 -19    5.78    3.45
   0   8 -19    6.05    5.08
   0   8 -19    3.79    2.18
   0   8 -19    2.85    1.71
   0  -8  19    4.50    1.97
   0   8 -19    7.70    5.50
   0  -8  19    3.03    1.97
   0  -8  19    5.15    2.57
   0  -8  18    1.83    1.99
   0  -8  18    4.20    2.13
   0  -8  18    1.04    1.96
   0   8 -18   -0.37    2.87
   0  -8  18    1.23    2.01
   0   8 -18    1.08    1.51
   0  -8  18    0.20    2.16
   0   8 -18    0.78    0.81
   0   8 -18    1.56    1.82
   0   8 -18    1.10    1.65
   0   8 -18    1.60    2.35
   0   8 -17   -0.99    3.82
   0  -8  17    3.21    3.39
   0   8 -17   -3.49    4.62
   0   8 -17    4.61    1.83
   0   8 -17    2.99    1.31
   0   8 -17    2.70    1.34
   0   8 -17    1.71    1.81
   0  -8  17    1.04    1.61
   0   8 -16    1.10    2.34
   0   8 -16    8.94    2.97
   0  -8  16    2.64    3.47
   0   8 -16    0.93    2.80
   0   8 -16    5.35    2.10
   0  -8  16    0.34    1.38
   0  -8  16    4.33    1.84
   0   8 -16    0.77    1.83
   0   8 -15   65.36    9.74
   0   8 -15   57.83    6.01
   0  -8  15   66.76   13.40
   0   8 -15   67.35    6.69
   0   8 -15   61.70   12.40
   0  -8  15   59.49   11.45
   0  -8  15   58.37   12.23
   0   8 -14   83.83   10.55
   0   8 -14   78.50   13.04
   0   8 -14   79.27    9.79
   0   8 -14   67.40    6.34
   0  -8  14   87.81   14.64
   0   8 -14   79.91    7.15
   0  -8  14   82.58   12.80
   0  -8  14   79.18   14.14
   0   8 -13    0.52    1.02
   0  -8  13    1.52    1.33
   0   8 -13    2.43    1.64
   0  -8  13    2.67    1.97
   0   8 -13    3.37    2.00
   0   8 -13    1.58    1.27
   0  -8  13    2.28    2.18
   0   8 -13    3.77    3.17
   0   8 -12  243.34   17.74
   0   8 -12  274.44   25.91
   0  -8  12  248.30   20.45
   0  -8  12  268.95   24.10
   0   8 -12  217.06   20.27
   0   8 -12  271.33   12.78
   0  -8  12  256.81   23.10
   0   8 -12  227.32   15.45
   0   8 -12  228.28   16.05
   0  -8  12  213.70   11.97
   0  -8  11    3.57    2.79
   0  -8  11    3.45    3.10
   0   8 -11    6.67    2.76
   0   8 -11    6.28    2.84
   0  -8  11    5.18    2.16
   0   8 -11    3.94    2.15
   0   8 -11    2.84    1.59
   0  -8  11    5.27    3.72
   0   8 -11    2.87    3.40
   0  -8  11    2.41    1.88
   0   8 -10 2696.71   47.09
   0  -8  10 2837.59   72.29
   0   8 -10 2638.25   58.69
   0   8 -10 2727.22   75.08
   0   8 -10 2795.59   38.32
   0  -8  10 2950.79   69.75
   0   8 -10 2844.37   55.54
   0  -8  10 2637.55   60.29
   0  -8   9  792.06   36.24
   0   8  -9  735.93   22.84
   0  -8   9  756.31   35.96
   0   8  -9  696.60   29.85
   0   8  -9  716.67   36.87
   0   8  -9  706.58   18.62
   0  -8   9  793.29   35.10
   0   8  -9  787.63   29.11
   0  -8   9  689.02   28.99
   0  -8   8  137.91   14.42
   0   8  -8  127.82   15.14
   0  -8   8  161.45   15.68
   0   8  -8  126.27    8.81
   0  -8   8  138.32   15.02
   0   8  -8  129.96   12.80
   0  -8   8  122.80    7.73
   0   8  -8  129.91   11.80
   0  -8   8  123.77   11.50
   0  -8   7  554.45   28.39
   0   8  -7  524.33   16.60
   0   8  -7  489.89   24.69
   0   8  -7  538.96   23.95
   0  -8   7  566.78   17.87
   0   8  -7  506.38   28.49
   0  -8   7  538.36   28.32
   0   8  -7  496.57   18.09
   0  -8   7  565.31   26.09
   0  -8   7  570.76   28.09
   0   8  -6 1613.40   43.94
   0  -8   6 1786.00   46.13
   0   8  -6 1666.87   41.85
   0  -8   6 1765.97   50.34
   0  -8   6 1692.20   48.57
   0   8  -6 1625.85   33.62
   0  -8   6 1629.53   31.69
   0  -8   6 1820.88   47.84
   0  -8   5   36.86    6.49
   0   8  -5   33.03    6.23
   0  -8   5   40.75    6.84
   0   8  -5   51.81    7.50
   0  -8   5   31.10    6.96
   0  -8   5   31.97    6.35
   0  -8   5   57.48    6.24
   0  -8   5   51.20    7.26
   0   8  -5   46.60    5.78
   0   8  -4  470.20   18.86
   0  -8   4  484.52   24.42
   0   8  -4  429.94   21.60
   0  -8   4  457.59   21.42
   0   8  -4  453.63   22.81
   0  -8   4  528.58   27.20
   0  -8   4  413.54   17.12
   0  -8   4  466.69   22.38
   0  -8   4  484.22   24.02
   0   8  -3  115.43    9.50
   0   8  -3  108.37   10.80
   0  -8   3   99.75    9.41
   0   8  -3   97.58   10.59
   0  -8   3  108.45   12.35
   0  -8   3  114.08    9.21
   0  -8   3  110.98   10.84
   0  -8   3  110.86   11.64
   0   8  -2  243.55   13.99
   0  -8   2  245.30   13.93
   0   8  -2  191.74   14.70
   0   8  -2  228.32   16.09
   0   8  -2  240.06   13.59
   0  -8   2  222.52   13.41
   0  -8   2  222.17   18.03
   0  -8   2  233.36   16.30
   0  -8   2  236.29   17.25
   0  -8   1   14.89    3.92
   0  -8   1   16.13    5.17
   0  -8   1   18.40    4.72
   0  -8   1   19.66    3.82
   0   8  -1   20.61    4.17
   0  -8   1   21.34    4.22
   0   8  -1   17.55    4.77
   0   8  -1   19.45    4.33
   0   8  -1   17.78    4.77
   0  -8   1   16.19    4.65
   0  -8   0 1171.23   36.20
   0  -8   0 1146.62   42.26
   0  -8   0 1179.44   38.56
   0  -8   0 1169.24   25.89
   0  -8   0 1238.29   33.20
   0   8   0 1140.74   36.41
   0   8   0 1200.52   32.67
   0   8   0 1191.46   32.33
   0  -8   0 1086.48   38.71
   0   8   1   -1.95    2.32
   0   8   1   -0.09    1.14
   0   8   1   -0.58    1.14
   0  -8  -1    2.43    2.77
   0  -8  -1   -0.37    2.11
   0  -8  -1   -0.71    1.10
   0  -8  -1   -0.96    0.98
   0   8   1   -0.87    1.87
   0  -8  -1    0.36    1.58
   0  -8  -1    1.07    2.24
   0  -8  -1   -1.24    2.15
   0   8   2   70.68    8.70
   0   8   2   53.90    7.32
   0   8   2   46.26    7.74
   0   8   2   54.29    7.31
   0  -8  -2   47.81    9.00
   0  -8  -2   45.15    8.98
   0  -8  -2   43.83    8.03
   0  -8  -2   44.72    5.56
   0  -8  -2   56.33    7.77
   0   8   2   43.50    5.08
   0  -8  -2   56.67    8.39
   0   8   3   21.03    4.88
   0   8   3   17.17    4.14
   0   8   3   14.67    4.02
   0   8   3   12.38    3.87
   0  -8  -3   12.47    5.16
   0  -8  -3   13.85    4.75
   0  -8  -3   10.07    3.38
   0  -8  -3   12.64    2.98
   0   8   3   13.41    3.21
   0  -8  -3   17.33    4.45
   0   8   3   12.25    4.01
   0  -8  -3   14.51    5.15
   0  -8  -3   13.08    3.63
   0   8   4  165.75   14.53
   0   8   4   97.95   10.42
   0  -8  -4   94.23   13.59
   0  -8  -4  117.73   14.07
   0  -8  -4  115.65   10.33
   0  -8  -4  102.90   11.80
   0   8   4  105.05    9.05
   0  -8  -4  159.52   13.55
   0   8   4  130.74   12.12
   0   8   4  122.60   13.02
   0  -8  -4   87.17   13.33
   0   8   4   72.47    9.72
   0  -8  -4  101.79   12.06
   0  -8  -5  666.32   28.27
   0   8   5  589.12   22.61
   0  -8  -5  600.99   28.84
   0  -8  -5  629.00   33.79
   0   8   5  580.69   25.84
   0  -8  -5  609.36   34.23
   0  -8  -5  602.46   34.31
   0   8   5  599.94   29.58
   0   8   5  618.86   27.25
   0  -8  -5  529.58   23.51
   0  -8  -5  619.87   30.63
   0  -8  -6   32.44    4.20
   0   8   6   23.10    5.96
   0   8   6   37.41    7.71
   0   8   6   22.82    4.69
   0  -8  -6   26.31    7.38
   0   8   6   25.09    5.98
   0   8   6   20.48    5.23
   0   8   6   16.16    4.29
   0   8   6   27.25    3.03
   0  -8  -6   25.49    6.19
   0  -8  -6   25.63    7.49
   0  -8  -6   22.46    5.19
   0  -8  -6   27.71    6.76
   0  -8  -6   21.38    7.04
   0  -8  -7  242.60   19.80
   0   8   7  252.20   16.75
   0   8   7  226.75    8.93
   0   8   7  271.03   19.34
   0   8   7  254.37   20.34
   0   8   7  233.17   17.11
   0  -8  -7  249.25   23.29
   0  -8  -7  219.39   22.17
   0  -8  -7  274.73   24.06
   0  -8  -7  238.12   12.63
   0  -8  -7  262.41   12.28
   0  -8  -7  229.04   17.30
   0  -8  -7  264.16   21.41
   0   8   8  351.96   20.64
   0  -8  -8  355.85   24.41
   0   8   8  337.25   11.30
   0  -8  -8  353.25   28.27
   0   8   8  322.03   20.46
   0  -8  -8  342.03   28.09
   0  -8  -8  319.07   26.96
   0   8   8  352.74   22.57
   0   8   8  337.94   23.92
   0   8   8  463.31   27.57
   0  -8  -8  360.59   16.05
   0  -8  -8  411.64   16.05
   0   8   8  372.12   23.44
   0  -8  -8  297.40   20.80
   0  -8  -8  375.40   26.73
   0  -8  -9   55.40    9.67
   0   8   9   72.30   10.59
   0  -8  -9   69.76   10.98
   0   8   9   68.54    9.67
   0   8   9   56.95    4.83
   0  -8  -9   72.65   12.09
   0  -8  -9   54.02   11.39
   0  -8  -9   58.89    6.84
   0  -8  -9   64.88   12.87
   0   8   9   54.47    5.03
   0  -8  -9   63.66   12.26
   0   8   9   75.13   10.80
   0   8   9   70.93   11.19
   0   8   9   59.69    9.01
   0   8   9   91.97   12.80
   0  -8 -10  467.91   19.45
   0   8  10  428.86   14.83
   0  -8 -10  509.53   36.62
   0   8  10  509.44   30.52
   0   8  10  512.26   29.28
   0   8  10  438.67   24.86
   0  -8 -10  542.31   34.85
   0  -8 -10  408.66   32.34
   0  -8 -10  486.00   36.15
   0   8  10  541.42   29.84
   0  -8 -10  442.26   28.40
   0   8  10  503.22   27.55
   0  -8 -10  505.92   31.36
   0   8  11    0.32    1.69
   0   8  11   -0.16    2.06
   0  -8 -11   -0.87    3.75
   0  -8 -11   -2.87    4.25
   0  -8 -11    1.99    2.60
   0   8  11    0.88    1.05
   0  -8 -11   -0.38    1.23
   0   8  11    0.18    1.05
   0  -8 -11    1.82    3.76
   0  -8 -11   -1.10    2.66
   0  -8 -11    1.39    4.13
   0   8  11    0.20    1.81
   0   8  11    0.53    0.67
   0   8  11    1.86    1.71
   0  -8 -12    1.79    2.48
   0  -8 -12    1.25    2.82
   0   8  12    0.91    2.41
   0  -8 -12    2.94    3.93
   0  -8 -12    5.78    4.59
   0   8  12   10.18    4.69
   0  -8 -12    3.37    2.91
   0   8  12    0.68    1.96
   0  -8 -12    3.35    3.24
   0   8  12    3.53    1.71
   0  -8 -12   -3.93    4.58
   0   8  12    2.25    1.90
   0   8  12    4.31    3.13
   0  -8 -13    2.82    2.29
   0  -8 -13    6.79    2.72
   0   8  13   -1.10    2.15
   0   8  13    0.65    1.07
   0   8  13    6.14    2.10
   0  -8 -13   13.68    5.32
   0  -8 -13    0.75    1.91
   0  -8 -13    2.27    2.46
   0  -8 -13   44.21    7.55
   0   8  13    8.62    3.11
   0  -8 -13   -0.55    2.20
   0  -8 -13    3.54    4.42
   0   8  13    2.50    3.03
   0   8  13   36.23    6.03
   0  -8 -13    4.29    5.38
   0   8  14   44.57    5.52
   0   8  14   47.56   10.03
   0  -8 -14   41.51    6.47
   0   8  14   44.24    9.42
   0   8  14   50.13    6.17
   0  -8 -14   42.11   10.17
   0   8  14   44.53    6.80
   0  -8 -14   41.86    8.32
   0   8  14   62.64   11.83
   0  -8 -14   30.26    8.79
   0  -8 -14   40.62   11.75
   0  -8 -14   40.49   12.09
   0  -8 -14   54.45   12.38
   0   8  14   32.33    5.53
   0  -8 -14   37.06    7.90
   0   8  15    1.58    1.46
   0  -8 -15    0.76    1.48
   0  -8 -15    0.49    1.25
   0   8  15    1.30    1.72
   0   8  15    2.93    2.16
   0   8  15    1.20    2.29
   0  -8 -15    3.48    2.90
   0  -8 -15    3.32    3.94
   0   8  15    2.66    2.26
   0  -8 -15    1.46    2.20
   0  -8 -15   -3.38    5.86
   0  -8 -15   -5.07    3.68
   0   8  15    1.93    1.32
   0  -8 -15   -0.64    3.61
   0   8  15    0.92    2.52
   0  -8 -15    4.23    3.23
   0   8  16   18.69    6.62
   0  -8 -16   24.31    8.84
   0  -8 -16   12.85    6.11
   0   8  16   22.15    6.90
   0   8  16   32.34    4.95
   0  -8 -16   28.49    7.24
   0  -8 -16   31.39    7.42
   0  -8 -16   23.16    9.24
   0  -8 -16   28.78    5.53
   0  -8 -16   23.07    4.98
   0   8  16   25.10    5.14
   0   8  16   29.64    4.99
   0   8  16   24.50    5.26
   0   8  16   29.72    8.28
   0   8  17    4.30    2.15
   0   8  17    7.64    2.79
   0  -8 -17   11.24    8.13
   0  -8 -17    6.31    4.66
   0  -8 -17    5.14    3.50
   0  -8 -17   11.58    5.55
   0  -8 -17    6.59    4.69
   0   8  17    7.40    2.44
   0   8  17    9.05    3.57
   0   8  17    5.01    2.74
   0   8  17   11.76    5.91
   0  -8 -17    3.62    2.72
   0  -8 -17    4.77    2.40
   0   8  18    5.35    2.11
   0   8  18    8.29    4.73
   0  -8 -18    7.92    4.41
   0   8  18    3.64    2.01
   0  -8 -18    1.89    3.73
   0   8  18    2.95    2.14
   0   8  18    2.18    1.50
   0   8  18    1.63    2.26
   0  -8 -18    2.07    2.11
   0  -8 -18    1.65    2.55
   0  -8 -18    2.87    4.14
   0  -8 -18   13.09    5.09
   0  -8 -19    7.56    4.41
   0   8  19    2.91    1.55
   0  -8 -19    3.18    3.92
   0   8  19    1.45    1.61
   0  -8 -19    0.74    1.32
   0  -8 -19   -3.83    2.72
   0  -8 -19    2.69    4.48
   0   8  19    0.95    1.23
   0  -8 -19    3.66    3.19
   0   8  19   -0.38    1.75
   0  -8 -20   38.21    6.18
   0  -8 -20   34.32   10.21
   0   8  20   41.12    5.58
   0   8  20   36.93    5.64
   0  -8 -20   34.22   10.68
   0  -8 -20   36.64    7.59
   0  -8 -20   17.04    6.49
   0  -8 -20   32.59    7.18
   0   8  20   34.91    8.66
   0   8  21   18.02    6.37
   0  -8 -21   13.19    3.72
   0   8  21   11.65    3.15
   0   8  21    9.44    1.80
   0  -8 -21    4.21    2.72
   0   8  21   15.63    3.40
   0  -8 -21    3.35    2.24
   0  -8 -22    4.08    1.89
   0   8  22    4.83    1.90
   0  -8 -22    2.33    1.89
   0   8  22    4.55    1.19
   0   8  22    5.59    1.90
   0  -8 -22    3.98    2.46
   0  -8 -23   12.19    2.98
   0   8  23   11.17    1.64
   0  -8 -23    9.50    3.21
   0   8  23   11.76    2.72
   0  -8 -23    6.14    2.44
   0   8  23   14.84    2.98
   0   8  24   10.36    2.37
   0  -8 -24    7.18    2.46
   0  -8 -24    8.57    2.93
   0   8  25    1.34    0.91
   0  -8 -25    1.34    0.96
   0  -8 -25    0.89    1.47
   0   9 -31   10.20    3.06
   0   9 -31    6.81    1.87
   0  -9  31   15.70    2.15
   0   9 -30    5.92    2.32
   0  -9  30   15.12    2.48
   0   9 -30   10.20    3.28
   0  -9  30    7.16    2.05
   0  -9  29   -0.16    1.07
   0   9 -29    0.89    1.46
   0  -9  29    0.55    1.07
   0   9 -29   -0.62    1.07
   0   9 -28    7.95    2.47
   0   9 -28    9.84    3.77
   0  -9  28   10.57    2.56
   0  -9  28    6.79    2.63
   0   9 -28    6.21    2.33
   0   9 -27    5.49    2.33
   0   9 -27    5.72    2.89
   0  -9  27    8.33    2.38
   0  -9  27    5.05    2.12
   0   9 -27    7.30    2.80
   0   9 -26    8.73    3.31
   0  -9  26    5.82    1.77
   0  -9  26    6.97    2.41
   0   9 -26    9.48    3.07
   0   9 -26    5.59    3.33
   0   9 -26    8.28    6.33
   0   9 -26    6.61    3.87
   0  -9  26    3.62    1.71
   0  -9  25    4.98    2.04
   0   9 -25    6.41    3.50
   0  -9  25    6.69    2.71
   0   9 -25    1.77    1.86
   0   9 -25    4.22    2.15
   0   9 -25    2.53    1.95
   0   9 -25    7.05    6.06
   0   9 -25    4.80    2.44
   0   9 -25   16.19    7.91
   0   9 -24   41.92   12.41
   0   9 -24   26.26    9.01
   0   9 -24   28.22   10.68
   0   9 -24   43.46    7.14
   0   9 -24   46.54    7.50
   0  -9  24   51.57    6.56
   0   9 -23   10.28    5.49
   0   9 -23   13.66    6.62
   0   9 -23    9.05    3.28
   0  -9  23   13.33    3.50
   0   9 -23   11.63    4.07
   0   9 -23    9.69    6.80
   0   9 -23   10.54    6.54
   0  -9  23   12.37    3.98
   0   9 -22   45.73   13.04
   0   9 -22   47.47   13.10
   0   9 -22   55.13    8.21
   0   9 -22   43.95    6.42
   0   9 -22   52.02    8.02
   0  -9  22   48.35    6.49
   0  -9  22   49.51    8.36
   0   9 -22   30.60    9.24
   0  -9  21    2.76    1.78
   0   9 -21   10.36    6.49
   0  -9  21    5.22    1.79
   0   9 -21    5.31    2.45
   0   9 -21    4.94    4.07
   0   9 -21    3.30    1.66
   0   9 -21    5.23    3.09
   0  -9  21   10.00    7.48
   0  -9  21    3.32    2.19
   0   9 -21    2.28    2.80
   0  -9  20    2.41    1.82
   0   9 -20    2.99    2.89
   0  -9  20    1.26    1.73
   0   9 -20    1.01    1.47
   0   9 -20    2.52    3.94
   0   9 -20    5.59    2.95
   0   9 -20    1.93    1.67
   0  -9  20    0.27    2.53
   0  -9  20    2.11    1.76
   0   9 -20    0.59    1.64
   0   9 -19   -0.11    2.04
   0   9 -19    1.76    2.61
   0  -9  19    0.69    0.98
   0   9 -19    2.10    1.59
   0  -9  19    3.28    3.38
   0   9 -19    0.90    2.11
   0  -9  19    1.85    2.70
   0   9 -19    3.60    2.05
   0   9 -19    1.03    2.02
   0  -9  19    4.60    5.03
   0  -9  19    2.59    3.21
   0   9 -18  432.39   37.26
   0  -9  18  473.67   39.61
   0   9 -18  425.72   35.32
   0   9 -18  383.21   16.82
   0   9 -18  439.49   28.74
   0   9 -18  351.97   18.05
   0  -9  18  458.73   36.79
   0  -9  18  339.84   19.99
   0   9 -18  393.41   15.83
   0  -9  18  315.61   18.40
   0   9 -17   12.96    6.85
   0   9 -17   14.57    3.32
   0  -9  17   19.91    8.75
   0   9 -17   17.42    7.12
   0   9 -17   11.88    3.28
   0  -9  17   16.18    6.96
   0   9 -17   18.38    5.49
   0  -9  17   18.09    7.91
   0  -9  16  183.30   23.57
   0  -9  16  157.56   19.69
   0   9 -16  150.24   15.22
   0   9 -16  153.36   20.70
   0   9 -16  138.05    9.79
   0  -9  16  174.27   22.51
   0   9 -16  127.05   10.35
   0  -9  15  294.41   28.51
   0   9 -15  231.58   12.54
   0   9 -15  246.02   24.99
   0  -9  15  272.68   24.94
   0   9 -15  278.93   14.28
   0   9 -15  284.43   20.05
   0  -9  15  306.31   28.89
   0   9 -15  260.30   18.99
   0   9 -14    4.46    1.87
   0  -9  14    1.66    2.52
   0   9 -14    3.61    2.05
   0  -9  14    2.08    2.44
   0   9 -14    1.60    2.42
   0   9 -14    5.43    2.06
   0   9 -14    3.07    1.89
   0  -9  14    3.39    1.79
   0   9 -13   27.39    4.35
   0  -9  13   28.41    7.00
   0   9 -13   23.11    5.74
   0   9 -13   33.30    9.92
   0  -9  13   33.25    8.72
   0   9 -13   34.80    6.68
   0   9 -13   29.15    8.04
   0   9 -13   38.54    6.68
   0  -9  13   31.32    9.16
   0   9 -13   22.03    3.69
   0  -9  12  303.14   22.75
   0  -9  12  331.98   27.24
   0   9 -12  320.63   29.23
   0  -9  12  352.10   28.19
   0  -9  12  287.47   14.30
   0   9 -12  317.07   20.19
   0   9 -12  285.01   20.71
   0   9 -12  301.91   13.99
   0   9 -12  297.37   17.18
   0   9 -11    1.64    1.55
   0   9 -11   -1.46    1.63
   0  -9  11    1.68    2.21
   0   9 -11    0.67    1.06
   0  -9  11    0.48    2.59
   0  -9  11   -0.48    1.89
   0   9 -11   -1.49    2.17
   0   9 -11    1.14    2.50
   0  -9  11    0.21    1.68
   0   9 -10    3.75    1.50
   0   9 -10    1.47    1.32
   0  -9  10    5.40    4.04
   0   9 -10    1.77    1.80
   0  -9  10    0.79    1.30
   0  -9  10    1.86    1.56
   0   9 -10    2.61    2.02
   0   9 -10    2.04    2.06
   0  -9  10    3.34    2.85
   0   9  -9   67.34   12.02
   0  -9   9   71.63   11.35
   0   9  -9   72.98    9.49
   0  -9   9   67.84    9.07
   0   9  -9   73.78    7.11
   0   9  -9   68.18    9.92
   0   9  -9   60.62    6.53
   0  -9   9   74.83   11.52
   0  -9   9   88.22   12.74
   0   9  -8    1.39    2.09
   0   9  -8    1.10    1.52
   0  -9   8    1.35    2.51
   0   9  -8    0.57    1.44
   0  -9   8   -0.84    2.02
   0  -9   8   -0.30    1.53
   0  -9   8    1.89    1.73
   0  -9   8    1.60    1.34
   0   9  -8    0.21    0.68
   0  -9   7  116.59   13.63
   0  -9   7  113.81    8.86
   0   9  -7  108.41   11.45
   0  -9   7  133.30   14.07
   0  -9   7  111.95   12.35
   0   9  -7  100.86   13.46
   0  -9   7  119.35   13.71
   0   9  -7   95.11    8.72
   0   9  -7  109.79   12.39
   0  -9   6   94.19   11.24
   0  -9   6  109.29    9.22
   0  -9   6   68.68    9.73
   0   9  -6   71.65    9.90
   0   9  -6   84.25    8.46
   0  -9   6   75.56   10.85
   0  -9   6   76.33   11.35
   0   9  -6   94.88   10.82
   0  -9   5   59.92    8.95
   0  -9   5   58.26    8.60
   0  -9   5   61.67    7.18
   0  -9   5   60.59    8.35
   0   9  -5   54.15    8.32
   0   9  -5   55.07    6.79
   0  -9   5   57.54    8.86
   0  -9   5   58.52    9.67
   0   9  -5   54.37    8.09
   0  -9   4  417.12   23.57
   0  -9   4  413.62   21.33
   0  -9   4  505.71   20.75
   0   9  -4  449.72   23.67
   0   9  -4  384.02   22.62
   0  -9   4  401.42   25.30
   0  -9   4  362.38   22.33
   0   9  -4  432.07   19.42
   0  -9   4  478.08   24.14
   0   9  -3    9.30    3.54
   0  -9   3   12.10    4.34
   0   9  -3   11.20    3.40
   0  -9   3   16.91    4.07
   0   9  -3   14.77    4.92
   0  -9   3    6.34    3.48
   0  -9   3   16.20    4.53
   0  -9   3    7.60    2.73
   0  -9   3   10.10    3.42
   0  -9   2  224.15   17.98
   0  -9   2  222.04   14.12
   0  -9   2  261.64   15.86
   0  -9   2  211.83   18.86
   0   9  -2  186.75   15.49
   0   9  -2  235.26   17.44
   0   9  -2  242.73   14.79
   0   9  -2  238.38   15.02
   0  -9   2  231.20   17.35
   0  -9   1   48.59    8.08
   0  -9   1   43.92    5.76
   0  -9   1   32.29    6.40
   0   9  -1   34.57    6.76
   0   9  -1   55.23    7.03
   0   9  -1   50.57    8.22
   0  -9   1   60.37    7.86
   0  -9   1   39.38    7.34
   0   9  -1   47.04    6.84
   0  -9   0   75.29   11.47
   0  -9   0   77.77    6.96
   0  -9   0   72.87    9.64
   0   9   0   73.52    8.74
   0  -9   0   94.38   10.02
   0  -9   0   65.03   11.27
   0   9   0   54.28    8.42
   0   9   0   72.42   10.31
   0   9   0   87.57    9.36
   0   9   0  105.93    9.69
   0  -9   0   81.95   11.54
   0  -9   0   63.76    5.75
   0   9   1   16.83    4.93
   0  -9  -1   16.86    5.20
   0  -9  -1   22.76    3.24
   0   9   1   27.78    5.47
   0   9   1   25.31    6.19
   0   9   1   20.93    5.08
   0  -9  -1   30.82    5.92
   0  -9  -1   22.41    6.95
   0   9   1   33.83    5.98
   0  -9  -1   22.92    5.36
   0  -9  -1   23.87    6.46
   0  -9  -1   22.54    3.82
   0  -9  -2   93.59   12.92
   0   9   2   98.35   12.05
   0   9   2  108.61   10.98
   0  -9  -2   99.47   11.92
   0   9   2   93.16   10.50
   0  -9  -2  118.83   11.69
   0  -9  -2   85.03   12.66
   0   9   2   83.48   10.55
   0  -9  -2   97.33   12.73
   0  -9  -2   89.02    8.01
   0  -9  -3   60.98   11.08
   0  -9  -3   71.61    9.58
   0   9   3   64.80    9.93
   0   9   3   69.36    9.00
   0   9   3   95.45   10.95
   0  -9  -3   55.98    9.02
   0   9   3   60.49    8.73
   0  -9  -3   57.90   10.25
   0   9   3   51.40    8.25
   0  -9  -3   54.91   10.44
   0   9   3   54.96    6.46
   0  -9  -3   54.16    6.68
   0  -9  -4   -1.91    2.98
   0   9   4    1.15    1.43
   0   9   4   -0.32    1.77
   0  -9  -4   -2.87    3.67
   0   9   4   -1.00    1.91
   0   9   4   -1.67    2.20
   0  -9  -4    0.53    1.71
   0   9   4    0.22    0.99
   0  -9  -4   -2.82    4.08
   0  -9  -4    0.09    1.41
   0   9   4   -0.56    0.69
   0   9   4   -0.38    1.10
   0  -9  -4   -0.79    1.69
   0  -9  -5   68.83   11.91
   0   9   5   74.66   10.07
   0   9   5   66.00   10.67
   0  -9  -5   58.15   11.41
   0   9   5   62.99    4.70
   0   9   5   93.11   11.30
   0  -9  -5   67.70   10.64
   0   9   5   60.24    9.06
   0   9   5   54.19    8.74
   0  -9  -5   50.69   10.94
   0  -9  -5   65.57    6.09
   0   9   5   60.08    7.73
   0  -9  -5   62.31    9.98
   0  -9  -5   61.03    8.14
   0  -9  -6    1.10    2.06
   0  -9  -6   -1.06    3.43
   0   9   6    2.70    3.20
   0   9   6    3.36    2.81
   0   9   6    3.38    2.64
   0  -9  -6    3.12    3.39
   0   9   6    5.87    3.05
   0  -9  -6    3.77    3.32
   0   9   6    3.39    1.96
   0   9   6    6.10    1.60
   0  -9  -6    8.87    4.88
   0  -9  -6    5.26    1.88
   0   9   6    4.37    2.41
   0  -9  -6    2.84    2.02
   0   9   7   24.39    6.05
   0   9   7   21.59    2.91
   0   9   7   29.71    7.00
   0  -9  -7   22.09    6.83
   0  -9  -7   22.63    7.87
   0   9   7   21.32    5.69
   0   9   7   19.17    6.15
   0  -9  -7   19.55    6.95
   0  -9  -7   20.51    6.44
   0  -9  -7   22.42    7.46
   0  -9  -7   26.86    4.24
   0  -9  -7   21.74    4.25
   0   9   7   19.33    4.80
   0  -9  -7   14.15    4.53
   0  -9  -8    5.43    2.28
   0  -9  -8    7.58    2.28
   0   9   8    6.90    1.79
   0  -9  -8    7.99    3.80
   0  -9  -8    7.86    4.04
   0   9   8   10.90    4.21
   0   9   8    8.46    4.46
   0   9   8   12.08    5.12
   0  -9  -8    8.50    4.31
   0  -9  -8    4.51    3.64
   0   9   8    5.91    3.18
   0  -9  -8    0.56    4.62
   0   9   8    6.66    1.82
   0  -9  -8    2.73    2.09
   0   9   8    9.81    4.01
   0   9   8    8.15    3.20
   0  -9  -9  135.16   17.19
   0   9   9  134.28   16.19
   0   9   9  142.04   15.50
   0   9   9   96.09    6.72
   0   9   9  117.31   13.45
   0  -9  -9  134.88   15.89
   0   9   9  131.10   13.82
   0   9   9  148.12   16.08
   0  -9  -9  116.56   14.14
   0  -9  -9  137.28   19.02
   0  -9  -9  111.05   17.41
   0  -9  -9  102.89   16.56
   0  -9  -9  109.61    9.62
   0  -9  -9  119.90    9.48
   0   9   9  174.61   17.41
   0   9  10   43.37    8.95
   0   9  10   30.51    7.81
   0   9  10   37.23    7.94
   0  -9 -10   37.46    9.64
   0  -9 -10   29.30    9.26
   0  -9 -10   34.63    5.10
   0  -9 -10   29.51    5.22
   0   9  10   29.45    6.90
   0   9  10   50.29    9.97
   0   9  10   31.07    4.05
   0  -9 -10   36.57    9.88
   0   9  10   37.39    8.41
   0  -9 -10   28.25    7.51
   0  -9 -10   20.53    7.64
   0  -9 -10   37.08    8.60
   0   9  11    6.41    3.52
   0  -9 -11    3.46    2.18
   0  -9 -11    6.09    2.24
   0   9  11    5.60    3.32
   0   9  11    5.01    2.95
   0   9  11   -0.96    2.03
   0  -9 -11    5.16    2.53
   0  -9 -11    8.96    5.45
   0   9  11    5.85    1.77
   0  -9 -11    5.54    3.83
   0  -9 -11   10.27    5.69
   0  -9 -11    5.57    5.18
   0   9  11    7.25    3.52
   0   9  11    8.06    4.91
   0  -9 -11    3.76    2.16
   0   9  12   42.84    9.66
   0   9  12   36.58    8.78
   0  -9 -12   34.13    5.48
   0  -9 -12   30.21    5.46
   0  -9 -12   31.18   10.27
   0  -9 -12   32.47    8.79
   0   9  12   27.19    7.50
   0  -9 -12   24.58    8.82
   0  -9 -12   29.23    7.88
   0   9  12   30.06    4.10
   0  -9 -12   29.03    8.31
   0   9  12   34.31    7.74
   0   9  12   21.13    4.74
   0   9  12   30.85    4.50
   0  -9 -12   18.60    5.32
   0  -9 -12   24.84    6.60
   0  -9 -12   31.01    9.46
   0  -9 -13   28.43    5.11
   0  -9 -13   36.13    5.70
   0  -9 -13   31.36    8.68
   0   9  13   24.17    4.93
   0  -9 -13   34.41    9.68
   0  -9 -13   32.45   10.37
   0   9  13   46.41   10.41
   0  -9 -13   38.09   10.96
   0  -9 -13   26.74    8.03
   0   9  13   33.17    4.88
   0   9  13   30.39    4.43
   0   9  13   39.50    9.10
   0  -9 -13   18.43    5.97
   0   9  13   40.93    9.25
   0  -9 -13   17.67    5.65
   0   9  14    5.88    2.70
   0   9  14    2.25    2.31
   0   9  14    5.28    1.93
   0   9  14    5.79    3.87
   0   9  14    6.44    2.35
   0  -9 -14    3.34    4.16
   0  -9 -14    5.58    4.09
   0  -9 -14    9.98    6.84
   0  -9 -14   -0.89    3.91
   0   9  14    7.46    4.30
   0  -9 -14    3.63    2.67
   0  -9 -14    5.35    2.57
   0  -9 -14    3.60    3.74
   0  -9 -15   23.81    6.90
   0   9  15   80.88   13.42
   0   9  15   87.87   14.55
   0  -9 -15   58.17   13.84
   0   9  15   65.04    6.78
   0   9  15   30.73    5.94
   0  -9 -15   72.37   14.99
   0   9  15   69.92   12.98
   0   9  15   45.16    6.49
   0  -9 -15   37.73    8.59
   0  -9 -15   76.07   16.22
   0   9  15   66.49    7.29
   0  -9 -15   78.47    8.94
   0  -9 -16   -2.28    4.51
   0   9  16    0.63    1.60
   0   9  16   -2.92    3.76
   0   9  16   -1.32    1.57
   0  -9 -16    2.01    4.26
   0  -9 -16    2.99    3.53
   0   9  16   -0.59    1.60
   0  -9 -16    0.90    1.56
   0   9  16   -0.20    0.94
   0   9  16    0.97    1.59
   0  -9 -16    5.73    4.25
   0  -9 -16    1.13    2.37
   0  -9 -17   -5.91    6.18
   0   9  17   -2.59    2.17
   0   9  17   -2.92    4.73
   0  -9 -17   -0.24    1.18
   0  -9 -17    3.52    4.92
   0  -9 -17   -0.04    2.23
   0   9  17   -2.62    3.65
   0  -9 -17   -1.92    2.06
   0   9  17    0.13    1.10
   0   9  17   -0.86    1.35
   0  -9 -17    1.95    2.87
   0   9  17    0.48    1.17
   0  -9 -18   -0.03    2.57
   0   9  18   -1.47    1.35
   0  -9 -18   -1.21    2.87
   0  -9 -18    0.81    4.07
   0  -9 -18   -1.22    3.19
   0   9  18    4.58    3.95
   0  -9 -18   -2.44    3.82
   0  -9 -18    0.92    1.96
   0   9  18   -0.27    1.21
   0   9  18   -0.10    1.20
   0   9  19    4.01    2.10
   0  -9 -19   12.80    6.85
   0  -9 -19   13.88    6.42
   0  -9 -19   18.33    6.04
   0  -9 -19   21.30    8.16
   0   9  19   22.28    4.06
   0   9  19   25.18    7.61
   0  -9 -19   25.34    5.12
   0  -9 -19   18.53    5.66
   0   9  19   16.75    2.49
   0   9  19   17.27    3.93
   0  -9 -20   10.24    3.00
   0   9  20    8.34    2.40
   0  -9 -20    7.13    4.93
   0   9  20    6.69    3.71
   0   9  20    7.93    1.61
   0  -9 -20    7.92    3.74
   0  -9 -20    8.23    3.91
   0   9  20    9.44    2.88
   0  -9 -20    0.55    1.84
   0   9  21    0.04    1.27
   0  -9 -21   -0.40    1.31
   0  -9 -21   -3.27    2.52
   0   9  21    1.10    0.74
   0  -9 -21    2.09    1.86
   0   9  21    0.71    1.18
   0   9  22   12.28    2.96
   0  -9 -22   12.86    3.15
   0  -9 -22    6.78    3.25
   0   9  22   10.96    1.63
   0  -9 -22    6.44    2.87
   0   9  22   12.61    2.76
   0  -9 -23   -0.68    1.86
   0  -9 -23   -0.10    1.18
   0  -9 -23    0.67    1.07
   0   9  23    0.89    0.96
   0  -9 -24   -0.75    1.56
   0   9  24    1.53    0.95
   0  -9 -24    2.58    1.55
   0  -9 -25    1.15    1.06
   0  10 -31    5.14    1.75
   0 -10  31    6.92    1.43
   0  10 -31    1.62    1.28
   0  10 -30   -1.11    1.55
   0 -10  30   -0.19    0.54
   0  10 -29   -0.51    1.16
   0  10 -29    0.32    0.94
   0 -10  29    2.10    1.19
   0 -10  29    1.72    1.14
   0 -10  28    0.70    0.96
   0  10 -28   -0.30    1.51
   0  10 -28   -1.41    1.65
   0 -10  28    0.18    1.18
   0  10 -28   -1.00    1.41
   0 -10  27   23.65    3.81
   0 -10  27   18.68    4.65
   0  10 -27   21.32    5.43
   0  10 -27   21.00    4.14
   0  10 -27   23.09    4.82
   0  10 -26    7.42    2.77
   0 -10  26    5.51    2.43
   0  10 -26    4.69    2.15
   0 -10  26    5.09    2.13
   0 -10  26    2.94    1.65
   0  10 -26    5.17    3.42
   0  10 -26    3.05    4.13
   0  10 -25   13.29    6.65
   0 -10  25   13.67    4.10
   0  10 -25   24.55    9.75
   0 -10  25   20.72    4.18
   0  10 -25   16.73    4.31
   0  10 -25   22.13    5.28
   0  10 -25   12.67    6.84
   0  10 -24   13.82    3.93
   0  10 -24    9.84    5.82
   0  10 -24    0.53    1.78
   0  10 -24    8.56    2.95
   0  10 -24    4.93    2.10
   0  10 -23   18.56    4.25
   0  10 -23   19.93    5.05
   0  10 -23   12.72    7.35
   0 -10  23   24.29    5.89
   0  10 -23    8.61    5.23
   0  10 -23   13.75    4.08
   0 -10  23   31.79    5.36
   0  10 -23   11.30    6.18
   0  10 -22   46.70    7.81
   0  10 -22   46.31    6.98
   0 -10  22   67.76    7.50
   0  10 -22   40.68   12.33
   0  10 -22   45.97   13.18
   0  10 -22   37.47   10.62
   0 -10  22   52.05    8.38
   0 -10  21    4.00    3.28
   0 -10  21   10.56    3.88
   0 -10  21    1.86    2.59
   0  10 -21   -1.67    3.63
   0  10 -21    2.75    1.83
   0  10 -21    5.72    3.16
   0  10 -21   -0.14    3.80
   0  10 -21    3.85    4.70
   0 -10  20   13.66    7.85
   0 -10  20   11.62    3.11
   0  10 -20   12.56    3.58
   0  10 -20   13.05    4.02
   0  10 -20   15.92    7.12
   0 -10  20   15.84    4.79
   0 -10  20   17.57    7.52
   0  10 -20   18.26    7.09
   0  10 -20   22.23    9.20
   0  10 -19    1.07    1.37
   0  10 -19    2.50    1.98
   0  10 -19   -2.12    3.96
   0 -10  19   12.32    4.68
   0 -10  19    3.47    3.08
   0  10 -19    8.64    6.51
   0 -10  19    3.89    3.52
   0  10 -19    1.83    1.28
   0 -10  18   44.03    7.18
   0  10 -18   25.04    6.73
   0 -10  18   21.76    9.25
   0 -10  18   57.85    8.07
   0 -10  18   80.45   12.67
   0  10 -18   25.21    8.98
   0  10 -18   29.28    4.82
   0 -10  18   25.46    9.14
   0  10 -18   30.74    5.75
   0  10 -18   24.39    9.34
   0 -10  18   61.88    6.76
   0  10 -18   25.71    4.19
   0 -10  17   40.72   11.33
   0  10 -17   25.36    8.21
   0 -10  17   17.95    6.35
   0  10 -17   26.18    5.01
   0  10 -17   28.40    4.82
   0  10 -17   34.03    9.85
   0 -10  17   35.89   10.93
   0  10 -17   40.41    8.27
   0 -10  17   18.22    3.73
   0 -10  17   31.12    9.13
   0  10 -16   79.59    7.80
   0 -10  16   77.53   15.74
   0  10 -16   89.71    8.62
   0  10 -16   66.13    9.90
   0  10 -16   63.56   13.52
   0 -10  16   79.75   14.37
   0 -10  16   69.58   14.86
   0 -10  15  349.51   31.56
   0 -10  15  389.82   34.13
   0  10 -15  291.76   28.25
   0  10 -15  300.74   20.06
   0  10 -15  291.47   21.09
   0  10 -15  411.16   18.11
   0  10 -15  362.30   16.44
   0 -10  15  327.06   27.65
   0 -10  14   13.41    6.39
   0  10 -14    5.39    4.31
   0  10 -14   10.53    4.05
   0  10 -14    9.49    3.75
   0  10 -14    9.74    3.57
   0 -10  14   11.34    6.40
   0  10 -14    5.34    2.11
   0  10 -14    7.63    2.55
   0 -10  14    5.92    4.17
   0  10 -13   -3.34    4.53
   0  10 -13    0.55    1.19
   0  10 -13    1.22    2.00
   0 -10  13   -1.17    2.23
   0  10 -13   -0.15    0.96
   0 -10  13    3.14    3.18
   0 -10  13   -1.91    3.25
   0  10 -13    0.95    1.94
   0  10 -13    1.77    1.51
   0  10 -12   33.18    5.58
   0 -10  12   39.07    9.74
   0  10 -12   36.25    7.91
   0 -10  12   44.44    9.89
   0 -10  12   41.57   10.07
   0 -10  12   31.29    6.76
   0  10 -12   41.19   10.73
   0  10 -12   40.71    5.39
   0  10 -12   34.71    7.12
   0  10 -11   24.24    7.91
   0 -10  11   26.05    7.33
   0  10 -11   21.00    3.83
   0 -10  11   25.32    7.24
   0  10 -11   21.94    6.22
   0  10 -11   25.11    4.61
   0 -10  11   27.78    8.04
   0  10 -11   27.94    6.32
   0 -10  11   29.31    6.73
   0  10 -10   66.92   12.90
   0  10 -10   67.11    6.72
   0 -10  10   86.18   13.00
   0 -10  10   77.61   12.66
   0  10 -10   79.00   10.50
   0 -10  10   67.89    9.52
   0  10 -10   71.60    7.22
   0 -10  10   86.07   13.47
   0  10 -10   70.08   10.77
   0 -10   9   10.48    4.37
   0  10  -9    8.25    2.47
   0 -10   9   11.96    4.92
   0  10  -9   10.28    4.38
   0 -10   9   10.20    4.59
   0  10  -9    8.94    3.94
   0 -10   9   10.64    3.29
   0  10  -9   11.46    4.04
   0  10  -8    2.18    1.40
   0 -10   8    2.24    1.57
   0 -10   8    2.95    1.72
   0  10  -8    1.28    2.08
   0 -10   8    1.09    1.93
   0  10  -8    1.75    2.75
   0 -10   8    0.01    2.30
   0 -10   8   -0.03    1.88
   0  10  -8   -0.19    1.25
   0 -10   7  283.37   20.67
   0 -10   7  208.76   13.31
   0  10  -7  206.28   17.19
   0 -10   7  297.21   21.85
   0  10  -7  221.34   21.12
   0 -10   7  325.97   24.33
   0  10  -7  275.18   20.68
   0  10  -7  241.27   14.86
   0 -10   7  312.61   23.35
   0 -10   6 1077.79   39.60
   0  10  -6 1011.36   37.41
   0  10  -6  962.90   38.16
   0 -10   6  989.57   40.21
   0  10  -6 1004.39   30.97
   0 -10   6 1023.84   43.07
   0 -10   6 1091.13   40.51
   0 -10   5   19.21    5.68
   0 -10   5   20.25    5.81
   0  10  -5   19.25    5.53
   0  10  -5   17.00    5.16
   0 -10   5   20.87    6.33
   0 -10   5   14.43    4.62
   0  10  -5   17.69    4.48
   0 -10   5   17.02    4.26
   0 -10   5   18.74    5.03
   0 -10   4    2.43    2.08
   0  10  -4    6.67    2.49
   0 -10   4    3.76    1.80
   0 -10   4    3.69    1.85
   0  10  -4    1.49    1.49
   0 -10   4    2.66    1.48
   0 -10   4    4.32    2.50
   0 -10   4    4.18    2.46
   0  10  -4    2.48    1.85
   0 -10   3 1113.48   39.77
   0 -10   3 1117.06   34.65
   0 -10   3 1075.99   41.27
   0  10  -3 1019.03   38.81
   0  10  -3  943.27   37.45
   0 -10   3 1082.08   44.47
   0 -10   3  944.51   36.34
   0  10  -3 1093.98   33.65
   0 -10   3 1252.21   36.41
   0 -10   2    5.72    3.68
   0 -10   2    4.34    2.39
   0 -10   2    0.67    1.73
   0  10  -2    1.93    1.81
   0 -10   2    0.13    1.37
   0  10  -2    2.52    1.79
   0  10  -2    1.66    1.65
   0 -10   2    2.29    2.38
   0 -10   2    3.29    2.58
   0  10  -2    3.02    2.31
   0 -10   1   25.42    6.75
   0 -10   1   21.35    4.14
   0  10  -1   25.46    4.22
   0 -10   1   27.55    5.61
   0 -10   1   24.08    6.26
   0  10  -1   24.53    5.05
   0 -10   1   24.51    6.67
   0  10  -1   19.01    5.51
   0  10  -1   23.51    5.31
   0  10  -1   24.05    6.27
   0 -10   0  186.52   10.81
   0  10   0  171.90   15.97
   0 -10   0  199.70   20.18
   0  10   0  247.54   14.74
   0 -10   0  184.94   16.44
   0  10   0  196.68   15.19
   0 -10   0  199.98   18.07
   0  10   0  193.34   17.32
   0  10   0  215.46   15.56
   0 -10   0  227.30   16.51
   0 -10   0  198.53   18.77
   0 -10  -1  178.40   19.63
   0  10   1  142.68   14.96
   0  10   1  163.76   16.57
   0  10   1  176.21   14.54
   0  10   1  219.19   14.83
   0 -10  -1  183.01   16.55
   0  10   1  174.92   14.45
   0 -10  -1  179.63   17.68
   0 -10  -1  176.26   15.07
   0 -10  -1  185.52   18.75
   0 -10  -2  139.73   13.56
   0  10   2  123.07   12.40
   0  10   2  114.19   13.77
   0  10   2   97.28   11.94
   0 -10  -2  109.36   15.65
   0 -10  -2  108.46    7.61
   0  10   2  162.98   13.50
   0  10   2  113.45    6.08
   0  10   2  116.34   12.11
   0 -10  -2  114.14   14.55
   0 -10  -2  111.08   13.37
   0 -10  -2  107.88   14.77
   0 -10  -3   47.99    8.40
   0 -10  -3   39.59    8.63
   0  10   3   31.94    6.86
   0 -10  -3   30.39    8.37
   0  10   3   41.20    7.35
   0  10   3   40.47    8.37
   0  10   3   49.27    7.70
   0 -10  -3   30.58    4.15
   0  10   3   31.95    3.35
   0  10   3   34.25    6.76
   0 -10  -3   32.15    8.87
   0 -10  -3   30.81    7.03
   0 -10  -4    0.79    2.28
   0  10   4    5.71    2.81
   0  10   4    9.77    2.05
   0 -10  -4   10.68    5.63
   0  10   4    6.27    3.01
   0  10   4    6.70    3.07
   0 -10  -4   11.51    2.60
   0  10   4    7.31    3.55
   0 -10  -4    7.38    3.85
   0  10   4    7.25    3.22
   0 -10  -4    6.73    3.71
   0 -10  -5  498.92   33.47
   0  10   5  507.34   13.96
   0  10   5  482.28   26.17
   0 -10  -5  464.16   33.83
   0  10   5  404.69   24.95
   0  10   5  478.31   21.82
   0  10   5  514.62   27.69
   0  10   5  493.65   29.64
   0 -10  -5  527.34   18.37
   0 -10  -5  503.89   30.53
   0 -10  -5  504.76   34.54
   0 -10  -6    4.33    2.19
   0  10   6    6.28    3.23
   0  10   6    5.15    3.43
   0 -10  -6    7.31    5.63
   0  10   6    4.33    3.35
   0 -10  -6    6.29    3.55
   0 -10  -6    5.56    2.02
   0  10   6    4.43    1.46
   0  10   6    9.04    3.73
   0  10   6    5.58    2.95
   0 -10  -6    6.81    3.76
   0  10   6    7.47    4.01
   0  10   7   46.62    8.55
   0 -10  -7   37.76    9.17
   0 -10  -7   42.92   10.42
   0 -10  -7   47.09   11.26
   0 -10  -7   50.83    5.95
   0  10   7   49.39    4.60
   0 -10  -7   46.72    9.82
   0  10   7   49.83    9.10
   0  10   7   43.51    9.14
   0 -10  -7   52.60    9.92
   0  10   7   51.86    7.82
   0  10   7   71.78   11.06
   0  10   8  116.53    7.28
   0 -10  -8  144.66   10.39
   0  10   8  120.64   13.89
   0 -10  -8  115.42   18.09
   0  10   8  119.96   15.87
   0  10   8  137.27   15.53
   0 -10  -8  133.73   19.12
   0  10   8  112.86    7.87
   0  10   8  177.09   17.55
   0  10   8  140.05   16.24
   0 -10  -8   96.50   16.64
   0 -10  -8  130.87   17.34
   0  10   8  141.64   13.85
   0 -10  -8  127.44   16.02
   0 -10  -9   20.98    4.09
   0 -10  -9   21.49    8.44
   0  10   9   20.31    5.94
   0  10   9   15.58    5.36
   0 -10  -9   12.97    5.50
   0  10   9   16.45    3.26
   0 -10  -9   16.52    5.84
   0  10   9   20.58    6.27
   0  10   9   15.38    5.20
   0  10   9   19.33    3.11
   0 -10  -9   16.64    6.17
   0 -10  -9   18.03    6.60
   0  10   9   17.04    5.27
   0  10   9   13.99    5.56
   0  10  10    3.31    1.74
   0  10  10    2.77    2.61
   0  10  10    4.10    1.71
   0  10  10    3.03    1.20
   0  10  10    2.11    3.31
   0 -10 -10    3.51    1.71
   0  10  10   -0.60    3.10
   0 -10 -10    2.10    3.68
   0 -10 -10    2.59    2.75
   0  10  10    5.26    3.10
   0  10  10    0.52    1.29
   0 -10 -10    1.57    1.86
   0  10  10    2.72    2.55
   0  10  10    2.65    2.27
   0 -10 -10    2.25    2.39
   0 -10 -10    2.41    3.21
   0 -10 -10    4.19    4.02
   0  10  11   10.39    4.38
   0  10  11   12.48    5.13
   0  10  11   15.24    2.98
   0  10  11   14.73    2.86
   0  10  11    9.61    4.41
   0 -10 -11   16.71    4.04
   0  10  11   11.95    4.90
   0  10  11    8.79    4.02
   0 -10 -11   13.21    5.44
   0 -10 -11   10.62    7.03
   0  10  11   27.24    5.75
   0  10  11   18.77    3.82
   0 -10 -11   15.44    7.35
   0 -10 -11    9.49    4.56
   0 -10 -11   22.29    6.01
   0  10  11   14.86    5.38
   0 -10 -11   33.85    6.74
   0 -10 -11   12.67    7.40
   0 -10 -12    7.20    2.91
   0 -10 -12    1.81    1.71
   0  10  12    5.55    3.68
   0 -10 -12    8.61    5.03
   0  10  12   13.37    4.19
   0  10  12    3.34    2.88
   0  10  12    7.26    2.22
   0 -10 -12   20.51    5.64
   0  10  12    6.35    2.37
   0  10  12    3.73    3.43
   0 -10 -12    8.65    6.98
   0 -10 -12    8.66    5.85
   0 -10 -13    6.79    2.75
   0 -10 -13    6.30    4.42
   0  10  13    7.04    4.18
   0 -10 -13    6.11    3.72
   0  10  13   11.98    3.91
   0  10  13    5.26    2.84
   0  10  13    7.55    2.36
   0 -10 -13   11.30    4.16
   0  10  13    8.74    2.63
   0  10  13    7.05    4.28
   0 -10 -13    4.32    3.66
   0 -10 -13    6.14    5.30
   0 -10 -14    0.24    1.16
   0 -10 -14    3.26    3.58
   0  10  14    1.09    2.93
   0  10  14    3.93    2.40
   0  10  14    0.05    1.76
   0 -10 -14    6.70    3.62
   0 -10 -14    1.60    3.04
   0  10  14    1.56    1.71
   0 -10 -14    6.55    4.76
   0 -10 -14   -2.12    4.53
   0  10  14    0.87    2.35
   0  10  14    1.73    1.75
   0 -10 -15   11.33    6.19
   0  10  15   23.78    5.33
   0  10  15   18.02    6.63
   0  10  15   20.42    4.17
   0 -10 -15   21.45    4.75
   0 -10 -15   24.93    6.76
   0  10  15   15.81    6.16
   0  10  15   15.76    2.60
   0 -10 -15   18.14    5.89
   0  10  15   24.87    4.15
   0 -10 -15   14.53    6.98
   0 -10 -15   17.71    7.33
   0  10  16    1.08    0.99
   0  10  16   -1.46    1.32
   0 -10 -16   -0.40    3.58
   0 -10 -16   -4.32    3.42
   0 -10 -16    0.63    1.58
   0  10  16   -0.26    2.27
   0 -10 -16   -1.73    2.40
   0  10  16    0.72    0.92
   0 -10 -16    2.36    3.01
   0 -10 -16   -0.99    4.44
   0  10  16    0.56    1.20
   0 -10 -17   43.63   12.01
   0  10  17   36.32    6.78
   0 -10 -17   51.07    9.14
   0 -10 -17   56.00   13.93
   0 -10 -17   51.08   12.46
   0  10  17   69.38   12.59
   0  10  17   63.05    6.72
   0 -10 -17   69.64    8.34
   0 -10 -17   58.36    9.89
   0  10  17   51.27    4.49
   0  10  17   65.45    7.42
   0 -10 -18   -2.51    2.96
   0  10  18   -1.60    2.04
   0  10  18    0.57    1.17
   0 -10 -18   -4.08    5.52
   0  10  18    0.02    1.07
   0 -10 -18    2.48    3.24
   0 -10 -18    3.05    3.15
   0  10  18   -0.41    0.99
   0  10  18    1.14    1.49
   0 -10 -18   -0.96    1.60
   0 -10 -18    1.55    4.25
   0 -10 -19    0.19    1.11
   0 -10 -19    1.44    1.97
   0  10  19    1.42    0.54
   0  10  19   -0.11    1.27
   0  10  19   -0.94    1.34
   0  10  19    2.03    1.94
   0  10  19   -0.94    1.13
   0 -10 -19   -0.08    2.25
   0 -10 -20    3.01    3.00
   0  10  20    2.00    1.86
   0  10  20    1.40    1.42
   0 -10 -20    0.02    1.61
   0  10  20    0.42    0.53
   0 -10 -20   -0.22    1.12
   0 -10 -21    4.77    2.97
   0  10  21    5.44    2.00
   0  10  21    6.10    1.99
   0 -10 -21    5.30    2.71
   0 -10 -21    7.99    2.51
   0 -10 -22    1.89    1.42
   0 -10 -22    0.57    1.43
   0 -10 -22    2.98    1.48
   0  10  22   -0.28    1.03
   0  10  23    4.78    1.69
   0 -10 -23    4.10    1.99
   0 -10 -23    3.17    1.51
   0 -10 -24    0.22    0.86
   0  11 -31   11.77    2.90
   0  11 -31    7.38    2.03
   0 -11  30    0.62    0.73
   0  11 -30    1.86    1.85
   0  11 -30    1.30    1.43
   0  11 -29    0.01    1.02
   0  11 -29    1.22    1.17
   0  11 -29    1.62    0.82
   0 -11  29    0.71    0.68
   0  11 -28    4.10    2.37
   0 -11  28    2.59    1.26
   0  11 -28    3.53    2.11
   0  11 -28    2.74    1.46
   0  11 -27    7.57    3.51
   0 -11  27   16.81    3.51
   0  11 -27   14.14    3.39
   0  11 -27   10.06    2.93
   0 -11  27   14.89    3.09
   0  11 -26    6.95    2.49
   0 -11  26    9.37    2.96
   0  11 -26    5.50    2.22
   0  11 -26    7.64    3.04
   0 -11  26    8.59    2.55
   0  11 -26    4.97    2.18
   0  11 -26    6.38    3.47
   0  11 -25    6.87    2.86
   0 -11  25    4.98    2.18
   0  11 -25    2.73    2.86
   0  11 -25    1.36    2.28
   0  11 -25    3.03    2.12
   0  11 -25    8.46    6.51
   0  11 -24   12.88    6.91
   0  11 -24   19.92    5.19
   0  11 -24   18.35    8.33
   0  11 -24    8.80    5.93
   0  11 -24   16.19    3.93
   0  11 -24   16.63    5.04
   0 -11  24   21.80    4.36
   0  11 -23    7.58    5.72
   0 -11  23    7.27    2.83
   0  11 -23    6.10    2.49
   0  11 -23    8.70    7.21
   0 -11  23    7.47    2.52
   0  11 -23    8.19    3.49
   0  11 -23    9.82    3.32
   0 -11  22    6.01    2.70
   0  11 -22    5.00    5.36
   0  11 -22   10.72    5.84
   0  11 -22    3.19    4.15
   0 -11  22    4.89    2.70
   0  11 -22    3.10    2.66
   0  11 -22    3.81    2.10
   0 -11  21   -0.74    1.52
   0  11 -21   -2.18    3.38
   0  11 -21    0.34    2.29
   0  11 -21   -0.04    2.63
   0 -11  21    1.72    2.31
   0  11 -21    2.56    2.05
   0  11 -21    0.76    1.32
   0 -11  20    3.86    4.54
   0 -11  20   -4.24    3.68
   0  11 -20   -3.39    4.92
   0  11 -20    2.11    1.62
   0 -11  20   -0.38    1.72
   0 -11  20    0.57    1.28
   0  11 -20   -1.09    2.01
   0  11 -20    2.17    1.91
   0  11 -20    0.55    1.46
   0  11 -20    0.30    1.05
   0  11 -20   -2.13    4.09
   0 -11  20   -2.87    5.93
   0 -11  19  133.23   10.37
   0 -11  19  171.19   14.59
   0  11 -19  168.72   13.50
   0 -11  19  150.24   13.17
   0 -11  19  208.28   25.61
   0 -11  19  199.14   27.31
   0  11 -19  181.29   11.67
   0  11 -19  178.44   24.13
   0 -11  19  112.71   15.29
   0  11 -19  183.99   25.49
   0  11 -19  187.65   12.61
   0 -11  18   35.02    5.14
   0  11 -18   61.72   14.43
   0  11 -18   56.74    6.94
   0  11 -18   53.74    7.50
   0 -11  18   51.28    7.74
   0 -11  18   39.08    9.02
   0 -11  18   48.50    7.59
   0 -11  18   65.05   13.76
   0  11 -18   54.87   13.28
   0 -11  18   68.81   15.85
   0 -11  17   25.83    4.53
   0 -11  17   28.57    7.38
   0 -11  17   57.17   13.98
   0 -11  17   52.30   11.54
   0 -11  17   37.12    6.32
   0 -11  17   56.63   14.07
   0 -11  17   37.08    6.39
   0  11 -17   56.58   13.72
   0  11 -17   45.29    6.63
   0  11 -17   43.93    6.02
   0  11 -17   61.73    7.51
   0  11 -16   62.74    7.55
   0  11 -16   66.61   10.48
   0 -11  16   69.06   14.86
   0 -11  16   66.19   14.81
   0  11 -16   48.99    6.36
   0  11 -16   66.75   14.29
   0 -11  16   65.07   12.48
   0 -11  15  122.60   16.90
   0 -11  15  130.48   20.49
   0  11 -15  121.65   10.43
   0 -11  15  123.19   19.17
   0  11 -15  110.93   14.35
   0  11 -15  109.91    9.37
   0  11 -15  108.73   13.45
   0  11 -15   95.24   16.12
   0 -11  14  121.73   16.13
   0 -11  14  145.65   21.14
   0  11 -14  127.06   10.28
   0 -11  14  143.97   20.17
   0  11 -14  118.77   15.02
   0  11 -14  101.76    8.99
   0  11 -14  110.15   17.25
   0  11 -14  136.38   15.02
   0  11 -13  224.12   13.67
   0  11 -13  233.60   19.51
   0  11 -13  239.06   27.71
   0 -11  13  269.34   27.21
   0  11 -13  224.42   20.81
   0 -11  13  237.81   25.19
   0 -11  13  224.32   20.80
   0  11 -12   24.30    4.50
   0 -11  12   30.78    8.84
   0  11 -12   28.52    6.89
   0 -11  12   29.24    8.32
   0 -11  12   22.39    5.64
   0  11 -12   25.08    6.83
   0 -11  12   37.87   10.07
   0  11 -12   34.56   10.40
   0  11 -11   14.81    3.43
   0 -11  11   20.95    7.18
   0  11 -11   17.44    5.28
   0 -11  11   18.15    6.26
   0 -11  11   18.03    4.97
   0  11 -11   15.64    6.94
   0 -11  11   21.04    7.12
   0  11 -11   17.11    5.74
   0 -11  10   10.47    4.52
   0  11 -10    9.94    3.80
   0  11 -10    7.19    2.42
   0  11 -10    6.36    3.49
   0 -11  10   11.32    5.04
   0 -11  10   10.87    5.14
   0  11 -10    4.51    3.96
   0 -11   9   44.31    9.88
   0  11  -9   39.16    6.28
   0  11  -9   39.86    8.72
   0 -11   9   41.28    9.36
   0  11  -9   47.33    8.65
   0 -11   9   48.66   10.05
   0  11  -9   33.11    8.84
   0  11  -8   81.12   12.11
   0  11  -8   81.28   11.42
   0 -11   8   87.40   13.15
   0  11  -8   80.43    9.10
   0 -11   8   87.75   13.42
   0 -11   8   92.05   12.54
   0  11  -8   68.62   12.65
   0 -11   8   98.08   13.71
   0 -11   7    8.39    4.24
   0 -11   7    8.20    2.78
   0  11  -7   10.12    4.48
   0 -11   7    5.04    3.13
   0  11  -7    7.29    2.86
   0  11  -7    4.35    3.02
   0 -11   7    8.34    3.61
   0 -11   7    6.65    3.66
   0  11  -7    4.88    3.78
   0 -11   6   56.64    9.38
   0 -11   6   63.86    8.40
   0 -11   6   63.03   10.31
   0  11  -6   56.39    9.98
   0  11  -6   55.80    9.35
   0 -11   6   62.37   11.49
   0 -11   6   60.02   10.16
   0  11  -6   55.85    7.73
   0 -11   5   78.74   11.03
   0 -11   5   79.38   10.64
   0 -11   5   70.62   10.91
   0  11  -5   65.35   10.46
   0 -11   5   68.13   11.86
   0  11  -5   67.75    8.68
   0 -11   5   68.16   10.57
   0 -11   5   86.99    9.99
   0  11  -5   65.13   10.35
   0 -11   4   18.71    4.98
   0  11  -4   18.56    4.64
   0 -11   4   29.98    5.91
   0  11  -4   16.29    5.46
   0 -11   4   16.56    5.36
   0 -11   4   16.72    5.84
   0  11  -4   23.13    6.05
   0 -11   4   21.70    5.90
   0 -11   4   10.03    3.29
   0  11  -3   40.65    6.98
   0 -11   3   42.56    8.39
   0 -11   3   41.55    6.97
   0 -11   3   46.83    7.61
   0 -11   3   37.60    8.36
   0  11  -3   32.17    7.36
   0 -11   3   40.67    9.22
   0 -11   3   36.13    7.38
   0  11  -3   40.64    8.21
   0 -11   2  316.69   17.89
   0  11  -2  247.56   20.15
   0 -11   2  296.51   23.33
   0 -11   2  276.62   24.31
   0 -11   2  331.35   23.45
   0  11  -2  313.46   22.68
   0  11  -2  337.91   19.79
   0 -11   2  256.65   11.34
   0 -11   2  402.36   22.74
   0  11  -2  318.14   19.68
   0 -11   1   16.90    4.90
   0 -11   1   14.39    2.74
   0  11  -1   14.14    5.23
   0  11  -1   16.25    4.70
   0  11  -1   13.63    4.03
   0 -11   1   13.40    5.59
   0  11  -1   14.24    2.14
   0 -11   1   15.88    5.48
   0 -11   1   13.58    5.27
   0  11  -1    9.98    4.38
   0 -11   1   15.14    3.55
   0  11   0   19.10    5.00
   0 -11   0   12.95    5.30
   0  11   0   21.65    4.39
   0 -11   0   20.41    5.57
   0 -11   0   14.81    5.57
   0  11   0   10.90    4.34
   0  11   0   13.28    2.17
   0  11   0   20.83    6.11
   0 -11   0   14.60    5.27
   0 -11   0   10.86    2.41
   0  11   0   15.39    4.71
   0  11   1   86.87   11.06
   0  11   1   73.02   11.03
   0 -11  -1   81.84   14.34
   0 -11  -1   85.76   12.07
   0  11   1  110.48   10.54
   0 -11  -1  109.19   12.52
   0 -11  -1   85.33   13.19
   0  11   1   87.83    5.64
   0  11   1   97.39   11.27
   0  11   1   94.31   12.81
   0 -11  -1   96.44   13.70
   0 -11  -1   83.10    6.78
   0  11   2  151.28   14.55
   0  11   2  165.24   15.14
   0  11   2  151.79   16.72
   0 -11  -2  141.29   18.23
   0  11   2  111.64   13.72
   0 -11  -2  144.81   15.87
   0  11   2  185.18   14.48
   0 -11  -2  181.59   16.50
   0 -11  -2  142.42    9.11
   0  11   2  146.92    7.38
   0 -11  -2  146.03   17.92
   0 -11  -2  150.68   17.39
   0  11   3   15.56    4.85
   0  11   3   12.70    5.02
   0 -11  -3    8.56    3.79
   0 -11  -3   13.19    5.03
   0  11   3   14.16    2.42
   0 -11  -3    8.55    4.02
   0  11   3    8.27    3.88
   0  11   3   12.09    4.02
   0 -11  -3    8.82    5.03
   0 -11  -3   12.71    2.88
   0  11   3   16.91    4.60
   0  11   4   62.73   11.10
   0  11   4   58.79    9.42
   0  11   4   43.72    8.88
   0 -11  -4   41.10   10.22
   0  11   4   71.18    9.84
   0 -11  -4   52.56   10.93
   0  11   4   49.79    4.57
   0 -11  -4   47.27   10.93
   0  11   4   52.68    9.00
   0 -11  -4   51.41    5.72
   0 -11  -4   57.49   10.64
   0  11   5   -0.18    1.86
   0  11   5   -0.09    1.70
   0 -11  -5   -0.14    1.96
   0  11   5    0.00    1.31
   0  11   5   -0.53    1.67
   0 -11  -5    0.77    1.09
   0  11   5    0.31    0.69
   0 -11  -5    0.21    3.93
   0 -11  -5    0.40    2.46
   0  11   5    0.11    1.95
   0 -11  -5   -1.19    2.85
   0  11   6    8.20    3.80
   0  11   6   11.03    4.29
   0 -11  -6    2.37    2.33
   0 -11  -6    9.40    4.47
   0  11   6   15.18    5.09
   0  11   6    7.60    2.04
   0 -11  -6    9.40    5.47
   0 -11  -6    9.76    5.94
   0  11   6    7.53    1.96
   0  11   6    9.88    4.62
   0 -11  -6    9.00    2.66
   0 -11  -7  104.43   17.11
   0 -11  -7  113.27   17.89
   0  11   7  115.43   15.69
   0  11   7  125.57   15.11
   0  11   7   86.53    7.23
   0 -11  -7  107.95   15.83
   0 -11  -7   76.88   15.01
   0  11   7  158.93   16.48
   0  11   7  124.65   12.67
   0  11   7  108.86   13.67
   0 -11  -7  109.15    9.25
   0  11   8    0.64    1.13
   0 -11  -8   -0.39    0.99
   0 -11  -8   -2.57    3.41
   0  11   8    0.97    1.22
   0  11   8   -0.48    2.16
   0  11   8    1.23    1.22
   0 -11  -8   -3.28    5.46
   0  11   8   -0.44    1.06
   0 -11  -8   -2.46    3.60
   0  11   8    0.89    1.04
   0 -11  -8   -2.17    2.34
   0  11   8   -0.60    0.89
   0  11   9    0.73    0.75
   0  11   9   -0.43    2.30
   0  11   9    0.51    1.02
   0  11   9   -0.98    1.08
   0  11   9   -0.44    2.08
   0 -11  -9    0.32    1.39
   0 -11  -9    1.41    3.69
   0  11   9   -0.79    3.32
   0 -11  -9    0.92    3.49
   0  11   9    0.69    1.33
   0  11   9   -0.10    1.30
   0  11   9    1.57    1.52
   0 -11  -9   -0.24    3.59
   0 -11  -9    2.69    3.01
   0 -11  -9   -0.19    2.87
   0 -11  -9    2.84    4.09
   0  11   9   -1.44    2.96
   0  11  10   74.37    6.93
   0 -11 -10  100.27   17.83
   0 -11 -10   47.63   12.19
   0  11  10  110.56   15.10
   0  11  10   71.26    6.11
   0  11  10   95.20   14.24
   0  11  10   71.04   12.94
   0 -11 -10   85.23    8.68
   0  11  10   59.98    7.82
   0 -11 -10   55.04    9.38
   0  11  10   78.82   11.67
   0  11  10   82.76   13.60
   0  11  10   52.86    9.79
   0 -11 -10   74.21   13.46
   0  11  10   63.48    6.29
   0 -11 -10   37.79    7.78
   0 -11 -10   68.95   15.06
   0  11  11    2.47    0.87
   0  11  11    4.04    1.41
   0  11  11   -1.73    3.88
   0 -11 -11    2.94    2.25
   0  11  11    2.91    1.93
   0  11  11    1.26    1.91
   0  11  11   -2.79    4.29
   0  11  11   -0.49    1.75
   0  11  11    4.78    4.36
   0 -11 -11    3.74    2.82
   0  11  11    1.56    0.60
   0 -11 -11   -0.25    3.49
   0  11  11    0.71    1.22
   0 -11 -11   -1.97    2.22
   0  11  11    2.37    1.43
   0 -11 -11    2.42    2.14
   0 -11 -11    1.72    3.42
   0  11  12   12.58    4.91
   0 -11 -12    3.50    2.52
   0  11  12   10.81    5.05
   0 -11 -12    8.79    5.34
   0  11  12    3.52    1.79
   0  11  12    2.66    2.01
   0 -11 -12    0.62    2.42
   0  11  12    5.28    1.54
   0 -11 -12    5.18    4.02
   0  11  12    5.65    2.04
   0  11  12   12.28    5.21
   0 -11 -12    7.00    2.81
   0 -11 -12    6.70    4.36
   0  11  13    9.98    4.01
   0  11  13   14.79    5.71
   0 -11 -13    6.82    4.32
   0  11  13    6.24    3.25
   0 -11 -13   14.91    3.88
   0 -11 -13    4.15    3.25
   0  11  13    8.75    1.81
   0  11  13   13.89    3.45
   0 -11 -13   12.79    6.73
   0  11  13   16.27    6.12
   0  11  13   10.79    2.59
   0 -11 -13   14.69    5.93
   0 -11 -13    8.33    3.59
   0 -11 -14    2.08    2.74
   0  11  14    6.67    2.90
   0 -11 -14    4.78    1.81
   0  11  14    3.91    1.30
   0 -11 -14    6.41    3.52
   0  11  14    5.26    2.38
   0 -11 -14    6.01    5.06
   0  11  14    5.27    3.74
   0  11  14    6.57    2.29
   0 -11 -14    2.69    3.65
   0 -11 -14    3.21    4.28
   0 -11 -15    8.47    4.20
   0  11  15    7.34    2.74
   0 -11 -15   15.88    4.01
   0  11  15   12.90    2.26
   0 -11 -15    8.02    3.69
   0  11  15   13.92    3.47
   0 -11 -15    7.22    4.46
   0  11  15   15.46    5.85
   0  11  15   12.06    2.96
   0 -11 -15   14.73    6.61
   0 -11 -15   16.37    8.08
   0 -11 -16   -3.66    4.06
   0  11  16    0.18    1.21
   0 -11 -16    0.40    1.17
   0  11  16    0.12    0.73
   0 -11 -16   -1.16    2.07
   0  11  16   -0.09    1.43
   0 -11 -16   -0.78    2.81
   0  11  16   -2.60    3.84
   0  11  16   -0.50    0.79
   0 -11 -16    0.94    1.89
   0 -11 -16   -0.88    4.82
   0 -11 -17   -1.40    2.55
   0  11  17    1.94    1.56
   0 -11 -17    1.40    1.38
   0  11  17    1.69    0.78
   0 -11 -17    0.27    1.94
   0  11  17    2.71    1.84
   0  11  17    2.94    1.40
   0 -11 -17   -2.72    4.02
   0 -11 -17    4.17    5.07
   0  11  17    0.26    1.90
   0 -11 -17    9.53    5.35
   0 -11 -18    1.28    1.46
   0 -11 -18    3.31    2.87
   0  11  18    0.06    0.59
   0  11  18   -1.53    1.70
   0 -11 -18    1.03    1.81
   0  11  18    1.17    1.31
   0 -11 -18    3.12    2.50
   0  11  18    1.98    1.16
   0 -11 -18    6.11    4.03
   0  11  18    0.81    1.19
   0  11  19    0.07    0.95
   0 -11 -19   -1.15    1.98
   0  11  19   -0.49    0.94
   0 -11 -19    0.83    1.06
   0 -11 -19    2.54    2.59
   0  11  19   -1.26    0.92
   0 -11 -20   -3.42    2.46
   0  11  20    0.82    1.18
   0  11  20    0.35    0.70
   0 -11 -20   -3.70    2.44
   0 -11 -20   -1.87    1.90
   0 -11 -21    0.10    1.76
   0 -11 -21    1.11    1.68
   0 -11 -21    1.52    0.68
   0  11  21    2.54    1.46
   0  11  22    8.16    2.04
   0 -11 -22    1.65    1.33
   0 -11 -22    9.23    2.64
   0  11  23    0.65    0.80
   0 -11 -23    0.61    0.83
   0 -11 -23    0.93    1.01
   0  12 -31   -1.49    1.19
   0 -12  31    1.97    0.81
   0  12 -30    0.57    1.61
   0  12 -30    0.34    0.89
   0 -12  30    2.42    1.08
   0  12 -29    2.01    1.25
   0  12 -29    3.69    1.88
   0  12 -29    2.40    1.28
   0 -12  29    2.07    0.94
   0  12 -28    0.41    0.97
   0  12 -28    1.25    1.49
   0  12 -28    0.26    0.71
   0 -12  28   -0.18    0.75
   0 -12  27    0.50    1.04
   0  12 -27   -1.82    2.09
   0 -12  27    0.63    1.03
   0  12 -27    0.31    0.97
   0  12 -27    1.20    1.53
   0  12 -26    1.73    4.14
   0  12 -26    1.43    1.53
   0 -12  26    4.03    1.89
   0 -12  26    4.17    1.71
   0  12 -26    2.15    2.24
   0  12 -25   -3.20    4.73
   0  12 -25    0.72    1.91
   0  12 -25    0.93    0.87
   0  12 -25   -2.91    5.18
   0 -12  25    0.83    1.06
   0  12 -25   -1.10    2.06
   0  12 -24   19.44    4.81
   0  12 -24   17.00    8.08
   0  12 -24   14.53    3.67
   0  12 -24   21.37    5.24
   0 -12  24   25.84    4.55
   0  12 -24   11.99    6.04
   0  12 -24   15.38    7.27
   0 -12  23    0.41    1.55
   0  12 -23   -0.96    1.14
   0  12 -23   -0.52    1.76
   0 -12  23    1.91    1.84
   0  12 -23    1.41    3.92
   0  12 -23    0.30    2.14
   0  12 -22    3.93    4.23
   0  12 -22   -0.46    2.09
   0  12 -22    0.78    1.37
   0 -12  22    2.97    2.72
   0 -12  22    6.30    2.66
   0  12 -22    4.19    4.18
   0  12 -22    0.35    3.11
   0 -12  21   12.43    3.47
   0 -12  21   11.62    3.87
   0  12 -21   11.17    6.59
   0  12 -21   14.21    4.07
   0  12 -21   12.67    4.39
   0  12 -21   13.21    3.41
   0  12 -21   12.18    6.26
   0  12 -21   11.59    6.78
   0 -12  20    4.90    2.77
   0  12 -20    2.92    5.06
   0  12 -20    1.97    4.01
   0  12 -20    0.82    1.25
   0  12 -20    3.45    2.40
   0 -12  20    8.37    2.82
   0  12 -20    1.77    1.80
   0  12 -20    3.75    2.05
   0 -12  20   -2.90    2.35
   0 -12  20   -0.75    1.86
   0 -12  19  107.61   20.53
   0 -12  19   98.52   14.91
   0  12 -19   86.63   17.67
   0  12 -19   94.56   10.23
   0  12 -19   90.80   17.71
   0 -12  19  103.70   17.65
   0 -12  19   93.66   10.85
   0 -12  19  101.58   11.02
   0 -12  19   94.02    8.74
   0  12 -19   94.52    8.76
   0  12 -19  102.16    9.59
   0 -12  18  214.55   13.29
   0 -12  18   98.37   19.09
   0 -12  18  291.22   24.97
   0 -12  18   94.10   16.85
   0  12 -18   84.01   16.30
   0  12 -18  117.09   10.41
   0  12 -18   83.27   17.32
   0 -12  18  116.59   20.67
   0 -12  18  158.31   13.83
   0 -12  18  196.82   15.36
   0  12 -18  125.52   11.68
   0 -12  17  107.28   11.10
   0  12 -17  120.70   10.43
   0 -12  17  147.99   22.66
   0 -12  17   89.81    9.85
   0 -12  17   88.26   13.64
   0  12 -17  120.02   20.13
   0 -12  17   64.23    7.04
   0 -12  17  119.44   17.55
   0  12 -17  142.55   12.05
   0 -12  17  146.12   23.14
   0 -12  16  127.09   15.84
   0  12 -16  254.19   28.42
   0  12 -16  231.19   14.30
   0 -12  16  265.36   25.90
   0 -12  16  328.59   34.05
   0 -12  16  297.03   31.75
   0  12 -16  284.82   16.54
   0 -12  16  220.85   15.84
   0  12 -16  241.91   21.07
   0 -12  15   -3.23    2.08
   0  12 -15   -3.76    4.84
   0  12 -15    1.92    2.00
   0 -12  15   -0.88    4.79
   0 -12  15    0.92    2.84
   0  12 -15    3.66    1.86
   0  12 -15   -0.44    2.38
   0  12 -15   -1.01    2.28
   0  12 -14   14.15    6.28
   0 -12  14    7.45    3.88
   0 -12  14    8.98    3.89
   0  12 -14   12.08    4.85
   0  12 -14   12.69    3.61
   0  12 -14    9.34    4.22
   0  12 -14    3.79    4.07
   0  12 -14    9.02    2.82
   0 -12  14   13.00    5.56
   0 -12  13  184.84   21.87
   0  12 -13  168.96   12.16
   0 -12  13  164.34   21.70
   0  12 -13  164.90   18.66
   0  12 -13  154.88   22.90
   0 -12  13  191.88   23.69
   0  12 -13  136.91   15.59
   0  12 -12    5.66    2.45
   0  12 -12    5.93    3.21
   0  12 -12    5.94    3.87
   0 -12  12    7.51    4.60
   0  12 -12    6.21    4.71
   0 -12  12   12.12    5.78
   0 -12  12    7.64    3.86
   0  12 -11    0.34    1.09
   0  12 -11   -1.79    2.40
   0  12 -11    0.84    1.92
   0 -12  11    3.08    2.62
   0  12 -11    0.85    2.20
   0 -12  11    1.89    2.70
   0 -12  11    1.90    1.52
   0  12 -10    0.97    1.19
   0  12 -10    1.40    1.44
   0  12 -10    2.08    2.65
   0 -12  10    3.31    3.47
   0  12 -10    1.25    3.06
   0 -12  10    2.39    3.09
   0 -12  10    3.10    2.70
   0  12  -9   34.46    8.47
   0  12  -9   35.32    7.79
   0  12  -9   33.18    5.98
   0 -12   9   36.11    9.12
   0  12  -9   34.94   10.03
   0 -12   9   33.04    8.33
   0 -12   9   37.63    8.95
   0 -12   8  287.87   23.38
   0 -12   8  269.10   24.85
   0 -12   8  259.69   23.71
   0  12  -8  256.36   17.35
   0  12  -8  239.91   21.96
   0 -12   8  293.40   24.08
   0  12  -8  278.84   22.26
   0  12  -8  214.22   23.15
   0 -12   7  435.81   28.74
   0 -12   7  442.29   28.34
   0 -12   7  404.53   28.44
   0  12  -7  399.37   21.78
   0  12  -7  356.14   26.81
   0  12  -7  329.42   27.93
   0  12  -7  373.68   25.88
   0 -12   7  413.75   30.61
   0 -12   6    5.92    2.80
   0 -12   6    2.19    2.66
   0 -12   6    2.66    2.71
   0  12  -6    4.03    3.04
   0 -12   6    3.81    2.79
   0  12  -6    2.31    1.64
   0 -12   6    0.25    2.28
   0  12  -6    2.40    1.56
   0 -12   5  255.96   19.50
   0  12  -5  230.41   20.39
   0 -12   5  243.10   23.52
   0  12  -5  221.55   20.67
   0 -12   5  238.42   21.32
   0 -12   5  224.52   20.15
   0  12  -5  245.31   17.52
   0 -12   5  253.46   20.85
   0 -12   5  263.32   18.52
   0 -12   4   34.48    6.99
   0 -12   4   30.86    6.37
   0 -12   4   35.68    9.21
   0 -12   4   31.63    7.96
   0  12  -4   27.99    7.42
   0  12  -4   31.34    3.11
   0 -12   4   32.22    7.60
   0  12  -4   27.65    7.03
   0 -12   4   32.19    7.52
   0  12  -4   31.12    6.35
   0 -12   4   35.34    4.33
   0  12  -3   11.83    4.33
   0 -12   3   17.81    5.21
   0 -12   3    8.39    2.20
   0  12  -3    9.44    3.96
   0 -12   3   10.32    4.85
   0 -12   3   18.92    4.88
   0  12  -3    9.64    1.80
   0 -12   3    9.99    5.51
   0 -12   3   17.75    5.66
   0  12  -3   11.53    4.69
   0 -12   2  114.92   14.51
   0  12  -2  121.02    6.35
   0  12  -2  119.36   12.65
   0  12  -2  104.78   13.96
   0 -12   2  124.87    8.42
   0 -12   2  117.05   16.94
   0  12  -2   98.59   13.72
   0 -12   2  120.56   13.31
   0 -12   2  115.18   15.15
   0 -12   1   71.94   12.00
   0  12  -1   74.09    5.20
   0  12  -1   76.06   10.25
   0  12  -1   76.25   10.05
   0  12  -1   72.22   11.83
   0 -12   1   76.75    6.64
   0 -12   1   70.72   13.38
   0  12  -1   60.77   10.73
   0 -12   1   83.96   11.33
   0 -12   1   72.73   12.48
   0 -12   0  187.04   19.43
   0  12   0  198.58    8.51
   0  12   0  155.48   17.22
   0  12   0  196.71   16.90
   0  12   0  192.19   16.40
   0  12   0  174.62   18.40
   0 -12   0  191.37   10.75
   0 -12   0  189.06   21.55
   0 -12   0  213.81   18.38
   0 -12   0  175.18   19.69
   0 -12  -1   42.55   11.17
   0  12   1   62.56    8.37
   0  12   1   34.08    7.80
   0 -12  -1   44.04   10.13
   0  12   1   53.75   10.28
   0  12   1   58.53    9.29
   0 -12  -1   52.20   10.88
   0  12   1   42.86    4.15
   0  12   1   40.88    7.94
   0 -12  -1   42.48    5.19
   0  12   2   11.72    4.44
   0  12   2    9.15    3.93
   0  12   2   12.06    2.34
   0 -12  -2   11.41    5.56
   0  12   2   13.48    3.95
   0 -12  -2    8.90    5.04
   0 -12  -2    9.63    4.37
   0  12   2    7.60    4.38
   0  12   2    9.52    4.67
   0 -12  -2   10.04    4.96
   0 -12  -2   10.61    2.78
   0 -12  -3    0.07    1.99
   0  12   3   -0.88    2.39
   0  12   3    3.11    1.26
   0  12   3    5.40    1.97
   0  12   3    1.85    0.82
   0 -12  -3    2.90    2.63
   0  12   3    3.36    2.79
   0 -12  -3    2.02    2.71
   0  12   3    0.78    1.19
   0  12   3    0.74    1.12
   0 -12  -3    2.35    2.20
   0 -12  -3    2.07    0.86
   0 -12  -4  318.01   28.43
   0  12   4  311.86   11.71
   0  12   4  306.62   22.67
   0  12   4  311.56   13.22
   0  12   4  254.04   22.46
   0 -12  -4  292.18   29.16
   0 -12  -4  315.87   25.93
   0 -12  -4  315.74   29.01
   0  12   4  309.74   25.68
   0  12   4  343.43   24.05
   0  12   4  406.89   24.29
   0 -12  -4  309.47   14.99
   0 -12  -5    7.86    5.87
   0  12   5    9.23    3.89
   0  12   5   12.98    2.52
   0  12   5   16.86    3.46
   0 -12  -5    9.33    5.05
   0  12   5    7.56    3.85
   0 -12  -5    7.27    4.62
   0  12   5   10.26    3.68
   0  12   5    6.78    3.56
   0 -12  -5    9.42    2.48
   0  12   5    8.33    3.89
   0 -12  -5    8.16    3.88
   0  12   6   10.56    5.25
   0  12   6   14.33    5.41
   0 -12  -6    3.97    4.20
   0 -12  -6    4.98    4.40
   0 -12  -6    5.06    2.55
   0 -12  -6    2.41    3.25
   0 -12  -6    6.69    2.29
   0  12   6    9.76    4.45
   0  12   6    5.71    2.10
   0  12   6    8.14    4.14
   0  12   7    1.87    2.19
   0 -12  -7    2.95    1.63
   0 -12  -7    1.96    2.15
   0 -12  -7    1.99    2.30
   0  12   7    3.91    2.93
   0  12   7    3.94    2.30
   0  12   7    1.44    1.08
   0  12   7    1.90    2.30
   0 -12  -7    3.13    3.20
   0 -12  -7    2.23    3.62
   0  12   7   14.38    4.22
   0 -12  -7    1.79    3.13
   0  12   8  251.51   21.60
   0  12   8  180.77   20.68
   0  12   8  170.09   20.38
   0  12   8  200.24   20.30
   0 -12  -8  231.05   14.34
   0  12   8  341.98   18.60
   0 -12  -8  187.86   24.82
   0  12   8  189.71   19.16
   0 -12  -8  256.92   20.15
   0 -12  -8  199.54   22.52
   0 -12  -8  193.75   24.84
   0 -12  -8  163.89   22.78
   0  12   8  218.12   12.03
   0  12   8  227.48   11.67
   0 -12  -8  311.92   21.81
   0  12   9   12.03    3.06
   0 -12  -9   10.13    6.43
   0  12   9    4.20    2.66
   0 -12  -9    6.94    2.92
   0  12   9    3.35    2.85
   0  12   9    7.11    3.79
   0 -12  -9    1.33    1.98
   0  12   9    1.34    1.84
   0 -12  -9    7.71    5.81
   0 -12  -9    2.97    4.26
   0  12   9    7.98    2.57
   0  12   9   10.76    2.75
   0  12   9    2.23    2.87
   0  12  10   16.30    6.08
   0 -12 -10   36.69    5.88
   0  12  10   24.66    7.53
   0  12  10   16.47    6.54
   0  12  10   39.88    5.52
   0  12  10   37.51    5.14
   0  12  10  121.29   11.98
   0 -12 -10   60.90   12.44
   0  12  10   24.35    7.10
   0  12  10   28.46    8.31
   0 -12 -10  132.39   15.49
   0 -12 -10   27.54    9.73
   0 -12 -10   23.51    9.35
   0 -12 -10   27.57    8.86
   0  12  11   60.91   11.80
   0 -12 -11   82.47    8.81
   0 -12 -11   56.78   13.95
   0  12  11  122.07   11.50
   0  12  11   61.09   10.91
   0  12  11   79.57    6.68
   0  12  11   83.21    7.78
   0 -12 -11   59.54   14.05
   0 -12 -11  114.21   13.15
   0 -12 -11   57.66   12.77
   0  12  11   71.88    6.86
   0 -12 -11   82.48   12.58
   0  12  11   76.77   12.70
   0 -12 -12  217.52   18.86
   0  12  12  287.36   12.91
   0  12  12  269.97   17.34
   0 -12 -12  288.38   31.81
   0 -12 -12  260.56   27.84
   0 -12 -12  261.67   20.86
   0  12  12  292.57   14.45
   0 -12 -12  332.58   18.11
   0  12  12  326.58   27.06
   0 -12 -12  249.01   30.30
   0 -12 -13    1.49    2.07
   0  12  13    0.84    1.36
   0  12  13    7.85    4.23
   0  12  13    6.89    2.47
   0 -12 -13    7.05    4.19
   0 -12 -13    7.43    3.94
   0  12  13    6.94    2.21
   0 -12 -13   10.09    3.51
   0 -12 -13    5.26    4.67
   0 -12 -13    9.56    5.83
   0 -12 -14   21.98    5.99
   0  12  14   28.65    5.73
   0  12  14   36.06    9.04
   0 -12 -14   33.62   11.07
   0 -12 -14   27.11    8.88
   0 -12 -14   29.86    7.19
   0  12  14   31.12    4.38
   0 -12 -14   37.06    6.12
   0 -12 -14   24.55    9.74
   0  12  14   29.85    5.08
   0 -12 -15   -3.62    3.36
   0  12  15    2.15    2.03
   0  12  15    1.40    1.94
   0  12  15    1.50    1.81
   0 -12 -15    2.68    3.85
   0 -12 -15    2.71    3.03
   0  12  15    2.64    1.48
   0 -12 -15    1.97    1.55
   0 -12 -15   -1.13    3.11
   0 -12 -15   -2.64    4.72
   0 -12 -16   23.65    6.21
   0  12  16   15.87    4.48
   0  12  16   10.60    4.80
   0  12  16   12.15    3.19
   0 -12 -16   10.33    5.39
   0  12  16   13.57    2.94
   0 -12 -16   13.32    3.71
   0 -12 -16   20.25    6.13
   0 -12 -16   11.89    6.03
   0 -12 -16    9.10    6.25
   0 -12 -17   17.43    3.88
   0  12  17   16.25    3.17
   0 -12 -17   15.89    5.07
   0  12  17    6.38    2.79
   0 -12 -17    6.63    4.56
   0  12  17   18.44    3.78
   0  12  17   22.68    7.09
   0 -12 -17   13.01    4.91
   0 -12 -18   12.02    4.06
   0  12  18    3.35    1.90
   0 -12 -18   20.16    4.09
   0  12  18   16.09    3.41
   0 -12 -18    9.32    4.03
   0  12  18   15.53    2.98
   0  12  19    0.90    1.32
   0  12  19   -0.18    0.98
   0 -12 -19   -0.56    1.07
   0 -12 -19   -0.88    1.90
   0 -12 -19    0.32    1.38
   0  12  20   10.58    2.55
   0  12  20    3.98    1.45
   0 -12 -20   13.38    2.84
   0 -12 -20    7.19    2.67
   0 -12 -20    4.81    2.71
   0 -12 -21    4.40    2.01
   0  12  21    3.16    1.27
   0 -12 -21    5.55    2.24
   0 -12 -22    1.03    1.00
   0  12  22   -1.60    0.95
   0 -12 -22    2.31    1.43
   0 -13  31    1.43    0.60
   0  13 -30    2.57    1.50
   0 -13  30    4.62    1.26
   0  13 -30    5.08    2.01
   0  13 -29    2.45    2.03
   0  13 -29    0.54    1.12
   0 -13  29   -0.04    0.73
   0  13 -28    9.98    2.61
   0 -13  28    8.89    2.02
   0  13 -28    4.63    2.79
   0  13 -28    6.48    2.28
   0 -13  27   16.81    3.24
   0  13 -27   12.91    3.46
   0  13 -27   10.04    3.29
   0 -13  27   14.51    2.84
   0  13 -27   12.45    4.16
   0  13 -27   11.71    2.87
   0  13 -26    3.37    1.97
   0  13 -26    2.66    2.10
   0 -13  26    2.42    1.51
   0 -13  26    4.64    2.09
   0  13 -25    3.73    2.51
   0  13 -25   -2.36    2.19
   0  13 -25    2.77    1.88
   0 -13  25    0.32    1.45
   0  13 -25   -0.72    2.01
   0  13 -24    0.19    1.61
   0  13 -24   -1.79    2.37
   0  13 -24    0.29    1.28
   0  13 -24   -1.42    1.81
   0  13 -24   -4.41    3.13
   0 -13  24    2.09    1.91
   0 -13  23    4.37    2.59
   0  13 -23    2.55    3.08
   0  13 -23    1.09    1.78
   0  13 -23    3.38    2.49
   0  13 -23    2.51    2.52
   0 -13  23    1.14    1.55
   0 -13  22    2.70    1.92
   0  13 -22    3.91    4.56
   0  13 -22    5.97    2.69
   0  13 -22    4.92    2.86
   0  13 -22    4.65    2.17
   0  13 -22    4.65    4.63
   0 -13  22    6.19    2.42
   0 -13  21    0.46    1.38
   0  13 -21   -0.44    2.08
   0  13 -21    4.51    2.84
   0  13 -21    0.79    4.21
   0 -13  21    1.62    1.90
   0  13 -21   -0.08    0.82
   0  13 -21    1.31    1.83
   0  13 -21   -1.27    2.32
   0  13 -21    1.46    1.05
   0 -13  20    1.17    1.70
   0  13 -20    2.72    1.44
   0  13 -20    3.65    3.67
   0 -13  20    0.61    2.94
   0  13 -20    3.68    1.92
   0  13 -20   -2.49    4.00
   0 -13  20    1.61    1.71
   0  13 -20    3.95    2.08
   0  13 -19   13.70    3.45
   0 -13  19    6.57    3.72
   0  13 -19   13.06    3.59
   0  13 -19   17.16    8.25
   0 -13  19   12.12    4.10
   0 -13  19   17.33    8.35
   0  13 -19   13.88    4.20
   0 -13  19   12.30    3.95
   0 -13  19    7.00    2.53
   0 -13  19   20.87    7.64
   0  13 -19   15.19    6.95
   0 -13  18  404.35   39.92
   0 -13  18  429.59   39.88
   0 -13  18  287.65   18.44
   0 -13  18  262.07   17.46
   0 -13  18  361.53   31.79
   0  13 -18  334.39   17.93
   0  13 -18  296.33   18.41
   0 -13  18  199.02   20.27
   0  13 -18  327.06   34.87
   0  13 -17   21.97    5.07
   0 -13  17   38.17   11.73
   0  13 -17   17.18    4.13
   0 -13  17    6.91    2.64
   0  13 -17   28.60    9.93
   0 -13  17    9.75    5.11
   0 -13  17   31.67   10.92
   0 -13  17   11.84    3.65
   0  13 -16    3.61    3.28
   0 -13  16    6.63    4.97
   0  13 -16    0.54    1.78
   0 -13  16    4.66    4.52
   0  13 -16    1.53    1.50
   0 -13  16    2.34    1.41
   0 -13  16    5.84    4.09
   0  13 -16    2.03    1.30
   0 -13  16    0.36    0.93
   0 -13  16   -1.01    2.16
   0  13 -15    5.01    1.89
   0  13 -15    2.57    2.95
   0  13 -15    5.08    3.48
   0  13 -15    4.41    2.38
   0  13 -15    1.57    1.46
   0 -13  15    6.90    3.29
   0 -13  15    5.98    5.27
   0 -13  15    1.57    1.91
   0 -13  15    8.44    4.86
   0 -13  14   10.70    3.88
   0  13 -14   11.66    3.51
   0  13 -14   12.47    6.84
   0 -13  14    8.44    5.27
   0  13 -14   13.17    5.05
   0  13 -14   18.44    9.05
   0  13 -14   12.01    5.39
   0  13 -14   10.02    3.09
   0 -13  14   18.18    7.94
   0  13 -13    2.05    2.07
   0  13 -13    2.25    3.21
   0 -13  13   -1.04    1.95
   0  13 -13   -0.43    1.59
   0  13 -13    0.69    1.63
   0 -13  13   -3.22    5.75
   0 -13  13    2.58    3.47
   0  13 -12   25.95    7.15
   0 -13  12   22.60    7.46
   0 -13  12   24.31    8.12
   0 -13  12   23.54    7.95
   0  13 -12   25.81    7.78
   0  13 -12   23.48    4.78
   0  13 -12   23.30    9.09
   0  13 -11  108.94   14.73
   0  13 -11   96.35   17.53
   0 -13  11  108.02   16.91
   0 -13  11  123.63   18.27
   0  13 -11   96.03   14.60
   0 -13  11  119.32   17.67
   0  13 -11   91.64    9.18
   0 -13  10    2.02    2.55
   0  13 -10    0.39    1.38
   0  13 -10    4.20    4.27
   0 -13  10    0.33    2.44
   0  13 -10    1.87    1.85
   0  13 -10    1.65    2.82
   0 -13  10    1.32    2.69
   0  13 -10    3.18    2.04
   0 -13   9    0.79    2.54
   0  13  -9   -1.49    2.15
   0  13  -9    0.46    3.09
   0  13  -9    0.49    1.87
   0  13  -9   -0.27    1.20
   0 -13   9    2.76    3.55
   0  13  -9   -0.36    2.02
   0 -13   9   -2.61    2.96
   0  13  -8   78.02   10.11
   0 -13   8   71.50   12.75
   0  13  -8   67.03   13.71
   0 -13   8   84.16   13.50
   0 -13   8   76.59   13.76
   0  13  -8   81.98   12.70
   0 -13   8   84.31   13.30
   0  13  -8   70.47   12.58
   0  13  -7   65.01    9.23
   0 -13   7   66.17   12.28
   0  13  -7   53.00   11.66
   0 -13   7   71.60   11.67
   0 -13   7   69.79   13.06
   0  13  -7   63.44   11.27
   0 -13   7   78.01   12.83
   0  13  -7   66.98   11.96
   0  13  -6   91.64   11.19
   0 -13   6   81.40   12.53
   0 -13   6   97.85   15.79
   0  13  -6   67.18   12.90
   0  13  -6   81.70   13.16
   0 -13   6  102.86   14.60
   0 -13   6  100.40   13.31
   0  13  -6   90.97   13.44
   0 -13   5    4.65    3.71
   0 -13   5    5.23    3.33
   0  13  -5    7.80    4.39
   0 -13   5    7.86    4.82
   0 -13   5    9.64    4.79
   0  13  -5    7.21    3.68
   0  13  -5    5.42    2.13
   0  13  -4    1.93    2.76
   0  13  -4    0.82    0.57
   0 -13   4    2.67    2.78
   0 -13   4    1.87    3.19
   0  13  -4    0.67    1.88
   0 -13   4   -0.88    2.19
   0 -13   4   -0.04    2.10
   0  13  -4    0.03    1.33
   0  13  -3   51.62    4.33
   0  13  -3   58.68   10.93
   0 -13   3   67.07   11.55
   0 -13   3   59.64   11.74
   0  13  -3   50.16   10.15
   0 -13   3   54.09    5.84
   0 -13   3   59.23   12.36
   0  13  -3   54.86    9.05
   0  13  -2  114.61    6.65
   0  13  -2  135.95   16.66
   0 -13   2  145.11   17.26
   0 -13   2  139.74   17.82
   0  13  -2  104.99   14.82
   0 -13   2  112.56    8.53
   0 -13   2  118.81   17.91
   0  13  -2  133.27   14.36
   0  13  -1  115.15    6.77
   0 -13   1  111.95    8.48
   0 -13   1  114.45   16.25
   0  13  -1  101.32   14.56
   0  13  -1  114.26   15.40
   0 -13   1  124.80   16.45
   0 -13   1  124.52   18.14
   0  13  -1  124.92   14.10
   0  13   0   20.54    5.66
   0 -13   0   17.84    3.30
   0 -13   0   23.32    7.78
   0  13   0   13.96    5.50
   0  13   0   14.88    2.82
   0  13   0   16.71    2.60
   0 -13   0    7.34    4.87
   0  13   0   16.76    5.45
   0 -13   0   22.18    7.04
   0  13   0   22.74    6.95
   0  13   1   28.36    6.77
   0 -13  -1   23.98    4.14
   0  13   1   22.94    7.54
   0 -13  -1   19.79    6.67
   0  13   1   21.29    3.56
   0  13   1   25.54    3.36
   0 -13  -1   23.66    8.17
   0  13   1   24.06    6.54
   0 -13  -1   26.90    8.24
   0  13   1   29.17    8.39
   0  13   2   41.83    7.32
   0 -13  -2   29.97    4.83
   0 -13  -2   32.71    9.17
   0  13   2   24.03    7.17
   0  13   2   35.59    7.81
   0  13   2   25.32    3.93
   0  13   2   30.59    3.88
   0 -13  -2   24.16    8.73
   0 -13  -2   34.83    9.65
   0  13   2   34.02    8.92
   0  13   2   37.32    7.95
   0 -13  -3   -2.05    2.68
   0  13   3    0.83    1.27
   0 -13  -3    1.19    1.46
   0  13   3    1.22    1.74
   0 -13  -3    0.53    2.29
   0  13   3    0.26    1.19
   0  13   3   -0.11    1.27
   0  13   3    1.66    1.07
   0  13   3    1.82    1.16
   0 -13  -3   -1.13    3.00
   0 -13  -3   -3.30    4.43
   0  13   3    3.03    3.31
   0  13   4   -0.31    2.79
   0  13   4    0.91    1.03
   0  13   4   -0.65    2.11
   0  13   4    1.38    2.08
   0 -13  -4    2.69    3.63
   0 -13  -4   -0.93    2.67
   0 -13  -4   -0.80    2.83
   0 -13  -4   -1.90    1.63
   0  13   4    0.90    1.29
   0 -13  -4   -0.29    3.17
   0  13   4   -0.98    2.66
   0 -13  -5    2.28    1.50
   0 -13  -5    3.03    3.04
   0 -13  -5    2.17    2.47
   0 -13  -5    0.19    3.31
   0  13   5    2.75    1.63
   0  13   5    3.68    2.54
   0 -13  -5    2.30    1.71
   0  13   5    6.88    2.88
   0  13   5    3.89    2.95
   0  13   5    3.89    2.48
   0  13   5    3.05    2.27
   0 -13  -5    3.25    3.22
   0  13   5    1.27    2.68
   0 -13  -6    9.95    2.90
   0 -13  -6    8.30    4.75
   0  13   6    8.30    2.35
   0 -13  -6    3.65    3.17
   0 -13  -6    9.93    5.40
   0  13   6   10.68    4.75
   0  13   6   10.31    4.41
   0 -13  -6   11.86    5.11
   0  13   6    8.36    3.20
   0  13   6    9.51    4.95
   0 -13  -6    5.85    5.77
   0  13   6    4.73    2.73
   0 -13  -6    4.60    5.18
   0  13   7    7.64    4.88
   0 -13  -7    6.80    2.75
   0 -13  -7    5.68    4.31
   0  13   7    7.17    2.43
   0 -13  -7    3.12    2.22
   0 -13  -7    9.38    5.92
   0  13   7    9.79    4.17
   0  13   7    5.83    2.85
   0  13   7    6.34    2.21
   0 -13  -7    7.72    3.98
   0  13   7    7.21    2.95
   0  13   7    9.67    4.88
   0 -13  -7    6.79    3.85
   0 -13  -7    7.48    6.16
   0  13   8    8.27    2.59
   0  13   8    8.84    2.55
   0  13   8    6.97    2.88
   0  13   8    9.56    5.09
   0 -13  -8   10.33    3.39
   0 -13  -8    6.01    4.11
   0 -13  -8    1.45    2.71
   0 -13  -8   13.93    7.22
   0  13   8   13.39    4.96
   0  13   8    8.06    3.99
   0  13   8   11.21    2.78
   0  13   8    9.85    4.54
   0 -13  -8   -0.92    4.60
   0 -13  -8   10.14    5.06
   0 -13  -8    7.25    3.50
   0  13   8   11.50    4.63
   0  13   9   60.63   12.36
   0  13   9   50.97   11.26
   0  13   9   68.69   12.54
   0 -13  -9   78.77    8.58
   0 -13  -9   65.35   10.35
   0 -13  -9   62.46   13.11
   0  13   9   67.57    6.69
   0 -13  -9   70.06   15.18
   0  13   9   67.48   11.69
   0  13   9   71.29    8.55
   0  13   9   61.12    6.56
   0  13   9   56.04    6.74
   0  13   9   82.49   12.59
   0 -13  -9   33.28    7.86
   0 -13  -9   53.04   13.31
   0  13  10   37.61    6.56
   0 -13 -10   29.90    7.02
   0 -13 -10   23.45    6.36
   0  13  10   33.45    4.97
   0 -13 -10   37.65   12.05
   0  13  10   34.44    8.32
   0  13  10   43.90   10.15
   0 -13 -10   39.68   11.76
   0 -13 -10   36.79   10.36
   0  13  10   48.24   10.31
   0 -13 -10   41.57    6.50
   0  13  10   31.06    4.67
   0 -13 -11    2.66    2.69
   0  13  11    4.53    1.87
   0 -13 -11    7.80    6.67
   0 -13 -11    7.17    4.75
   0 -13 -11    3.28    3.42
   0 -13 -11    5.70    2.50
   0  13  11    1.18    1.58
   0  13  11    3.75    1.53
   0  13  11    7.56    3.88
   0 -13 -11    4.07    4.36
   0  13  11    4.28    2.68
   0 -13 -12   -1.40    4.06
   0  13  12    0.88    2.68
   0 -13 -12    0.53    2.28
   0 -13 -12    2.57    2.42
   0  13  12    3.06    2.34
   0  13  12    1.73    0.89
   0 -13 -12    3.26    5.14
   0 -13 -12    3.19    1.75
   0  13  12    3.23    1.59
   0 -13 -12    5.39    3.19
   0  13  13   49.41    6.04
   0 -13 -13   41.44    8.74
   0  13  13   34.42    6.30
   0  13  13   53.19   10.47
   0 -13 -13   37.79   11.10
   0 -13 -13   41.87   10.98
   0 -13 -13   59.36    7.72
   0 -13 -13   56.03   14.19
   0 -13 -13   18.63    5.86
   0 -13 -14    1.28    3.25
   0  13  14    1.88    2.55
   0  13  14    1.39    1.52
   0  13  14    1.34    1.37
   0 -13 -14    2.58    3.25
   0 -13 -14    0.31    3.38
   0 -13 -14    4.24    2.36
   0 -13 -14    5.75    2.31
   0 -13 -14    2.09    2.42
   0 -13 -15   -1.03    3.04
   0  13  15   -0.91    2.03
   0  13  15    0.16    1.08
   0 -13 -15    1.63    2.33
   0 -13 -15   -3.19    5.25
   0 -13 -15   -4.86    3.92
   0 -13 -15   -2.73    2.17
   0 -13 -15   -1.58    2.11
   0  13  15   -4.46    4.25
   0  13  16   29.58    7.60
   0 -13 -16   20.37    7.82
   0 -13 -16   10.44    4.20
   0  13  16   24.21    4.28
   0  13  16    5.73    2.58
   0 -13 -16   27.75    4.96
   0 -13 -16   18.06    4.92
   0 -13 -17    0.44    1.62
   0  13  17    0.79    0.91
   0  13  17   -0.55    1.04
   0 -13 -17    0.04    1.14
   0 -13 -17    2.06    2.41
   0 -13 -18    1.26    1.97
   0  13  18    8.56    2.36
   0  13  18    0.90    1.12
   0 -13 -18   11.30    2.91
   0 -13 -18    5.35    3.14
   0 -13 -19    2.06    1.30
   0  13  19    3.44    1.54
   0  13  19    1.36    1.21
   0 -13 -19    0.48    1.19
   0 -13 -19    4.10    1.51
   0  13  20   -0.12    0.71
   0 -13 -20   -0.15    1.00
   0 -13 -20    0.71    1.15
   0  13  21    0.57    0.44
   0 -13 -21   -0.93    0.77
   0 -13 -21    0.18    1.03
   0  14 -30    1.36    1.30
   0 -14  30    0.51    0.51
   0  14 -30    1.94    1.26
   0 -14  29    1.66    0.92
   0  14 -29    3.36    1.85
   0  14 -29   -0.93    0.87
   0 -14  28    1.03    1.22
   0  14 -28   -0.94    1.00
   0  14 -28    1.15    1.10
   0 -14  28    0.51    0.65
   0  14 -28   -0.16    1.40
   0  14 -27    7.09    3.14
   0  14 -27    7.90    2.32
   0 -14  27   14.07    2.92
   0 -14  27   12.10    2.68
   0  14 -27    8.93    3.10
   0  14 -27    8.95    2.92
   0  14 -26    5.26    2.40
   0 -14  26    7.82    2.38
   0  14 -26    3.77    1.72
   0  14 -26    6.61    2.71
   0 -14  25   18.95    3.78
   0  14 -25   14.45    3.77
   0  14 -25   13.21    4.11
   0  14 -25    5.27    4.26
   0  14 -25   11.99    3.85
   0 -14  24    3.36    1.82
   0  14 -24    4.65    2.21
   0  14 -24    1.98    1.56
   0  14 -24    5.05    4.93
   0  14 -24   -0.46    2.49
   0  14 -24    2.14    1.97
   0 -14  23   17.13    3.99
   0  14 -23   14.65    4.05
   0  14 -23   15.22    4.62
   0 -14  23   17.54    4.32
   0  14 -23   15.41    7.89
   0  14 -23   12.56    7.56
   0  14 -22   11.89    7.32
   0  14 -22   14.96    3.55
   0 -14  22   18.70    4.12
   0 -14  22   20.01    4.90
   0  14 -22   15.04    7.12
   0  14 -22   16.15    4.35
   0  14 -22   16.42    4.92
   0  14 -22   16.97    3.76
   0  14 -21   10.53    7.50
   0  14 -21    9.70    5.95
   0  14 -21   17.33    3.87
   0  14 -21   22.09    5.77
   0  14 -21   19.80    5.09
   0  14 -21   21.08    4.56
   0 -14  21   28.33    5.99
   0 -14  20    3.54    2.25
   0 -14  20   12.73    6.59
   0  14 -20    0.77    1.40
   0  14 -20    1.43    3.20
   0  14 -20    1.55    1.31
   0  14 -20    5.69    5.40
   0  14 -20    3.01    2.07
   0 -14  20   11.25    3.55
   0  14 -19   21.62    4.72
   0  14 -19   27.55   10.81
   0 -14  19   14.75    6.37
   0 -14  19   13.07    3.53
   0  14 -19   16.24    8.45
   0 -14  19   19.90    4.83
   0  14 -19   20.00    4.84
   0  14 -18   87.29   10.40
   0 -14  18   94.41   19.54
   0  14 -18   73.77   16.63
   0  14 -18   93.27    9.76
   0 -14  18   89.75    8.82
   0 -14  18  128.02   16.98
   0 -14  17   23.81    7.44
   0  14 -17   19.81    8.46
   0  14 -17   31.27    6.05
   0 -14  17   23.43    9.18
   0  14 -17   25.66    5.15
   0 -14  17   19.62    4.26
   0 -14  17   29.20   10.46
   0 -14  17   23.85    3.87
   0  14 -16   43.30   10.40
   0 -14  16   47.11   13.57
   0  14 -16   43.11    6.56
   0 -14  16   37.45    9.16
   0  14 -16   35.02   11.05
   0 -14  16   28.25    5.01
   0 -14  16   46.46    7.48
   0  14 -16   47.51    7.29
   0 -14  16   45.11   12.77
   0 -14  16   38.23    5.12
   0 -14  15    3.83    1.87
   0  14 -15    1.68    1.64
   0 -14  15    0.15    2.81
   0 -14  15    4.13    5.25
   0  14 -15   -0.79    3.12
   0  14 -15   -1.36    4.80
   0  14 -15    1.78    2.57
   0 -14  15    6.40    3.20
   0  14 -15    2.08    1.84
   0 -14  14   16.09    4.40
   0 -14  14    9.25    5.19
   0  14 -14    9.95    5.25
   0 -14  14   15.22    3.31
   0 -14  14   16.76    7.69
   0  14 -14   15.63    7.13
   0  14 -14   15.04    5.90
   0 -14  14   15.73    7.12
   0  14 -14   15.14    6.52
   0  14 -14   14.10    3.90
   0  14 -13   73.47   16.56
   0  14 -13   78.73   14.26
   0 -14  13  120.07   12.39
   0 -14  13   80.61   15.66
   0  14 -13   79.15   13.14
   0 -14  13   97.09   17.09
   0  14 -13   88.79    9.51
   0 -14  13   83.24   16.73
   0  14 -12   21.97    6.86
   0 -14  12   21.79    7.37
   0 -14  12   21.40    7.65
   0  14 -12   25.20    8.36
   0  14 -12   21.27    9.04
   0 -14  12   23.09    8.43
   0  14 -12   26.15    5.12
   0  14 -11    0.35    1.10
   0 -14  11    6.26    5.32
   0 -14  11    3.50    3.41
   0  14 -11    3.22    2.97
   0  14 -11   -1.36    1.75
   0  14 -11    2.23    1.89
   0 -14  11    1.84    4.02
   0  14 -10    1.93    1.94
   0  14 -10    0.86    1.33
   0 -14  10   -1.35    3.12
   0 -14  10    6.75    4.16
   0  14 -10    2.38    1.70
   0  14 -10    0.68    2.52
   0  14 -10   -0.04    1.02
   0 -14  10   -0.42    1.65
   0  14  -9    8.36    3.53
   0  14  -9   10.53    5.00
   0 -14   9    6.77    3.88
   0 -14   9    3.34    1.78
   0  14  -9    9.14    4.89
   0  14  -9    6.13    4.83
   0  14  -9    6.52    2.22
   0 -14   9    9.27    5.57
   0  14  -8    6.34    3.92
   0 -14   8    2.03    2.11
   0 -14   8    4.80    4.18
   0  14  -8    6.85    3.13
   0  14  -8    5.50    3.95
   0 -14   8    7.36    4.75
   0  14  -8    5.62    4.68
   0 -14   8    1.87    1.95
   0  14  -7  259.38   26.87
   0 -14   7  322.67   26.99
   0  14  -7  336.68   22.44
   0 -14   7  347.01   26.49
   0  14  -7  292.24   25.36
   0 -14   7  360.25   31.70
   0 -14   7  351.31   28.69
   0  14  -7  325.88   27.97
   0  14  -6  110.45   17.13
   0  14  -6  131.47   17.13
   0  14  -6  135.93   14.48
   0  14  -6  108.12   16.35
   0 -14   6  135.92   15.70
   0 -14   6  125.94   16.95
   0 -14   6  124.57   18.61
   0 -14   5  209.57   18.51
   0  14  -5  176.75    9.73
   0 -14   5  212.39   21.48
   0  14  -5  165.41   19.85
   0  14  -5  196.69   17.53
   0 -14   5  194.53   21.54
   0 -14   5  184.02   22.47
   0  14  -5  146.90   19.25
   0  14  -5  188.52   20.46
   0  14  -4    9.73    3.81
   0 -14   4   13.98    6.52
   0  14  -4    8.15    4.41
   0 -14   4    7.92    4.21
   0  14  -4    8.62    3.83
   0 -14   4    6.88    3.78
   0  14  -4   16.75    3.08
   0  14  -3   88.85    6.96
   0  14  -3   99.81   12.78
   0  14  -3   72.79   13.10
   0 -14   3   84.66   15.69
   0 -14   3   94.07    7.93
   0 -14   3   99.73   14.92
   0  14  -3  101.57   15.06
   0 -14   3   83.48   14.10
   0  14  -2    5.53    3.17
   0 -14   2    2.49    2.51
   0  14  -2    6.59    4.72
   0 -14   2    6.39    2.38
   0 -14   2    4.27    4.20
   0  14  -2    5.20    4.17
   0 -14   2    5.21    3.16
   0  14  -2   10.12    2.67
   0 -14   1   63.11   14.19
   0  14  -1   65.07    6.25
   0  14  -1   59.28   11.82
   0  14  -1   65.70   10.71
   0  14  -1   65.87    5.32
   0 -14   1   62.71    6.71
   0 -14   1   60.46   11.94
   0  14  -1   53.57   11.08
   0 -14   1   65.41   13.43
   0 -14   0   26.43    8.27
   0 -14   0   25.61    9.43
   0  14   0   15.04    3.27
   0 -14   0   17.58    3.69
   0  14   0   32.13    8.58
   0 -14   0   20.62    7.64
   0  14   0   20.09    7.10
   0  14   0   26.72    6.99
   0  14   1  354.13   25.58
   0  14   1  267.71   25.28
   0 -14  -1  323.53   15.53
   0  14   1  287.42   13.55
   0 -14  -1  310.16   31.33
   0  14   1  369.54   25.68
   0  14   1  323.61   27.76
   0 -14  -1  342.57   31.03
   0 -14  -1  351.57   30.12
   0  14   2   51.30   10.13
   0  14   2   45.22    9.17
   0  14   2   42.35   10.05
   0 -14  -2   67.84    7.29
   0  14   2   52.85   11.08
   0  14   2   91.50    7.69
   0 -14  -2   64.74   14.15
   0 -14  -2   50.88   11.68
   0 -14  -2   50.59   12.14
   0  14   3   55.65    7.44
   0  14   3   45.95    5.52
   0 -14  -3   48.44    6.36
   0 -14  -3   70.13   13.90
   0 -14  -3   58.05   13.11
   0 -14  -3   34.96    7.54
   0  14   3   72.81   11.62
   0  14   3   63.66   12.47
   0  14   3   46.63   10.23
   0 -14  -3   46.10   12.15
   0  14   3   70.92   11.94
   0  14   3   83.74   10.73
   0  14   4    5.00    3.35
   0 -14  -4   10.71    2.72
   0  14   4    8.82    3.66
   0 -14  -4    7.21    3.77
   0 -14  -4    8.29    4.64
   0  14   4    7.12    3.30
   0  14   4   11.05    4.99
   0 -14  -4   10.44    4.23
   0  14   4   12.12    2.87
   0 -14  -4    8.13    3.43
   0  14   4   15.45    3.98
   0 -14  -4    7.15    4.71
   0  14   4    5.21    3.32
   0 -14  -4    9.99    5.97
   0  14   5  244.59   13.08
   0  14   5  192.93   21.16
   0  14   5  234.97   24.38
   0  14   5  270.69   23.58
   0 -14  -5  276.81   15.39
   0 -14  -5  243.11   24.96
   0 -14  -5  198.89   25.55
   0  14   5  259.57   23.20
   0 -14  -5  242.38   27.95
   0 -14  -5  240.80   27.16
   0  14   5  283.14   16.66
   0 -14  -5  221.65   18.50
   0 -14  -5  185.26   16.20
   0 -14  -5  180.75   15.95
   0  14   5  305.70   22.15
   0  14   6   18.49    6.51
   0 -14  -6   22.69    4.52
   0 -14  -6   16.37    4.92
   0 -14  -6   22.17    8.09
   0  14   6   29.01    7.75
   0 -14  -6   23.00    8.91
   0  14   6   28.82    7.26
   0 -14  -6    7.47    4.51
   0 -14  -6    6.64    3.63
   0  14   6   20.57    4.45
   0  14   6   24.77    7.19
   0  14   6   15.06    3.59
   0  14   6   18.98    3.85
   0 -14  -6   20.37    7.18
   0  14   7   30.95    4.76
   0 -14  -7   21.52    9.22
   0  14   7   25.17    7.94
   0  14   7   41.90    9.70
   0 -14  -7   36.65    5.97
   0 -14  -7   30.66    6.77
   0 -14  -7   36.77   11.15
   0 -14  -7   33.56    8.97
   0  14   7   30.08    4.20
   0  14   7   44.02    6.99
   0 -14  -7   24.92    6.37
   0  14   7   29.55    4.99
   0  14   7   39.47   10.31
   0 -14  -7   36.64   10.74
   0  14   7   39.84    8.42
   0  14   7   39.39    9.15
   0  14   8   49.96    9.76
   0  14   8   28.37    8.50
   0 -14  -8   48.33    6.74
   0 -14  -8   37.10   11.26
   0  14   8   42.81   10.65
   0 -14  -8   69.72   10.61
   0 -14  -8   58.93   10.31
   0  14   8   41.33    5.90
   0  14   8   86.05    9.72
   0  14   8   39.27    9.22
   0  14   8   40.20    9.32
   0 -14  -8   36.01   10.85
   0 -14  -8   38.24   10.39
   0  14   8   41.74    4.99
   0  14   8   42.74    5.70
   0  14   9   19.96    7.09
   0 -14  -9   50.28    6.93
   0  14   9   44.28    5.38
   0 -14  -9   39.33   11.07
   0 -14  -9   31.11    7.20
   0  14   9   49.70    9.85
   0  14   9   41.32    5.80
   0  14   9   49.37    7.55
   0 -14  -9   38.83   10.59
   0 -14  -9   47.54    9.28
   0 -14  -9   37.64   11.52
   0  14   9   40.09    9.56
   0  14   9   42.65    5.60
   0  14  10   19.23    5.17
   0 -14 -10   -0.27    4.45
   0 -14 -10   -0.91    3.94
   0 -14 -10   27.12    7.33
   0 -14 -10    9.12    5.45
   0  14  10    2.25    1.33
   0  14  10   -0.14    1.91
   0 -14 -10    0.69    1.70
   0  14  10   -1.91    3.27
   0  14  10    3.26    2.04
   0 -14 -10    2.02    1.79
   0  14  10    4.86    2.06
   0 -14 -11   21.88    6.28
   0  14  11   12.78    3.08
   0 -14 -11   18.62    6.19
   0 -14 -11   15.79    8.26
   0  14  11   14.00    5.72
   0  14  11   26.14    5.77
   0 -14 -11   12.04    6.64
   0  14  11   13.73    3.22
   0 -14 -11   12.85    3.66
   0 -14 -11   10.09    4.91
   0  14  11   13.64    5.60
   0  14  12    3.41    1.74
   0  14  12    4.10    2.93
   0 -14 -12   -3.64    4.96
   0 -14 -12   -0.71    4.26
   0  14  12    8.37    4.69
   0 -14 -12    3.34    3.14
   0 -14 -12    1.77    1.26
   0 -14 -12    2.39    2.18
   0 -14 -12    2.15    2.13
   0  14  13    1.43    0.91
   0 -14 -13    0.53    1.88
   0  14  13    0.79    1.53
   0 -14 -13   -4.96    3.74
   0 -14 -13    0.09    2.31
   0 -14 -13    2.01    4.05
   0 -14 -13    0.76    1.46
   0  14  13   -0.25    2.24
   0 -14 -13    1.52    2.19
   0  14  14   -1.21    2.74
   0  14  14   -0.61    1.48
   0 -14 -14   -3.13    3.77
   0 -14 -14   -6.33    5.42
   0 -14 -14    0.31    1.16
   0  14  14   -0.61    1.24
   0 -14 -14   -1.82    2.69
   0 -14 -14    3.87    3.09
   0  14  15   16.85    5.40
   0  14  15   14.47    4.25
   0 -14 -15   13.57    5.85
   0 -14 -15   25.09    6.27
   0 -14 -15   22.75    4.34
   0 -14 -15   21.96    5.45
   0  14  15   15.85    3.53
   0 -14 -16    6.65    3.27
   0  14  16    4.81    2.36
   0 -14 -16    9.21    2.86
   0 -14 -16    4.00    3.05
   0  14  16    5.54    2.07
   0 -14 -17   20.92    4.67
   0  14  17   12.40    3.48
   0 -14 -17   15.95    3.34
   0 -14 -17   17.16    4.54
   0  14  17   12.18    2.89
   0 -14 -18    1.03    1.41
   0  14  18    0.12    0.91
   0 -14 -18    0.38    0.89
   0 -14 -18   -1.84    1.84
   0  14  18   -0.38    0.95
   0 -14 -19    1.48    1.40
   0  14  19   -0.53    1.01
   0 -14 -19   -1.57    1.72
   0  14  19    1.09    0.93
   0 -14 -20    0.51    0.82
   0 -14 -20    0.33    0.79
   0  14  20   -1.23    0.88
   0 -15  30    8.75    1.41
   0  15 -30    3.29    1.53
   0 -15  29    4.37    1.24
   0  15 -29    1.84    1.48
   0  15 -28   -1.05    1.07
   0  15 -28   -0.08    0.93
   0  15 -28    1.46    1.61
   0 -15  28   -0.17    0.61
   0 -15  28    0.41    0.87
   0  15 -27    8.44    3.18
   0  15 -27    6.21    2.29
   0  15 -27    7.85    2.44
   0 -15  27   12.99    2.50
   0 -15  27   16.58    3.12
   0  15 -27    8.64    2.74
   0  15 -26    1.25    1.21
   0  15 -26    0.46    1.11
   0 -15  26    1.17    1.12
   0  15 -26    1.48    1.87
   0  15 -25    0.51    1.10
   0  15 -25   -1.87    1.78
   0  15 -25   -1.39    2.02
   0 -15  25   -0.41    1.30
   0  15 -24   -0.14    1.25
   0  15 -24   -2.59    2.91
   0  15 -24    0.27    1.48
   0  15 -24   -0.35    1.19
   0 -15  24   -1.06    1.51
   0  15 -23   -0.03    0.61
   0  15 -23   -0.22    3.73
   0  15 -23   -1.50    5.10
   0  15 -23   -0.74    1.60
   0  15 -23   -1.04    2.21
   0 -15  23   -1.39    1.98
   0 -15  22   35.10    6.02
   0  15 -22   37.40    5.74
   0 -15  22   32.43    5.37
   0  15 -22   31.69    6.76
   0  15 -22   37.93    6.61
   0  15 -22   36.49    5.47
   0  15 -22   36.90   11.65
   0  15 -22   30.21   11.27
   0  15 -21   18.43    4.90
   0 -15  21   17.63    4.51
   0  15 -21   21.26    5.35
   0  15 -21   17.64    3.85
   0  15 -21    8.29    5.57
   0 -15  21   16.52    3.75
   0  15 -21   17.73    4.21
   0  15 -21   10.09    5.22
   0  15 -20    1.17    3.64
   0  15 -20    1.87    2.97
   0 -15  20    1.03    2.42
   0 -15  20    1.10    1.93
   0  15 -20    0.56    1.38
   0  15 -20    2.75    1.97
   0  15 -20   -0.78    1.01
   0  15 -19    1.68    1.95
   0 -15  19   -0.28    1.70
   0  15 -19    0.87    1.56
   0 -15  19    5.64    4.72
   0  15 -19    0.39    1.60
   0  15 -19    1.50    2.43
   0 -15  18   37.65    5.73
   0  15 -18   76.85    9.69
   0  15 -18   79.83   17.42
   0 -15  18   37.86    9.48
   0  15 -18  108.58   11.20
   0 -15  18   74.43    6.91
   0  15 -18   90.32    9.85
   0 -15  17    8.86    2.96
   0  15 -17   22.06    4.88
   0 -15  17   21.16    9.58
   0 -15  17   27.01   10.17
   0  15 -17   17.03    7.33
   0  15 -17   21.18    4.82
   0 -15  17   17.90    3.32
   0 -15  17   10.88    4.67
   0 -15  17   22.76    5.47
   0  15 -17    6.07    3.65
   0  15 -16    0.12    3.01
   0 -15  16    1.97    2.14
   0  15 -16    0.08    1.26
   0 -15  16   -5.06    4.10
   0 -15  16   -1.07    1.33
   0  15 -16    0.72    1.36
   0  15 -16   -1.26    3.46
   0 -15  16   -1.14    1.86
   0 -15  16    3.04    4.11
   0 -15  16   -1.52    5.76
   0 -15  15   -0.04    0.86
   0 -15  15    1.90    1.41
   0 -15  15   -0.47    1.83
   0  15 -15    2.12    2.07
   0  15 -15   -0.23    1.35
   0  15 -15   -1.93    4.11
   0  15 -15    1.42    1.57
   0  15 -15    0.04    1.97
   0 -15  15   -0.42    1.98
   0 -15  15    1.42    5.16
   0 -15  14    0.00    1.60
   0  15 -14    1.17    2.82
   0 -15  14   -3.10    4.41
   0 -15  14    0.77    1.26
   0  15 -14    1.88    2.32
   0  15 -14   -0.12    1.49
   0 -15  14    3.45    3.25
   0  15 -14    1.05    1.80
   0  15 -14   -1.44    2.53
   0  15 -14   -2.11    3.97
   0 -15  14   -3.62    4.08
   0 -15  13    2.50    2.41
   0 -15  13    3.00    2.93
   0  15 -13    3.19    3.25
   0 -15  13    2.45    2.25
   0  15 -13    3.72    3.64
   0  15 -13   -0.89    2.62
   0 -15  13    4.58    4.29
   0 -15  13    4.04    4.95
   0  15 -13   -0.29    2.01
   0 -15  13    2.42    1.46
   0  15 -12   46.61   10.37
   0 -15  12   38.06    5.20
   0 -15  12   51.08   12.90
   0  15 -12   46.80   13.43
   0  15 -12   49.70   11.98
   0 -15  12   51.47   12.98
   0 -15  12   23.87    7.10
   0 -15  12   41.86    7.43
   0 -15  12   46.00   11.62
   0  15 -12   48.37    7.23
   0 -15  11   -0.05    3.93
   0 -15  11    2.87    1.71
   0 -15  11    1.25    2.47
   0  15 -11    2.57    1.91
   0  15 -11   -0.86    4.08
   0 -15  11    7.73    5.22
   0  15 -11    1.70    2.56
   0  15 -11   -2.55    3.82
   0 -15  11   -0.88    2.43
   0 -15  10    0.14    2.42
   0 -15  10   -3.78    4.40
   0 -15  10    2.84    2.96
   0 -15  10   -2.08    1.94
   0  15 -10    0.95    1.48
   0  15 -10    0.62    2.39
   0  15 -10    3.14    3.61
   0 -15  10   -3.39    5.13
   0  15 -10   -0.01    3.06
   0  15 -10   -1.28    1.72
   0  15  -9    4.81    2.73
   0 -15   9    1.25    2.59
   0  15  -9    0.93    1.34
   0  15  -9    4.92    2.21
   0 -15   9    3.06    3.88
   0  15  -9    1.96    3.00
   0  15  -9    4.49    4.18
   0 -15   9   -0.93    3.27
   0 -15   8   50.68   11.96
   0  15  -8   44.15   10.58
   0 -15   8   43.54    9.81
   0  15  -8   31.86    4.20
   0 -15   8   45.62   12.02
   0  15  -8   43.56   10.24
   0  15  -8   47.29    8.82
   0  15  -8   34.16    5.71
   0  15  -8   38.74   11.13
   0  15  -7    4.65    3.99
   0  15  -7    8.61    3.76
   0 -15   7    9.00    6.14
   0  15  -7   11.75    4.90
   0  15  -7    6.96    2.19
   0  15  -7    8.31    4.75
   0 -15   7    9.20    4.03
   0 -15   7    8.58    4.61
   0  15  -6    8.96    2.34
   0 -15   6   16.47    6.44
   0  15  -6    8.06    4.96
   0  15  -6   13.44    4.61
   0  15  -6   11.39    5.26
   0  15  -6   10.56    5.28
   0 -15   6   15.38    7.86
   0  15  -5   53.88    5.62
   0  15  -5   53.59   11.68
   0 -15   5   70.05   13.47
   0  15  -5   69.08   10.98
   0  15  -5   68.32   12.74
   0  15  -5   50.37   11.60
   0 -15   5   61.27   13.88
   0  15  -4    9.55    2.56
   0 -15   4    3.95    3.63
   0  15  -4    4.18    2.85
   0  15  -4    3.93    3.55
   0 -15   4    7.22    5.04
   0  15  -4    7.39    4.58
   0 -15   4    6.73    4.29
   0  15  -4    3.81    3.18
   0 -15   3   11.93    6.73
   0  15  -3   12.76    5.85
   0 -15   3   12.84    5.91
   0 -15   3   18.75    6.61
   0  15  -3   12.35    5.60
   0  15  -3   12.91    5.26
   0  15  -3    9.48    2.58
   0 -15   2   -1.44    3.38
   0  15  -2   -0.47    2.23
   0 -15   2   -2.35    4.12
   0 -15   2    1.85    1.99
   0  15  -2    1.76    2.07
   0 -15   2    3.47    1.91
   0  15  -2    2.12    1.64
   0  15  -2    3.05    2.88
   0  15  -1   12.65    4.60
   0 -15   1    8.78    5.03
   0  15  -1   15.35    3.19
   0  15  -1   16.47    6.18
   0 -15   1   12.20    3.88
   0 -15   1   17.85    3.68
   0 -15   1   14.97    5.80
   0 -15   1   19.78    7.72
   0  15  -1   14.76    6.30
   0 -15   0   32.26    9.41
   0 -15   0   29.12    4.79
   0 -15   0   21.96    5.18
   0  15   0   28.42    7.38
   0  15   0   21.93    7.33
   0 -15   0   22.13    8.01
   0 -15   0   27.16    9.69
   0  15   0   29.61    8.66
   0  15   0   29.25    4.45
   0  15   1  101.88   16.15
   0  15   1   76.90    7.26
   0 -15  -1   92.34    8.50
   0  15   1   62.26    7.15
   0 -15  -1   90.47   17.56
   0 -15  -1  106.15   17.36
   0 -15  -1   65.62    9.40
   0 -15  -1   55.42    8.93
   0 -15  -1  102.75   17.69
   0  15   1   81.27   14.50
   0  15   1  102.19   14.68
   0  15   2  204.60   23.03
   0 -15  -2  222.96   13.50
   0  15   2  182.77   12.74
   0 -15  -2  189.94   25.23
   0  15   2  181.82   21.18
   0 -15  -2  213.65   25.02
   0 -15  -2  177.33   15.65
   0 -15  -2  130.39   13.83
   0  15   2  198.43   11.58
   0 -15  -2  217.38   25.92
   0  15   2  236.20   21.96
   0 -15  -3    2.99    1.98
   0  15   3    1.47    1.28
   0  15   3    0.65    1.86
   0 -15  -3    1.93    4.01
   0 -15  -3    0.95    3.02
   0  15   3   -0.35    2.22
   0 -15  -3   -2.18    3.49
   0 -15  -3    0.56    1.91
   0 -15  -3   -1.44    2.19
   0 -15  -3    1.69    2.92
   0  15   3    2.36    2.78
   0  15   3    0.96    1.22
   0  15   3    2.54    3.41
   0  15   4   61.57   11.33
   0  15   4   50.70   11.57
   0 -15  -4   52.09    6.78
   0  15   4   43.35    5.65
   0  15   4   38.13    6.07
   0 -15  -4   13.52    4.99
   0 -15  -4   56.02   13.27
   0 -15  -4   49.79    9.04
   0 -15  -4   29.58    6.76
   0  15   4   37.42    9.68
   0 -15  -4   53.37   13.36
   0  15   4   58.68    9.55
   0 -15  -4   28.33    9.28
   0  15   4   55.57   11.01
   0  15   5    0.33    1.14
   0  15   5    0.11    1.29
   0  15   5    1.58    3.60
   0 -15  -5    1.99    1.71
   0  15   5   -0.12    1.04
   0 -15  -5   -1.10    3.65
   0  15   5   -1.13    1.66
   0 -15  -5   -2.01    3.87
   0 -15  -5   -2.31    2.24
   0 -15  -5    0.21    1.91
   0 -15  -5   -1.32    1.99
   0  15   5   -0.47    1.31
   0 -15  -5    0.19    3.85
   0  15   5    0.20    1.35
   0  15   6  127.62   17.11
   0  15   6  100.33   16.62
   0 -15  -6  114.80   10.41
   0 -15  -6  119.02   20.06
   0 -15  -6   80.24   16.15
   0  15   6  113.84   16.02
   0  15   6   95.27    9.89
   0  15   6  130.45   15.00
   0  15   6   99.43    8.70
   0  15   6   91.79    8.91
   0 -15  -6  112.17   20.08
   0 -15  -6   89.67   11.79
   0  15   7    0.10    2.53
   0  15   7   -0.09    2.38
   0  15   7    1.93    2.10
   0 -15  -7    2.45    1.85
   0  15   7   -0.22    1.20
   0 -15  -7    0.01    2.58
   0 -15  -7    2.38    2.89
   0 -15  -7   -1.12    2.01
   0  15   7    0.18    1.01
   0  15   7    1.37    2.20
   0  15   7    1.63    1.90
   0 -15  -7   -0.64    1.74
   0  15   7    0.65    1.34
   0  15   8    0.27    1.44
   0  15   8   -1.65    2.66
   0 -15  -8   -0.80    2.86
   0 -15  -8    2.15    1.77
   0 -15  -8   -1.45    4.83
   0  15   8    1.31    0.87
   0 -15  -8   -1.56    2.95
   0 -15  -8    0.72    2.44
   0  15   8    3.65    2.93
   0  15   8   -0.06    1.12
   0 -15  -8    1.35    1.40
   0  15   8    1.33    1.48
   0  15   9    8.28    3.17
   0  15   9   12.89    5.44
   0 -15  -9   19.35    7.22
   0 -15  -9    3.87    2.96
   0 -15  -9    7.14    4.37
   0  15   9    8.99    2.46
   0 -15  -9    8.91    4.35
   0 -15  -9   11.02    5.85
   0  15   9   12.42    4.84
   0 -15  -9   11.21    3.45
   0  15   9   11.04    2.90
   0  15   9    7.69    2.49
   0  15  10   33.52    5.81
   0  15  10   31.33    4.68
   0 -15 -10   22.11    6.20
   0  15  10   32.56    4.98
   0 -15 -10   27.52    8.52
   0  15  10   36.07    5.09
   0  15  10   28.04    7.47
   0  15  10   40.12    8.77
   0 -15 -10   33.65    7.93
   0 -15 -10   39.71    6.20
   0 -15 -10   32.80   10.54
   0 -15 -10   31.63   10.07
   0 -15 -11   15.55    5.35
   0 -15 -11   56.10    7.19
   0  15  11   44.80    9.52
   0  15  11   46.24    5.61
   0 -15 -11   42.17    8.10
   0 -15 -11   48.74   12.58
   0  15  11   32.50    5.77
   0 -15 -11   49.42   12.84
   0 -15 -11   51.70   11.60
   0  15  11   68.28   11.80
   0  15  12   15.36    5.59
   0 -15 -12    1.89    2.16
   0 -15 -12    5.67    2.30
   0 -15 -12   13.03    3.60
   0 -15 -12    9.05    4.19
   0 -15 -12    8.97    4.21
   0  15  12    8.47    2.48
   0  15  12    6.37    2.79
   0  15  13    6.74    3.28
   0 -15 -13    9.42    3.04
   0  15  13    1.95    1.98
   0 -15 -13    5.07    3.14
   0  15  13    5.51    1.90
   0 -15 -13    6.45    3.35
   0 -15 -13   13.78    6.51
   0 -15 -13    1.57    2.21
   0 -15 -14   59.76    6.93
   0 -15 -14   49.01   12.14
   0 -15 -14   17.71    4.95
   0 -15 -14   46.48    7.91
   0  15  14   23.02    5.61
   0  15  14   42.13    5.28
   0  15  15    1.60    1.45
   0 -15 -15    2.55    2.30
   0 -15 -15    0.44    1.54
   0  15  15    1.40    1.46
   0 -15 -15    2.57    1.53
   0  15  16   -0.13    0.62
   0 -15 -16    2.75    2.11
   0 -15 -16   -0.86    1.48
   0  15  16   -3.57    2.13
   0 -15 -16   -1.64    1.33
   0  15  17   17.38    2.83
   0 -15 -17    7.26    2.82
   0 -15 -17   14.45    3.77
   0 -15 -17   19.89    3.32
   0 -15 -18    0.23    0.99
   0 -15 -18    2.86    1.25
   0  15  18    0.91    0.98
   0  15  18    3.06    1.23
   0 -15 -19    0.04    0.66
   0  15  19    0.50    0.68
   0  16 -30    7.27    1.90
   0  16 -29    0.69    0.81
   0 -16  29    2.24    0.91
   0 -16  28    3.12    1.18
   0  16 -28    0.42    0.88
   0  16 -28    1.36    1.46
   0 -16  28    3.08    1.12
   0 -16  27   -0.08    0.63
   0  16 -27   -0.33    1.67
   0  16 -27   -0.13    0.90
   0  16 -27   -0.13    1.04
   0  16 -27    0.73    1.17
   0 -16  27    0.45    0.86
   0  16 -26   26.86    5.04
   0  16 -26   21.93    3.87
   0 -16  26   37.58    4.70
   0  16 -26   23.42    4.57
   0  16 -25   -0.89    1.50
   0  16 -25   -0.12    0.89
   0  16 -25   -0.07    1.20
   0  16 -24   24.95    5.39
   0  16 -24   25.44    5.00
   0  16 -24   24.97    5.09
   0  16 -23   -0.21    2.27
   0  16 -23   13.37    7.68
   0  16 -23   15.57    4.09
   0  16 -23   17.99    4.89
   0  16 -23   14.59    3.44
   0 -16  23   20.56    4.06
   0  16 -22   27.31    4.70
   0  16 -22   24.36    9.96
   0  16 -22   32.79    5.33
   0  16 -22   31.82    6.14
   0  16 -22   31.38    6.75
   0  16 -22   12.13    6.86
   0 -16  22   34.02    5.29
   0  16 -21    1.54    1.91
   0  16 -21    1.42    1.63
   0  16 -21    2.04    1.45
   0  16 -21    1.33    1.46
   0  16 -21    6.54    5.56
   0  16 -21   -0.55    2.57
   0 -16  21    6.62    2.60
   0  16 -20   69.38    9.26
   0  16 -20   65.63    7.78
   0  16 -20   75.98    8.78
   0 -16  20   89.15    8.86
   0  16 -20   64.18   16.02
   0  16 -20   48.56   13.11
   0 -16  20   98.83   14.94
   0  16 -19   15.88    8.17
   0 -16  19   15.39    3.80
   0  16 -19   17.15    4.76
   0  16 -19   12.40    7.27
   0  16 -19   16.99    4.24
   0 -16  19   20.29    6.34
   0  16 -18  159.89   14.15
   0  16 -18  191.10   15.17
   0  16 -18  180.64   14.01
   0 -16  18  149.55    9.94
   0  16 -18  147.55   23.78
   0 -16  18  111.74   10.01
   0  16 -18  114.37   14.68
   0 -16  18  136.81   17.38
   0 -16  17    6.43    2.39
   0  16 -17    6.20    2.68
   0  16 -17    0.21    2.94
   0 -16  17    9.70    3.84
   0  16 -17    7.86    3.43
   0 -16  17    7.86    2.78
   0  16 -17    3.25    3.59
   0  16 -17   16.56    6.29
   0 -16  17   13.15    5.66
   0  16 -16   43.37   11.19
   0  16 -16   45.42    7.41
   0 -16  16   45.19   13.11
   0  16 -16   25.90   10.34
   0 -16  16   34.90   11.90
   0 -16  16   48.21    6.70
   0 -16  16   77.06   13.09
   0 -16  16   68.16    9.70
   0 -16  16   52.46    6.03
   0  16 -16   44.72    6.93
   0  16 -15    1.30    1.61
   0 -16  15   -0.44    3.11
   0 -16  15    2.06    1.17
   0 -16  15    1.08    1.70
   0  16 -15    5.42    4.93
   0  16 -15    1.52    1.80
   0 -16  15   -0.65    4.96
   0 -16  15    2.60    1.89
   0  16 -15    1.74    1.47
   0  16 -15    2.93    2.57
   0 -16  14  136.99   17.42
   0 -16  14  129.02    9.90
   0  16 -14  114.25   18.29
   0 -16  14  145.98   14.23
   0  16 -14   80.35   16.51
   0  16 -14   97.84   15.60
   0  16 -14  138.02   12.63
   0  16 -14  120.77   11.28
   0 -16  14  132.24   21.42
   0 -16  14  118.39   20.64
   0 -16  13   -1.13    2.89
   0  16 -13    0.70    1.21
   0  16 -13   -3.31    4.21
   0 -16  13   -2.52    2.63
   0 -16  13   -2.18    4.51
   0  16 -13    3.19    2.87
   0  16 -13   -1.13    3.87
   0 -16  13    3.00    2.82
   0 -16  13    1.65    1.45
   0 -16  13   -2.90    3.63
   0 -16  12   40.66    7.24
   0 -16  12   60.82   13.98
   0  16 -12   55.33   12.20
   0 -16  12   44.51    5.90
   0 -16  12   57.20   14.05
   0  16 -12   51.79   12.58
   0 -16  12   23.58    6.87
   0  16 -12   43.67   13.12
   0 -16  12   57.68   13.17
   0  16 -12   51.38    7.73
   0 -16  11    3.57    3.09
   0  16 -11    3.45    3.12
   0 -16  11    5.49    4.50
   0 -16  11   -0.86    2.21
   0  16 -11    2.62    2.96
   0  16 -11    4.19    2.22
   0  16 -11    5.21    3.26
   0 -16  11    4.81    1.45
   0 -16  11    1.67    2.19
   0 -16  11    1.49    1.47
   0 -16  10   15.28    6.47
   0 -16  10   -0.91    3.76
   0 -16  10    2.16    2.75
   0  16 -10   -1.22    2.66
   0  16 -10   -1.73    5.14
   0 -16  10    1.32    3.38
   0 -16  10    3.59    2.87
   0  16 -10    1.96    1.71
   0  16 -10    3.05    3.56
   0 -16  10    0.75    1.35
   0 -16  10    3.55    2.50
   0  16 -10    1.46    2.07
   0 -16   9   68.61   13.08
   0  16  -9   65.01   13.28
   0  16  -9   62.33   10.19
   0 -16   9   77.53    9.79
   0  16  -9   64.25   14.82
   0  16  -9   69.64   13.56
   0  16  -9   59.96    6.51
   0 -16   9   70.31    9.90
   0 -16   9   71.54   14.73
   0  16  -9   65.32    8.20
   0  16  -8   30.62    5.46
   0 -16   8   34.94   10.77
   0  16  -8   28.16    6.61
   0 -16   8   49.11    8.01
   0  16  -8   34.68    4.57
   0  16  -8   31.26    8.83
   0  16  -8   28.31    9.52
   0 -16   8   42.90   11.20
   0  16  -8   37.42   10.49
   0  16  -8   38.35    5.47
   0 -16   8   50.19    8.27
   0  16  -7   -0.81    1.69
   0 -16   7   -0.66    3.94
   0 -16   7   -0.35    2.47
   0 -16   7    1.22    1.88
   0  16  -7    0.77    0.73
   0  16  -7   -0.15    2.11
   0  16  -7   -1.90    2.13
   0  16  -7    0.94    3.73
   0 -16   7   -0.91    3.66
   0  16  -7   -3.19    4.71
   0  16  -7   -0.17    0.96
   0  16  -6  184.69   22.03
   0 -16   6  170.87   15.03
   0  16  -6  171.24   10.42
   0 -16   6  206.54   26.02
   0  16  -6  198.56   19.18
   0  16  -6  180.34   22.53
   0 -16   6  210.83   24.09
   0  16  -6  147.95   21.06
   0 -16   6  174.61   14.54
   0  16  -5  113.98   17.41
   0  16  -5  124.34   18.18
   0 -16   5  134.41   14.20
   0  16  -5  142.77    9.43
   0 -16   5  137.92   21.08
   0  16  -5  128.10   15.42
   0 -16   5  130.63   19.37
   0  16  -5   97.81   16.90
   0 -16   5  160.66   14.63
   0  16  -4   59.64   12.70
   0  16  -4   64.35   12.99
   0 -16   4   71.95   13.76
   0 -16   4   83.91   10.76
   0 -16   4   77.66   16.03
   0  16  -4   42.97   10.85
   0 -16   4   69.54   13.97
   0  16  -4   81.96    7.27
   0 -16   4   96.68   11.51
   0  16  -4   66.12   11.26
   0  16  -3   10.14    4.40
   0  16  -3   10.16    5.30
   0  16  -3   12.14    2.95
   0 -16   3    4.53    4.02
   0 -16   3    4.59    3.30
   0 -16   3    5.60    4.66
   0  16  -3    8.00    4.64
   0 -16   3   17.84    5.10
   0 -16   3   18.98    5.08
   0 -16   2   47.93   13.03
   0  16  -2   44.79   11.21
   0  16  -2   60.24    6.56
   0 -16   2   46.53   11.98
   0  16  -2   52.99   10.18
   0  16  -2   44.47   10.81
   0 -16   2   61.30    6.96
   0 -16   2   49.96   11.91
   0 -16   2   60.66    9.16
   0 -16   2   57.76    9.19
   0  16  -1    8.97    2.39
   0 -16   1    7.84    3.57
   0 -16   1   14.80    6.79
   0  16  -1    5.71    3.61
   0 -16   1    9.62    5.70
   0  16  -1   12.90    5.10
   0  16  -1   14.94    6.77
   0 -16   1   12.58    3.24
   0 -16   1   13.08    6.05
   0 -16   1   10.64    3.81
   0  16  -1   11.24    3.18
   0  16   0    1.84    1.59
   0 -16   0    0.62    2.71
   0 -16   0    0.34    4.41
   0 -16   0    6.04    3.33
   0 -16   0    5.10    3.17
   0  16   0    5.15    3.61
   0  16   0    8.45    5.53
   0 -16   0    6.35    2.37
   0  16   0    4.35    3.14
   0 -16   0    4.05    4.36
   0  16   0    5.29    2.09
   0  16   1    1.05    1.23
   0 -16  -1    5.15    4.71
   0 -16  -1    2.95    2.86
   0 -16  -1    1.64    1.82
   0 -16  -1    1.81    1.65
   0 -16  -1    2.29    1.92
   0  16   1    0.03    1.28
   0  16   1    3.60    3.28
   0 -16  -1    3.01    3.94
   0  16   1    1.18    2.38
   0  16   1    2.15    1.53
   0 -16  -1   -0.67    3.68
   0 -16  -2  546.16   44.13
   0 -16  -2  454.80   25.63
   0  16   2  581.30   35.40
   0  16   2  466.87   35.44
   0 -16  -2  578.67   42.33
   0  16   2  521.76   38.22
   0  16   2  542.53   20.12
   0 -16  -2  593.99   22.67
   0  16   2  601.48   23.79
   0 -16  -2  587.67   44.48
   0 -16  -2  571.83   29.13
   0 -16  -3    4.71    1.66
   0 -16  -3   -0.52    3.17
   0 -16  -3   31.07    7.30
   0 -16  -3   16.85    5.16
   0 -16  -3    4.36    4.74
   0  16   3    7.75    2.58
   0  16   3    0.65    1.73
   0  16   3   11.47    3.19
   0 -16  -3   -2.85    3.70
   0  16   3   -0.23    2.55
   0  16   3   30.43    6.33
   0  16   3   -0.16    1.23
   0 -16  -3   12.99    5.76
   0 -16  -4   10.67    3.11
   0 -16  -4    7.98    5.35
   0 -16  -4   40.60    7.45
   0 -16  -4    6.35    4.99
   0  16   4   15.83    3.67
   0 -16  -4   11.97    4.59
   0  16   4    6.13    3.53
   0  16   4   12.55    3.61
   0 -16  -4    5.16    4.11
   0  16   4    7.64    4.77
   0  16   4   37.63    6.69
   0 -16  -4   16.71    6.22
   0  16   4    9.04    4.65
   0  16   5    2.05    2.17
   0 -16  -5   -0.76    2.31
   0 -16  -5    2.19    2.49
   0  16   5    0.56    1.13
   0  16   5    0.49    1.32
   0 -16  -5   -1.60    2.41
   0  16   5    1.57    1.47
   0 -16  -5    0.28    2.37
   0 -16  -5    2.08    2.13
   0 -16  -5   -1.23    3.06
   0 -16  -5   -1.51    3.27
   0  16   5    2.31    4.01
   0 -16  -6  114.05   13.88
   0  16   6  134.46   17.62
   0  16   6  142.01   12.22
   0 -16  -6  117.61   20.27
   0 -16  -6   78.89   11.19
   0 -16  -6  140.16   11.47
   0  16   6  118.98   10.32
   0  16   6  129.15    9.97
   0 -16  -6  122.65   20.22
   0 -16  -7   32.43    7.22
   0  16   7   39.34    6.54
   0 -16  -7   23.42    9.04
   0  16   7   28.03    6.69
   0 -16  -7   26.66    4.88
   0  16   7   29.03    5.02
   0 -16  -7   22.35    8.82
   0  16   7   29.09    4.82
   0 -16  -7   32.93    7.46
   0  16   7   30.94    8.58
   0 -16  -8   59.74    9.66
   0  16   8   81.15    7.84
   0  16   8  103.35   10.84
   0 -16  -8   85.30   11.95
   0  16   8   75.82    7.91
   0 -16  -8   73.75   15.79
   0  16   8   75.01   13.27
   0 -16  -8   87.68    9.06
   0  16   8   85.50   12.26
   0 -16  -8   80.63   16.15
   0 -16  -9    0.10    2.09
   0  16   9    2.96    1.81
   0 -16  -9    1.67    2.99
   0  16   9   -0.29    1.97
   0  16   9    1.51    1.88
   0 -16  -9    1.47    1.99
   0  16   9    1.89    1.53
   0  16   9    1.43    1.44
   0 -16  -9    0.77    1.46
   0  16   9    6.56    3.44
   0 -16  -9   -2.28    3.51
   0  16  10   48.31    5.46
   0 -16 -10   71.02   10.89
   0  16  10   44.88    9.59
   0  16  10   57.72    6.51
   0 -16 -10   39.20   11.13
   0 -16 -10   58.01    7.19
   0 -16 -10   72.26   10.27
   0  16  10   48.67    9.06
   0  16  10   86.25    9.58
   0 -16 -10   43.48   11.80
   0 -16 -11   -3.96    4.80
   0  16  11   -0.76    1.53
   0 -16 -11    4.37    2.66
   0 -16 -11    1.27    1.29
   0  16  11   -1.77    2.01
   0  16  11   -1.61    1.67
   0 -16 -11   -0.20    2.70
   0 -16 -11   -1.13    3.01
   0  16  12    0.81    1.54
   0 -16 -12   -2.54    2.83
   0 -16 -12    2.10    1.44
   0  16  12    0.24    1.83
   0  16  12    0.07    1.10
   0 -16 -12    3.98    3.24
   0 -16 -12   -4.15    4.87
   0 -16 -13    6.22    5.48
   0 -16 -13    1.85    2.52
   0  16  13   -0.17    0.80
   0 -16 -13   -0.23    2.21
   0  16  13    1.92    1.68
   0 -16 -13    0.13    0.87
   0 -16 -14   20.78    4.89
   0  16  14   12.79    2.80
   0 -16 -14   26.40    6.01
   0  16  14   22.42    4.58
   0 -16 -14   17.70    3.51
   0 -16 -15   -1.89    1.98
   0  16  15   -1.70    1.20
   0 -16 -15    2.44    2.20
   0  16  15    2.34    1.50
   0 -16 -15   -1.72    1.36
   0  16  16    0.50    1.07
   0  16  16    2.71    1.29
   0 -16 -16    0.50    1.15
   0 -16 -16    2.57    1.48
   0  16  17    0.05    0.70
   0  16  17    0.88    0.52
   0 -16 -17    1.89    1.10
   0 -16 -18   15.15    2.81
   0  16  18    6.62    1.66
   0  17 -29    0.01    0.87
   0 -17  28   -0.16    0.44
   0 -17  28    0.61    0.71
   0  17 -28   -1.10    1.24
   0 -17  27    0.71    1.01
   0  17 -27   -0.09    0.77
   0  17 -27    0.47    1.16
   0 -17  27    0.23    0.58
   0  17 -27   -1.24    1.84
   0 -17  26    2.86    1.27
   0 -17  26    2.61    1.36
   0  17 -26    1.42    1.40
   0  17 -26   -1.10    0.72
   0  17 -26    1.66    1.45
   0  17 -25    1.99    1.47
   0  17 -25    3.40    2.22
   0  17 -25    2.19    1.54
   0 -17  25    4.26    1.70
   0  17 -24   24.04    4.79
   0 -17  24   31.02    4.50
   0  17 -24   28.00    5.15
   0  17 -24   24.35    5.34
   0 -17  23   17.79    3.61
   0  17 -23   15.04    4.30
   0  17 -23   14.52    3.91
   0  17 -23   17.60    3.52
   0  17 -23   16.50    3.55
   0  17 -22    5.42    2.40
   0  17 -22    4.85    2.23
   0  17 -22    4.53    2.84
   0  17 -22    5.15    2.66
   0  17 -22    3.06    3.22
   0 -17  22    2.87    1.96
   0  17 -22    0.20    3.46
   0  17 -21   -0.95    1.51
   0  17 -21    2.78    4.00
   0  17 -21    1.37    2.01
   0 -17  21    0.61    1.08
   0  17 -21    1.55    1.47
   0  17 -21    3.32    2.24
   0  17 -21    0.43    2.59
   0  17 -20    2.46    2.75
   0  17 -20   -0.69    4.10
   0  17 -20    2.66    1.92
   0  17 -20    1.25    1.31
   0 -17  20    0.29    1.18
   0  17 -20    1.58    1.78
   0 -17  20    0.84    2.37
   0 -17  19    7.06    3.98
   0  17 -19   -0.56    1.43
   0  17 -19    0.34    2.21
   0  17 -19    1.19    1.18
   0 -17  19    2.37    2.38
   0  17 -19   -0.58    1.61
   0 -17  18    8.41    2.65
   0  17 -18   17.78    8.46
   0  17 -18   16.02    4.48
   0  17 -18   20.07    4.72
   0 -17  18   15.37    3.13
   0 -17  18   11.34    5.10
   0  17 -18    4.82    3.47
   0  17 -17    2.19    2.78
   0 -17  17    0.97    2.01
   0 -17  17    0.70    1.63
   0 -17  17    2.49    1.92
   0  17 -17    3.09    2.04
   0  17 -17    2.20    2.33
   0 -17  17    3.87    1.97
   0  17 -17    2.27    2.13
   0  17 -17    6.91    4.20
   0  17 -16   32.32   10.73
   0 -17  16   15.77    6.73
   0  17 -16    9.40    4.89
   0 -17  16   38.27   11.44
   0 -17  16   12.06    3.40
   0  17 -16   34.90   10.29
   0  17 -16   35.55    6.37
   0 -17  16   30.79    6.59
   0  17 -16   40.72    6.89
   0 -17  16   30.36    4.92
   0 -17  15    0.52    2.51
   0 -17  15    1.44    1.84
   0 -17  15   -3.45    4.84
   0  17 -15   -0.25    3.18
   0  17 -15   -1.17    2.91
   0  17 -15   -0.12    1.78
   0 -17  15    0.58    1.05
   0  17 -15    0.76    1.36
   0 -17  14   63.94   11.68
   0 -17  14   91.96    8.58
   0  17 -14  110.43   18.37
   0 -17  14   97.82   11.54
   0 -17  14  126.61   20.59
   0  17 -14   76.77   16.53
   0  17 -14  100.30   16.78
   0  17 -14  108.23   10.91
   0  17 -14  112.65   11.55
   0 -17  14  100.38   19.21
   0 -17  13   10.75    6.24
   0  17 -13    9.51    5.27
   0 -17  13    8.79    3.61
   0 -17  13    8.08    2.75
   0 -17  13    0.01    3.69
   0  17 -13   10.60    3.54
   0  17 -13   15.13    9.25
   0 -17  13   10.77    6.17
   0  17 -13    5.58    2.65
   0 -17  13    5.27    3.53
   0  17 -12   25.50    5.49
   0 -17  12   24.88    8.44
   0 -17  12   29.39    9.73
   0 -17  12   22.49    8.60
   0  17 -12   27.51    9.29
   0  17 -12   29.17    9.07
   0 -17  12   15.05    5.34
   0 -17  12   24.05    4.65
   0  17 -12   24.18   10.97
   0 -17  12   25.79    5.91
   0  17 -11   10.58    6.05
   0 -17  11    4.38    1.70
   0  17 -11    7.45    3.27
   0 -17  11    7.39    2.51
   0  17 -11   12.05    5.51
   0  17 -11   10.80    7.03
   0 -17  11    7.41    2.38
   0 -17  11    6.87    5.04
   0 -17  11    5.62    2.51
   0  17 -10    9.79    5.78
   0 -17  10    2.85    2.50
   0 -17  10    3.60    3.24
   0  17 -10    9.00    4.35
   0  17 -10   11.96    7.19
   0  17 -10    8.11    5.68
   0 -17  10    7.54    3.92
   0  17 -10    3.88    2.04
   0  17 -10    9.32    3.46
   0  17  -9  113.38   11.09
   0 -17   9  151.74   22.98
   0  17  -9  106.02   19.46
   0  17  -9  127.92   15.33
   0  17  -9  133.71   19.36
   0 -17   9   98.92   11.21
   0  17  -9   91.19    8.42
   0  17  -9  135.23   19.96
   0  17  -9  106.51    8.19
   0 -17   9   95.04    8.60
   0 -17   9   94.25   11.34
   0 -17   8   72.84   14.22
   0  17  -8   50.02   13.09
   0  17  -8   57.86   10.68
   0  17  -8   49.27    7.26
   0 -17   8   69.53   15.66
   0 -17   8   37.34    7.29
   0  17  -8   65.79   13.58
   0 -17   8   37.25    7.00
   0  17  -8   46.83    5.39
   0  17  -8   53.79   12.58
   0  17  -8   38.57    5.61
   0 -17   7    6.32    4.58
   0  17  -7    1.82    1.92
   0  17  -7    5.90    4.77
   0  17  -7    3.53    2.69
   0  17  -7    3.58    2.25
   0 -17   7    1.99    2.42
   0  17  -7    4.05    3.09
   0 -17   7    4.58    3.96
   0 -17   7    0.06    1.67
   0  17  -7    4.07    2.15
   0  17  -7    3.98    1.87
   0  17  -6   33.53    9.68
   0 -17   6   39.67   11.08
   0  17  -6   22.87    8.69
   0  17  -6   34.80    8.16
   0  17  -6   29.82    4.77
   0 -17   6   33.20    7.19
   0  17  -6   31.08    5.52
   0  17  -6   37.22   10.44
   0 -17   6   41.03   12.60
   0 -17   6   34.11    6.74
   0  17  -6   33.59    4.76
   0 -17   5   94.16   11.22
   0  17  -5  136.86   16.49
   0  17  -5  103.37    9.21
   0 -17   5   83.63   11.11
   0 -17   5  137.84   21.88
   0  17  -5  106.33   10.22
   0 -17   5  144.78   21.03
   0  17  -5  138.47   19.79
   0  17  -5  112.72   18.79
   0  17  -5  106.40    8.71
   0 -17   4    1.95    2.25
   0  17  -4    1.28    1.14
   0 -17   4   -0.24    1.91
   0  17  -4    0.66    1.21
   0 -17   4    0.51    2.42
   0  17  -4    0.51    3.24
   0 -17   4   -1.08    2.58
   0  17  -4   -0.89    2.63
   0  17  -4    1.30    1.83
   0  17  -4    0.29    1.52
   0  17  -3    4.95    2.78
   0  17  -3    5.32    2.52
   0 -17   3    2.57    2.62
   0  17  -3    1.33    1.61
   0 -17   3    5.67    4.25
   0 -17   3    6.20    2.25
   0  17  -3    5.57    2.00
   0 -17   3    3.07    2.53
   0  17  -3    5.50    3.37
   0 -17   3   10.21    5.06
   0  17  -2   10.43    5.65
   0 -17   2    8.36    3.42
   0  17  -2    7.46    2.57
   0  17  -2   10.28    6.10
   0 -17   2    9.43    5.88
   0  17  -2   10.07    4.48
   0  17  -2    9.69    2.75
   0 -17   2    8.96    5.23
   0 -17   2    8.06    5.60
   0 -17   2    4.24    2.75
   0 -17   1   40.12   12.43
   0  17  -1   30.79    5.30
   0 -17   1   52.42   12.29
   0  17  -1   23.82    4.78
   0  17  -1   43.07   11.05
   0 -17   1   34.83    7.22
   0  17  -1   44.55    9.79
   0 -17   1   49.86   12.93
   0  17  -1   38.11   10.48
   0  17  -1   39.40    5.91
   0 -17   1   32.59    7.35
   0  17  -1   41.13    5.57
   0  17   0    2.79    3.69
   0 -17   0    4.17    5.21
   0  17   0    0.52    1.62
   0 -17   0   -4.54    5.43
   0  17   0    0.74    1.24
   0 -17   0   -0.16    1.27
   0 -17   0   -0.87    2.79
   0  17   0    0.08    1.09
   0 -17   0    0.68    1.75
   0  17   0   -1.01    3.03
   0  17   0    0.88    1.37
   0  17   0   -1.78    3.84
   0 -17   0  -10.44    6.51
   0 -17  -1    1.37    1.04
   0  17   1    1.53    1.28
   0 -17  -1    5.22    4.52
   0 -17  -1    4.37    4.07
   0  17   1    2.37    2.18
   0 -17  -1    2.75    2.42
   0  17   1    3.00    1.97
   0 -17  -1    0.91    3.71
   0  17   1    3.60    2.78
   0 -17  -1    2.18    2.54
   0  17   1    2.31    2.64
   0  17   1   -0.74    3.72
   0 -17  -2    1.92    1.35
   0  17   2    1.93    1.77
   0 -17  -2   -1.28    3.15
   0 -17  -2    2.28    2.26
   0  17   2    5.99    3.66
   0  17   2    3.97    2.47
   0 -17  -2    1.53    2.65
   0  17   2    2.73    1.59
   0 -17  -2   -0.52    2.79
   0  17   2    3.19    3.40
   0 -17  -2    0.39    1.99
   0 -17  -2    1.59    2.95
   0  17   2    1.17    2.81
   0 -17  -3  104.78    9.74
   0 -17  -3   31.00    7.20
   0  17   3   77.02   14.12
   0 -17  -3   76.31   15.99
   0 -17  -3   96.86   18.26
   0  17   3   79.73    7.86
   0 -17  -3   76.34   11.00
   0  17   3  107.89   15.58
   0 -17  -3  102.28   18.30
   0  17   3   78.74    8.46
   0 -17  -3   55.52    9.02
   0  17   3   60.45    7.76
   0 -17  -4   -0.56    5.92
   0 -17  -4   11.54    4.52
   0  17   4    9.98    3.06
   0 -17  -4    5.77    3.29
   0 -17  -4   14.16    5.11
   0  17   4   13.54    5.67
   0 -17  -4    8.73    4.41
   0 -17  -4   12.24    3.39
   0 -17  -4   13.66    7.27
   0  17   4   11.12    3.53
   0  17   4   13.02    3.30
   0 -17  -5    7.84    3.65
   0  17   5    8.41    2.98
   0 -17  -5   -0.83    2.33
   0 -17  -5    9.98    4.26
   0  17   5    6.58    3.03
   0 -17  -5   10.01    5.43
   0 -17  -5   14.86    7.45
   0 -17  -5    7.84    2.60
   0  17   5    8.71    4.20
   0  17   5    7.89    2.51
   0  17   6    4.03    3.23
   0  17   6    2.10    2.07
   0  17   6    3.05    2.10
   0 -17  -6    1.83    2.47
   0 -17  -6    6.47    5.10
   0 -17  -6   -2.05    4.18
   0 -17  -6   -0.13    1.52
   0 -17  -6    0.80    2.69
   0  17   6   -0.78    1.05
   0  17   7    4.03    2.95
   0  17   7    4.97    2.74
   0  17   7    4.17    1.93
   0 -17  -7    2.34    2.73
   0 -17  -7   -0.82    4.79
   0 -17  -7    3.59    3.27
   0 -17  -7    5.08    2.23
   0 -17  -7    4.26    2.93
   0  17   7    6.31    2.43
   0  17   8   -0.46    1.90
   0  17   8   -0.61    1.61
   0  17   8    0.97    1.19
   0 -17  -8    2.09    2.61
   0 -17  -8    1.33    1.84
   0 -17  -8   -1.78    4.04
   0 -17  -8   -0.71    1.60
   0 -17  -8    0.23    1.93
   0  17   8   -0.33    1.08
   0 -17  -9   15.71    5.08
   0  17   9   11.48    3.03
   0 -17  -9    9.71    5.51
   0 -17  -9   14.71    3.51
   0 -17  -9   13.65    7.48
   0  17   9   14.42    4.84
   0 -17  -9    8.48    3.65
   0  17   9   13.54    3.81
   0  17  10   29.99    4.41
   0  17  10   26.44    5.28
   0 -17 -10   39.47    5.55
   0 -17 -10   41.84   10.78
   0 -17 -10   34.42    9.65
   0  17  10   32.34    7.69
   0 -17 -10   11.06    3.96
   0 -17 -10   34.19    7.00
   0 -17 -11   15.72    6.42
   0 -17 -11   15.15    3.12
   0 -17 -11    7.46    3.21
   0 -17 -11   14.50    4.69
   0  17  11   13.32    2.58
   0  17  11   10.05    3.31
   0 -17 -12   16.12    3.53
   0 -17 -12    3.42    2.46
   0 -17 -12   12.23    4.15
   0  17  12    9.28    2.24
   0  17  12   10.33    3.44
   0 -17 -13    1.88    1.30
   0 -17 -13   -2.23    2.26
   0 -17 -13    1.21    1.84
   0  17  13   -1.25    1.11
   0  17  13   -2.18    1.85
   0 -17 -14    2.70    1.27
   0 -17 -14    3.83    2.24
   0 -17 -14    5.35    2.34
   0  17  14    1.14    0.73
   0  17  14    0.42    1.15
   0 -17 -15    1.05    1.27
   0 -17 -15    2.43    1.61
   0  17  15    0.71    0.99
   0  17  15   -0.12    0.55
   0  17  16    0.32    0.83
   0 -17 -16   -0.74    1.22
   0  17  17    0.79    0.70
   0 -17 -17    5.87    1.61
   0  18 -28    1.92    1.35
   0 -18  28    0.07    0.30
   0 -18  28    1.12    0.72
   0 -18  27    2.87    0.98
   0 -18  27    4.32    1.38
   0  18 -27    1.68    1.74
   0  18 -27    1.72    1.29
   0 -18  26    0.61    0.88
   0 -18  26    1.52    0.89
   0  18 -26   -0.20    0.94
   0  18 -26    1.24    0.67
   0  18 -26    1.11    0.74
   0  18 -25    4.93    2.22
   0  18 -25    3.68    1.61
   0  18 -25    3.66    1.88
   0 -18  25    7.89    2.22
   0  18 -24    0.00    1.02
   0  18 -24    0.19    1.07
   0  18 -24    0.18    1.06
   0 -18  24    1.72    1.27
   0  18 -23    7.09    3.08
   0  18 -23    7.72    2.84
   0  18 -23    7.14    2.26
   0  18 -23   10.31    2.65
   0 -18  23   12.08    3.02
   0  18 -22    4.35    2.29
   0  18 -22    3.54    2.06
   0 -18  22   10.00    2.61
   0  18 -22    3.27    1.92
   0  18 -22    2.84    1.62
   0  18 -21    2.44    2.06
   0  18 -21    1.62    1.37
   0  18 -21    2.68    2.40
   0  18 -21    1.92    1.71
   0  18 -21    0.08    3.26
   0 -18  21    2.26    1.67
   0  18 -20   20.58    8.66
   0 -18  20   16.78    3.85
   0  18 -20   21.18    5.24
   0  18 -20   21.53    4.38
   0  18 -20    8.77    6.38
   0  18 -20   26.00    5.11
   0  18 -19   23.41    5.32
   0 -18  19   17.87    3.91
   0 -18  19   16.65    6.67
   0  18 -19   27.17    5.31
   0  18 -19   16.45    8.07
   0  18 -19   12.41    4.91
   0  18 -19    9.99    6.74
   0  18 -18   30.45    6.38
   0  18 -18   22.06    6.09
   0  18 -18   33.39    6.02
   0 -18  18   24.58    7.66
   0  18 -18   18.60    8.56
   0 -18  18   22.52    4.44
   0 -18  18   30.54    4.57
   0  18 -17  145.57   13.33
   0  18 -17   91.71   18.50
   0  18 -17   75.94   12.24
   0 -18  17   93.28   14.07
   0 -18  17  146.33   13.90
   0  18 -17  127.18   11.79
   0 -18  17  115.13    9.06
   0  18 -17  127.53   18.76
   0 -18  17   63.76    7.70
   0 -18  16    7.02    4.22
   0 -18  16    3.26    1.84
   0  18 -16    3.53    3.97
   0  18 -16    0.82    1.32
   0  18 -16    2.35    2.64
   0 -18  16    4.08    1.93
   0  18 -16    1.70    1.73
   0  18 -16    7.23    4.96
   0 -18  16    4.31    3.07
   0  18 -15  104.26   10.91
   0  18 -15  112.17   11.92
   0  18 -15  101.79   17.81
   0  18 -15   62.31   14.84
   0 -18  15   98.95   14.50
   0 -18  15  118.70   12.86
   0 -18  15  106.29    9.14
   0  18 -14    0.37    1.33
   0 -18  14    2.60    1.89
   0  18 -14   -0.34    2.71
   0  18 -14   -0.47    1.76
   0  18 -14   -0.30    3.42
   0 -18  14    3.07    3.63
   0 -18  14   -0.84    2.51
   0  18 -13  104.72   18.03
   0 -18  13  110.17   19.84
   0  18 -13  102.27   11.02
   0 -18  13  110.00    9.42
   0 -18  13   94.14   13.96
   0 -18  13  111.81   12.48
   0 -18  12   73.03   12.07
   0 -18  12   78.09    7.96
   0  18 -12   80.64    9.84
   0 -18  12   86.52   17.60
   0  18 -12   76.53   15.47
   0 -18  12   88.76   11.01
   0  18 -12   68.25   16.80
   0  18 -11  115.24   18.83
   0 -18  11  136.50   22.15
   0  18 -11  109.05   11.45
   0  18 -11  106.34   17.56
   0 -18  11   87.78    8.50
   0  18 -11   89.00   19.01
   0 -18  11   92.70   11.41
   0  18 -10  122.91   21.73
   0  18 -10  166.50   17.45
   0  18 -10  177.02   23.67
   0 -18  10  196.52   26.57
   0 -18  10  158.80   15.20
   0  18 -10  147.72   10.81
   0  18 -10  173.18   13.99
   0 -18  10  160.83   11.62
   0  18 -10  168.52   22.26
   0  18  -9   29.41    9.97
   0  18  -9   42.79    5.35
   0  18  -9   21.34    8.57
   0  18  -9   23.77    6.60
   0 -18   9   50.25    6.69
   0 -18   9   59.06    9.67
   0  18  -9   46.31    6.28
   0 -18   9   29.69   10.32
   0  18  -9   23.39    8.23
   0  18  -9   28.03    5.77
   0 -18   9   68.58    9.90
   0  18  -8    3.44    3.98
   0  18  -8    1.46    1.27
   0  18  -8    5.55    5.20
   0 -18   8    0.20    2.32
   0  18  -8    3.12    1.58
   0  18  -8    1.85    2.33
   0 -18   8    3.04    2.48
   0 -18   8    0.75    3.15
   0 -18   8    2.73    1.24
   0  18  -8    3.38    1.26
   0  18  -8    0.92    1.30
   0 -18   7    1.11    1.57
   0  18  -7    5.05    1.96
   0  18  -7    8.81    4.31
   0 -18   7    5.52    3.80
   0  18  -7    7.07    4.56
   0 -18   7    6.28    4.11
   0 -18   7   12.53    7.23
   0  18  -7    7.15    2.39
   0  18  -7    6.96    2.96
   0  18  -7    7.62    5.74
   0 -18   6   37.06    7.47
   0  18  -6   38.80    5.25
   0  18  -6   38.96    6.35
   0 -18   6   37.06    7.41
   0 -18   6   46.37   12.13
   0  18  -6   49.48   12.60
   0 -18   6   48.12   13.34
   0  18  -6   37.50    5.78
   0  18  -6   42.47    9.30
   0  18  -6   47.57   11.82
   0 -18   5  114.29   12.90
   0  18  -5  122.21    9.34
   0  18  -5  114.92   10.66
   0 -18   5  127.09   21.78
   0 -18   5  119.18   12.88
   0 -18   5  126.93   20.08
   0  18  -5  116.52   18.51
   0  18  -5  127.78   10.36
   0  18  -5  111.55   15.46
   0  18  -5  119.36   18.87
   0 -18   4    1.46    1.85
   0  18  -4    1.38    1.03
   0  18  -4   11.24    5.25
   0 -18   4    2.28    2.67
   0  18  -4    3.00    3.60
   0 -18   4    6.86    3.34
   0 -18   4    8.75    6.74
   0  18  -4    3.56    2.14
   0  18  -4    9.79    5.65
   0  18  -4    4.55    2.25
   0 -18   3   47.17   13.27
   0  18  -3   45.96   11.51
   0 -18   3   55.22   13.61
   0 -18   3   46.06    8.50
   0  18  -3   50.37    6.15
   0 -18   3   47.30    8.24
   0  18  -3   41.67    6.27
   0  18  -3   48.38   11.85
   0  18  -3   46.70    6.50
   0  18  -3   48.64   10.49
   0 -18   2   41.34   11.23
   0 -18   2   36.22   12.15
   0  18  -2   33.73   10.00
   0 -18   2   42.04   11.79
   0  18  -2   42.33   10.90
   0 -18   2   24.01    6.25
   0  18  -2   33.50    4.98
   0  18  -2   31.60    5.47
   0 -18   2   27.38    6.31
   0  18  -2   30.85    5.31
   0  18  -2   36.99    9.11
   0  18  -1   20.21    4.30
   0  18  -1   21.84    7.72
   0 -18   1   27.84    6.69
   0  18  -1   27.78    7.85
   0  18  -1   21.60    4.37
   0 -18   1   30.76   10.19
   0  18  -1   25.78    8.88
   0  18  -1   24.23    4.67
   0  18  -1   30.32    4.84
   0 -18   1   21.03    5.58
   0 -18   1   27.36    9.00
   0 -18   1   32.88   11.31
   0 -18   0    3.47    3.87
   0  18   0    1.29    1.95
   0 -18   0    3.13    3.47
   0  18   0   -0.09    2.13
   0  18   0    1.01    1.18
   0  18   0    1.92    1.57
   0 -18   0   -0.21    1.63
   0  18   0    0.50    1.28
   0 -18   0    4.52    3.66
   0 -18   0    0.54    4.67
   0 -18  -1   11.43    5.42
   0  18   1    4.96    2.67
   0 -18  -1   10.82    4.47
   0  18   1   13.23    5.81
   0  18   1    6.33    2.50
   0  18   1    5.64    2.55
   0 -18  -1   10.08    3.26
   0 -18  -1    8.12    4.07
   0 -18  -1   12.65    8.04
   0  18   1   11.90    5.93
   0 -18  -1    7.06    5.65
   0 -18  -2   -1.08    4.19
   0  18   2    0.83    1.46
   0 -18  -2    0.91    2.41
   0 -18  -2    3.05    3.43
   0  18   2    1.29    2.21
   0 -18  -2    3.52    5.20
   0  18   2    4.01    2.54
   0  18   2    2.60    2.02
   0 -18  -2    2.83    1.69
   0 -18  -2    2.76    2.88
   0  18   2    1.49    1.51
   0 -18  -3  121.98   20.41
   0  18   3  125.13   11.24
   0  18   3  110.72   16.99
   0 -18  -3  123.87   14.26
   0  18   3  135.47   17.56
   0 -18  -3  115.61   12.61
   0 -18  -3  140.07   11.31
   0 -18  -3  137.74   21.08
   0  18   3  143.69   11.33
   0 -18  -3  127.01   20.87
   0  18   3  137.49   10.48
   0 -18  -4   -1.78    3.01
   0 -18  -4   -2.63    3.76
   0 -18  -4    1.38    1.91
   0  18   4    1.96    1.26
   0 -18  -4    0.52    1.21
   0  18   4    0.91    1.08
   0 -18  -4    4.29    2.75
   0  18   4    4.30    2.54
   0  18   4    0.92    0.91
   0 -18  -5   55.03   13.64
   0  18   5   61.16    6.85
   0  18   5   54.78   11.01
   0  18   5   68.71    8.34
   0 -18  -5   58.64    7.24
   0  18   5   62.28    7.48
   0 -18  -5   40.97    7.92
   0 -18  -5   57.24    9.45
   0 -18  -5   48.75   13.13
   0  18   6    3.19    1.69
   0  18   6   10.53    3.07
   0 -18  -6   10.12    3.17
   0 -18  -6   10.71    4.18
   0 -18  -6   12.45    6.40
   0 -18  -6    8.86    5.05
   0  18   6   10.59    2.93
   0 -18  -6    7.59    3.06
   0  18   6   15.36    4.08
   0  18   7   62.56   11.52
   0  18   7  133.83   11.84
   0 -18  -7   78.82    8.10
   0  18   7   94.56    8.59
   0 -18  -7   58.02   13.15
   0 -18  -7  104.99   12.79
   0 -18  -7   61.01   13.80
   0 -18  -7  117.63   12.17
   0 -18  -8    0.51    2.17
   0 -18  -8    3.80    2.36
   0  18   8    2.57    1.92
   0  18   8    2.41    1.41
   0 -18  -8    4.75    2.00
   0  18   8    7.69    4.18
   0 -18  -8    6.06    4.15
   0 -18  -8    1.95    1.72
   0  18   9    2.88    1.99
   0 -18  -9    0.07    1.87
   0 -18  -9    0.73    2.55
   0 -18  -9   -0.78    1.40
   0 -18  -9   -1.72    2.29
   0  18   9    1.05    1.77
   0  18   9    2.14    1.32
   0 -18 -10   -0.25    1.63
   0 -18 -10    2.55    1.98
   0 -18 -10    2.60    1.16
   0  18  10    5.88    2.69
   0 -18 -10    1.69    1.41
   0  18  10    1.89    1.30
   0  18  11   71.31    7.80
   0 -18 -11   83.74    9.69
   0 -18 -11   72.35    6.86
   0  18  12   -0.77    1.27
   0 -18 -12    0.52    1.36
   0 -18 -12    0.56    0.78
   0 -18 -13    6.20    2.60
   0  18  13    2.81    1.96
   0 -18 -14   28.61    4.63
   0  18  14   10.74    2.69
   0 -18 -15   24.99    3.72
   0  18  15   10.85    2.47
   0  18  16    1.62    0.91
   0  19 -28    2.37    1.27
   0  19 -27    0.52    0.72
   0 -19  27    2.07    0.93
   0 -19  26   -0.55    0.74
   0  19 -26   -2.03    1.53
   0 -19  26   -0.68    0.68
   0  19 -26   -0.15    0.71
   0  19 -25    0.77    0.81
   0  19 -25    2.84    1.56
   0  19 -25    0.46    0.89
   0 -19  25    1.17    0.99
   0  19 -24    3.75    1.97
   0  19 -24    5.25    2.33
   0  19 -24    5.87    2.27
   0 -19  24    5.43    1.77
   0  19 -23   -0.89    1.07
   0 -19  23    0.47    1.08
   0  19 -23    0.52    1.30
   0  19 -23    2.02    1.99
   0  19 -22   23.09    4.22
   0 -19  22   20.82    3.77
   0  19 -22   17.39    3.51
   0  19 -22   20.03    4.49
   0  19 -22   23.23    5.15
   0  19 -21   -0.78    1.38
   0 -19  21    0.66    1.10
   0  19 -21    1.18    1.73
   0  19 -21   -1.59    1.99
   0  19 -21    1.13    1.61
   0  19 -20   -0.97    3.14
   0 -19  20    0.43    1.03
   0  19 -20   -0.11    0.83
   0  19 -20   -0.22    1.14
   0  19 -20    0.17    1.22
   0  19 -19    4.36    1.91
   0  19 -19    7.10    2.80
   0  19 -19    1.78    2.84
   0  19 -19   -2.59    4.98
   0  19 -19    9.16    5.76
   0 -19  19    3.26    1.80
   0  19 -19    6.11    2.65
   0  19 -18    5.85    2.66
   0 -19  18    5.87    2.29
   0  19 -18   -2.53    4.62
   0 -19  18    7.11    3.94
   0  19 -18   -2.42    3.84
   0  19 -18    7.08    2.84
   0 -19  18    5.57    1.99
   0  19 -17    2.34    1.72
   0  19 -17    2.87    2.24
   0  19 -17    2.10    1.64
   0  19 -17    4.71    5.14
   0 -19  17    4.12    3.17
   0  19 -17    1.59    3.09
   0 -19  17    3.35    1.66
   0 -19  17    0.05    1.13
   0  19 -17    4.70    3.80
   0  19 -16   14.13    6.91
   0 -19  16   10.95    4.19
   0  19 -16   22.16    4.92
   0  19 -16   20.78    7.88
   0  19 -16    8.08    4.56
   0 -19  16   21.83    5.39
   0 -19  16   17.45    3.77
   0 -19  16    6.20    2.43
   0  19 -16   25.46    5.65
   0  19 -15   -0.55    1.68
   0  19 -15   -1.71    2.96
   0 -19  15    0.31    2.63
   0  19 -15   -0.95    3.39
   0  19 -15    1.61    1.78
   0 -19  15   -1.72    1.69
   0  19 -15   -2.25    2.31
   0 -19  15   -1.25    1.78
   0 -19  14   -0.58    1.18
   0  19 -14    0.91    1.32
   0  19 -14    1.86    2.15
   0 -19  14    4.88    3.16
   0  19 -14   -1.31    3.40
   0  19 -14   -2.41    4.30
   0 -19  14   -0.08    2.08
   0 -19  13   19.07    4.14
   0  19 -13   24.50    8.77
   0 -19  13    5.36    3.94
   0  19 -13   21.96    4.91
   0  19 -13   10.16    5.39
   0 -19  13   19.83    5.21
   0  19 -13   27.91    5.78
   0 -19  12   -0.04    2.88
   0 -19  12    0.18    1.38
   0  19 -12   -0.60    3.25
   0 -19  12    0.25    2.10
   0 -19  12   -1.32    2.57
   0  19 -12    1.19    1.52
   0  19 -11    1.87    2.53
   0 -19  11    1.82    2.12
   0 -19  11    2.88    3.41
   0 -19  11    2.17    1.53
   0  19 -11   -0.35    2.77
   0  19 -11    0.46    1.94
   0  19 -10   27.31    4.68
   0 -19  10   30.04    6.65
   0 -19  10   39.18   11.85
   0 -19  10   29.01    5.23
   0  19 -10   39.59   11.22
   0  19 -10   38.41    6.58
   0 -19   9   -0.39    1.16
   0  19  -9    0.94    1.28
   0  19  -9   -0.60    2.08
   0  19  -9    2.53    3.38
   0 -19   9   -1.86    2.26
   0 -19   9   -1.24    2.36
   0 -19   9   -1.51    1.71
   0  19  -9    0.29    1.14
   0 -19   8   -0.97    1.50
   0  19  -8    0.23    0.82
   0  19  -8   -0.81    1.46
   0  19  -8    0.02    1.57
   0 -19   8    1.25    2.82
   0  19  -8    0.35    2.63
   0 -19   8   -0.66    1.71
   0 -19   8   -0.45    1.15
   0  19  -8    0.56    1.11
   0 -19   7   -0.78    1.40
   0  19  -7    0.37    0.97
   0  19  -7   -0.07    1.12
   0  19  -7   -1.01    2.22
   0 -19   7    1.72    3.93
   0  19  -7   -0.85    3.04
   0 -19   7    1.16    1.64
   0 -19   7    1.43    1.50
   0 -19   7   -0.03    1.20
   0  19  -7    0.07    1.00
   0  19  -6   12.67    5.93
   0 -19   6   10.17    5.91
   0  19  -6   10.18    3.27
   0  19  -6    8.59    3.93
   0 -19   6   10.24    6.71
   0  19  -6   14.22    3.22
   0 -19   6    6.15    3.15
   0  19  -6   10.32    3.09
   0 -19   6   13.38    4.75
   0 -19   5   26.43    9.31
   0  19  -5   27.55    9.59
   0  19  -5   18.53    4.34
   0  19  -5   19.99    6.44
   0 -19   5   24.29    9.71
   0  19  -5   16.81    3.57
   0 -19   5   13.72    5.07
   0  19  -5   15.93    3.69
   0 -19   5   16.35    5.14
   0  19  -4    6.57    4.73
   0 -19   4    9.80    5.90
   0  19  -4    4.41    2.09
   0  19  -4    1.99    1.97
   0 -19   4    6.75    5.97
   0  19  -4    4.48    1.95
   0 -19   4    4.47    2.76
   0  19  -4    4.24    2.04
   0 -19   4    5.02    3.25
   0 -19   3    1.98    3.07
   0  19  -3    0.16    1.95
   0  19  -3   -1.19    1.55
   0  19  -3    0.62    2.39
   0 -19   3   -1.65    3.05
   0  19  -3    0.32    0.91
   0 -19   3    0.78    1.62
   0  19  -3    0.78    1.25
   0 -19   3    1.66    2.17
   0 -19   2   17.32    8.01
   0  19  -2   12.65    6.03
   0  19  -2   14.90    3.39
   0  19  -2   13.70    3.65
   0  19  -2   14.29    5.79
   0 -19   2   11.28    5.05
   0 -19   2   13.65    4.71
   0 -19   2   10.71    4.17
   0  19  -2   12.99    3.60
   0  19  -1    1.85    1.54
   0  19  -1    1.17    2.28
   0 -19   1    4.11    3.69
   0  19  -1    7.54    2.63
   0 -19   1    9.20    4.12
   0  19  -1    6.74    3.86
   0 -19   1    5.22    2.80
   0 -19   1    3.69    3.47
   0 -19   1    0.02    3.37
   0  19  -1    5.17    2.27
   0 -19   0   80.44   16.01
   0 -19   0   72.57   16.16
   0  19   0   34.37    5.71
   0  19   0   75.95   13.09
   0 -19   0   68.55   10.01
   0  19   0   66.01    7.91
   0  19   0   76.51    7.74
   0 -19   0   79.11   16.18
   0 -19   0   49.51    8.50
   0  19   0   71.74   14.24
   0 -19  -1   -2.02    3.06
   0 -19  -1    0.66    2.10
   0  19   1    1.33    3.30
   0  19   1    0.94    1.45
   0  19   1    1.94    1.58
   0 -19  -1    3.04    2.83
   0  19   1    4.03    1.95
   0  19   1   -0.73    2.31
   0 -19  -1   -0.96    1.94
   0 -19  -1    2.83    3.63
   0 -19  -2   13.66    7.60
   0 -19  -2   21.48    6.02
   0  19   2   15.05    3.65
   0 -19  -2    9.15    3.95
   0  19   2   18.97    6.76
   0  19   2   13.67    3.55
   0  19   2   10.44    3.50
   0 -19  -2   17.02    7.76
   0  19   2   13.97    6.36
   0 -19  -2   18.33    7.69
   0 -19  -3    7.42    3.70
   0 -19  -3    0.85    4.41
   0  19   3    3.92    1.67
   0 -19  -3    2.08    2.20
   0  19   3    2.68    1.98
   0  19   3    5.01    2.47
   0 -19  -3    6.70    4.65
   0  19   3   -2.45    2.22
   0 -19  -4    1.45    2.19
   0 -19  -4    0.45    3.80
   0  19   4    0.54    0.86
   0 -19  -4   -2.16    2.77
   0 -19  -4   -1.12    4.22
   0  19   4    4.88    2.57
   0  19   4   -0.19    1.33
   0  19   4    1.96    1.39
   0 -19  -4    1.19    1.64
   0 -19  -5    0.16    3.23
   0 -19  -5   -0.44    0.99
   0 -19  -5   -1.50    2.29
   0 -19  -5   -3.03    6.71
   0  19   5   -0.61    1.77
   0  19   5   -0.67    0.91
   0  19   5   -0.25    1.54
   0 -19  -6   12.77    4.33
   0 -19  -6   21.27    4.26
   0 -19  -6   13.78    6.40
   0  19   6   12.40    3.68
   0 -19  -6   12.54    6.48
   0  19   6   14.23    3.29
   0  19   6   18.16    6.10
   0  19   7    2.40    2.57
   0  19   7   -1.76    1.47
   0 -19  -7   -0.02    0.84
   0 -19  -7   -1.05    2.18
   0 -19  -7   -2.22    4.56
   0  19   7    0.43    1.19
   0  19   8   -1.01    1.78
   0 -19  -8    0.02    0.87
   0 -19  -8    2.29    1.63
   0 -19  -8    0.59    1.28
   0  19   8    0.28    0.74
   0  19   9   -0.16    0.66
   0  19   9    0.30    1.54
   0 -19  -9   -1.09    2.30
   0 -19  -9    0.72    0.91
   0  19  10   -1.16    1.44
   0 -19 -10   -0.37    1.47
   0 -19 -10   -1.38    1.18
   0  19  11   -2.05    1.63
   0 -19 -11   -0.75    1.34
   0 -19 -11    0.39    0.72
   0  19  12   -0.82    1.05
   0 -19 -12    3.67    1.91
   0  19  13    0.02    0.80
   0 -19 -13   -1.39    1.46
   0  19  14   -1.83    1.10
   0 -19 -14    8.01    1.99
   0 -20  27    4.04    1.07
   0  20 -27    0.56    0.84
   0 -20  26    5.13    1.37
   0  20 -26    1.49    1.02
   0 -20  25    0.31    0.61
   0  20 -25   -1.57    0.66
   0  20 -25   -0.01    0.68
   0 -20  25    0.65    0.57
   0  20 -24    2.01    1.12
   0 -20  24    3.41    1.10
   0  20 -24    2.65    1.66
   0  20 -24    2.39    1.22
   0  20 -23    0.41    0.83
   0 -20  23    2.37    1.33
   0  20 -23   -0.20    1.07
   0  20 -23    0.26    1.03
   0  20 -22   26.98    5.07
   0  20 -22   25.38    4.72
   0  20 -22   26.32    4.22
   0 -20  22   32.59    4.39
   0  20 -21   10.33    2.74
   0  20 -21   12.73    3.47
   0  20 -21   11.57    3.62
   0  20 -21   10.77    2.93
   0 -20  21   11.61    3.04
   0 -20  20    5.51    2.03
   0  20 -20    9.56    2.70
   0  20 -20    2.92    2.97
   0  20 -20    9.57    3.25
   0  20 -20   11.61    3.13
   0  20 -20   12.17    3.55
   0  20 -19    7.80    3.50
   0 -20  19   15.20    3.42
   0  20 -19   16.58    3.75
   0  20 -19   19.36    4.59
   0  20 -19   22.98    4.59
   0  20 -18   11.36    5.64
   0 -20  18    3.29    1.63
   0  20 -18    7.26    2.78
   0 -20  18    3.51    1.92
   0  20 -18    7.70    4.09
   0  20 -18    3.64    1.88
   0 -20  17    5.13    1.95
   0 -20  17    3.06    2.20
   0  20 -17    5.42    3.76
   0  20 -17    5.45    2.91
   0  20 -17    5.20    2.35
   0  20 -17    7.40    4.24
   0 -20  17    2.18    1.97
   0  20 -17    5.66    4.21
   0 -20  16    6.92    4.57
   0 -20  16    7.84    2.87
   0  20 -16   19.00    4.76
   0 -20  16   17.85    5.05
   0  20 -16   10.87    6.10
   0  20 -16   11.39    5.14
   0 -20  16   14.86    3.47
   0  20 -16   13.02    4.03
   0  20 -16   19.80    8.23
   0 -20  15   -1.13    2.26
   0  20 -15    6.78    2.88
   0 -20  15    4.47    2.45
   0  20 -15    4.76    3.22
   0  20 -15    2.06    2.53
   0 -20  15    6.90    2.30
   0  20 -15    5.38    2.49
   0  20 -15    7.79    5.30
   0 -20  14    1.85    2.42
   0 -20  14    4.39    2.17
   0 -20  14    5.87    3.17
   0  20 -14    4.76    2.35
   0  20 -14    4.12    2.70
   0  20 -14    3.98    5.01
   0  20 -14    0.55    3.18
   0  20 -14    0.11    2.46
   0  20 -13   10.89    5.48
   0  20 -13   19.80    4.78
   0  20 -13   18.42    4.57
   0 -20  13   18.51    5.05
   0  20 -13   16.76    6.97
   0 -20  13   19.75    3.95
   0  20 -12    5.58    4.58
   0  20 -12    1.04    1.37
   0 -20  12   -2.91    4.82
   0 -20  12    4.60    3.07
   0 -20  12    5.79    2.75
   0  20 -12    2.10    2.42
   0  20 -12    0.53    1.68
   0 -20  11   18.31    5.32
   0  20 -11   22.12    8.55
   0 -20  11   21.59    9.27
   0  20 -11   10.78    2.45
   0  20 -11   18.82    4.64
   0 -20  11   16.97    3.78
   0 -20  10   12.77    4.67
   0  20 -10    9.85    6.08
   0 -20  10    6.43    3.58
   0  20 -10    8.81    3.01
   0  20 -10    9.57    3.48
   0 -20  10    9.67    3.17
   0  20  -9   28.09    7.03
   0  20  -9   25.94    5.30
   0 -20   9   34.94    7.29
   0  20  -9   33.63    5.27
   0  20  -9   30.68    9.77
   0 -20   9   34.32    5.68
   0 -20   9   31.47   11.19
   0 -20   8  145.22   10.94
   0  20  -8  118.47   15.50
   0 -20   8  130.19   22.22
   0  20  -8  136.95   10.72
   0  20  -8  132.92   11.97
   0 -20   8  137.48   13.59
   0  20  -8  130.31   20.07
   0 -20   8  126.27   13.60
   0 -20   7   24.03    4.51
   0  20  -7   22.61    4.83
   0  20  -7   19.72    5.70
   0  20  -7   20.01    7.72
   0 -20   7   19.44    5.16
   0 -20   7   25.86    9.82
   0  20  -7   19.25    4.05
   0 -20   7   18.22    5.24
   0 -20   6   22.40    4.43
   0  20  -6   20.63    4.62
   0  20  -6   22.57    6.93
   0  20  -6   19.80    7.67
   0 -20   6   18.61    8.14
   0 -20   6   15.58    4.61
   0 -20   6   23.28    9.21
   0  20  -6   20.73    3.89
   0  20  -6   20.75    4.34
   0 -20   6   14.44    4.89
   0  20  -5    0.05    1.18
   0  20  -5    2.03    3.13
   0 -20   5   -1.15    2.67
   0 -20   5    1.85    1.40
   0  20  -5    1.08    1.23
   0  20  -5    0.37    1.21
   0  20  -5    1.67    1.74
   0 -20   5   -1.08    2.75
   0 -20   5   -2.39    4.02
   0 -20   5    0.44    1.53
   0  20  -4   25.39    8.84
   0 -20   4   25.86    9.74
   0  20  -4   23.22    6.75
   0 -20   4   26.26    6.15
   0  20  -4   28.39    5.17
   0  20  -4   28.83    5.21
   0 -20   4   34.04    6.99
   0 -20   4   24.16    9.71
   0 -20   4   36.01    5.35
   0  20  -4   31.23    4.87
   0  20  -3    0.75    0.91
   0 -20   3    1.42    1.33
   0 -20   3   -0.38    1.78
   0  20  -3   -0.07    1.54
   0 -20   3   -2.08    4.89
   0  20  -3    0.77    2.24
   0 -20   3    1.60    2.83
   0 -20   3    0.83    1.64
   0  20  -3    1.16    1.66
   0  20  -3    1.65    1.50
   0 -20   2    2.21    2.61
   0  20  -2    2.30    3.22
   0 -20   2    5.15    2.41
   0  20  -2    4.00    2.99
   0 -20   2    3.44    2.96
   0  20  -2    3.04    1.97
   0  20  -2    3.79    2.09
   0 -20   2    3.35    2.07
   0 -20   2   -3.06    4.82
   0 -20   1   -1.00    2.44
   0  20  -1   -1.49    2.85
   0 -20   1    0.96    1.02
   0  20  -1   -2.40    2.55
   0 -20   1    2.11    2.78
   0  20  -1    0.66    1.43
   0  20  -1    2.06    1.94
   0  20  -1    0.37    0.91
   0 -20   1    0.77    2.35
   0 -20   1    0.11    1.88
   0  20   0   44.61    6.31
   0 -20   0   46.52   12.27
   0 -20   0   46.63    5.79
   0 -20   0   31.38    6.71
   0 -20   0   44.64    8.10
   0  20   0   20.72    4.14
   0  20   0   44.61    5.99
   0  20   0   42.26    9.81
   0  20   0   40.17   10.59
   0 -20   0   32.16    8.64
   0  20   1   14.01    3.21
   0  20   1    9.93    5.04
   0 -20  -1   18.96    7.64
   0 -20  -1   12.59    2.90
   0 -20  -1   12.38    4.01
   0 -20  -1   17.63    5.57
   0  20   1   14.72    3.67
   0  20   1    4.85    2.15
   0 -20  -1   14.15    7.14
   0  20   1   15.41    6.06
   0 -20  -1    4.77    2.46
   0 -20  -2   25.24    9.42
   0 -20  -2   19.20    3.44
   0  20   2   20.68    6.54
   0 -20  -2   11.70    3.85
   0  20   2   18.64    4.17
   0 -20  -2   22.38    6.65
   0  20   2   10.64    3.41
   0 -20  -2   24.69    8.48
   0  20   2   20.80    4.05
   0 -20  -3   12.70    6.61
   0  20   3   11.78    3.00
   0 -20  -3    5.25    2.81
   0  20   3    8.85    4.41
   0 -20  -3   11.17    4.07
   0 -20  -3   11.54    5.75
   0  20   3    3.90    1.70
   0 -20  -4    0.06    2.80
   0 -20  -4    0.80    1.87
   0  20   4    2.57    2.90
   0  20   4    0.40    1.16
   0  20   4    4.25    2.47
   0 -20  -4    0.77    1.37
   0 -20  -5   32.09    6.96
   0  20   5   34.81    8.33
   0  20   5   35.79    5.21
   0 -20  -5   36.34   10.19
   0  20   5   14.66    3.73
   0 -20  -6   -2.89    4.34
   0  20   6    2.32    1.67
   0  20   6    2.92    1.46
   0 -20  -6    2.36    2.04
   0  20   7    0.78    1.31
   0  20   7    1.43    1.20
   0 -20  -7   -0.43    1.67
   0  20   8    2.18    1.75
   0  20   8    1.11    0.74
   0 -20  -8   -2.19    2.06
   0  20   9    1.54    1.37
   0  20   9    1.11    0.71
   0 -20  -9    3.84    2.26
   0  20  10    3.86    1.75
   0 -20 -10    1.05    1.37
   0  20  11    4.18    1.86
   0 -20 -11    3.88    1.96
   0  20  12    3.54    1.46
   0 -20 -12    3.76    1.76
   0  20  13   -1.08    0.62
   0 -20 -13    1.41    0.96
   0  21 -26   -0.06    0.51
   0 -21  26    0.81    0.47
   0  21 -25    0.42    1.00
   0 -21  25    1.37    0.79
   0 -21  24    0.81    0.72
   0  21 -24   -1.66    1.29
   0  21 -24   -0.34    1.26
   0 -21  24   -1.59    0.95
   0 -21  23   16.56    2.75
   0  21 -23   10.69    2.50
   0  21 -23   12.91    3.18
   0  21 -23   14.09    3.15
   0 -21  22    8.30    2.15
   0  21 -22    5.64    1.86
   0  21 -22    8.99    2.86
   0  21 -22    8.39    2.63
   0 -21  21    0.96    1.10
   0  21 -21    0.41    1.17
   0  21 -21    0.50    1.08
   0  21 -21    1.00    1.31
   0  21 -20    7.08    2.50
   0 -21  20    5.49    2.06
   0  21 -20    4.83    2.33
   0  21 -20    8.34    3.13
   0  21 -20    1.91    2.11
   0  21 -20    7.63    2.37
   0  21 -19   18.55    3.98
   0  21 -19   15.53    3.83
   0  21 -19   18.50    3.80
   0 -21  19   12.37    2.93
   0  21 -18    1.45    1.36
   0  21 -18    0.17    1.24
   0  21 -18   -0.04    0.91
   0  21 -18    1.11    2.69
   0 -21  18    2.67    1.69
   0  21 -17    2.64    2.04
   0  21 -17   21.83    7.55
   0  21 -17   17.81    4.26
   0  21 -17   17.02    4.13
   0 -21  17   13.10    2.88
   0 -21  17    7.48    2.53
   0  21 -16   -0.20    2.45
   0  21 -16    4.80    2.24
   0 -21  16    5.25    2.15
   0 -21  16    2.34    1.90
   0  21 -16    7.37    2.87
   0  21 -16    5.20    3.41
   0 -21  16    2.48    2.35
   0 -21  15   10.51    2.82
   0 -21  15   10.61    3.43
   0  21 -15    3.96    3.16
   0  21 -15   13.93    3.88
   0  21 -15   11.88    5.09
   0 -21  15    4.62    2.97
   0  21 -15   14.29    4.02
   0  21 -14    2.75    1.52
   0  21 -14    4.40    2.39
   0 -21  14    4.13    2.46
   0  21 -14    5.52    2.37
   0 -21  14    1.62    1.47
   0  21 -13    2.07    2.33
   0 -21  13   -1.57    1.61
   0 -21  13   -2.03    3.07
   0  21 -13    0.84    1.35
   0  21 -13    0.35    1.00
   0  21 -13    2.00    3.81
   0 -21  12   -1.13    1.67
   0 -21  12    2.19    2.09
   0  21 -12    0.81    1.11
   0  21 -12    0.53    1.15
   0  21 -12   -0.81    2.87
   0  21 -11    2.02    1.57
   0  21 -11    2.62    1.79
   0 -21  11    2.60    1.80
   0  21 -11    3.85    2.07
   0 -21  11    0.84    2.05
   0 -21  11    3.92    3.94
   0  21 -11    3.50    1.93
   0  21 -10   -2.84    2.37
   0  21 -10   -0.33    1.16
   0 -21  10   -1.86    2.24
   0 -21  10   -0.01    1.21
   0  21 -10    1.27    1.45
   0 -21  10   -0.66    1.68
   0  21  -9    0.57    2.23
   0  21  -9    3.20    1.76
   0 -21   9    2.53    2.11
   0 -21   9    4.90    2.48
   0 -21   9    3.65    1.72
   0  21  -9    1.78    0.93
   0  21  -8    6.13    2.47
   0  21  -8    8.70    3.09
   0  21  -8    6.45    3.06
   0 -21   8   11.85    3.38
   0  21  -8   13.16    5.15
   0 -21   8   10.04    5.44
   0 -21   8    4.01    2.59
   0 -21   7   12.37    4.53
   0  21  -7   11.06    2.88
   0  21  -7   12.05    3.47
   0 -21   7   14.03    4.68
   0  21  -7    9.90    5.61
   0  21  -7   10.68    4.71
   0 -21   7   14.15    3.57
   0 -21   7    6.00    4.67
   0 -21   6   13.32    4.32
   0  21  -6   12.34    3.39
   0  21  -6   15.16    3.91
   0 -21   6   13.49    4.26
   0  21  -6   16.35    6.98
   0  21  -6   14.47    5.24
   0 -21   6   16.44    3.69
   0 -21   6   15.96    8.60
   0 -21   5    9.11    3.64
   0  21  -5   11.71    3.16
   0  21  -5   13.72    3.67
   0 -21   5    9.00    3.48
   0  21  -5   18.50    7.86
   0  21  -5   10.47    4.61
   0 -21   5   13.98    3.44
   0 -21   5   14.24    7.26
   0 -21   4    0.13    1.90
   0  21  -4    0.53    1.31
   0  21  -4   -1.12    1.63
   0 -21   4   -1.71    1.72
   0 -21   4   -0.86    2.77
   0  21  -4   -0.81    3.35
   0 -21   4    1.74    2.30
   0  21  -4    1.20    1.91
   0 -21   4   -4.27    6.49
   0 -21   3   11.07    2.93
   0  21  -3    9.63    2.88
   0 -21   3    9.73    3.87
   0  21  -3    8.96    5.01
   0 -21   3    7.75    4.05
   0 -21   3    9.99    4.10
   0  21  -3    7.68    3.76
   0 -21   3    7.92    3.83
   0 -21   2    0.97    1.37
   0  21  -2    1.85    1.50
   0 -21   2   -0.57    1.62
   0 -21   2   -1.10    2.38
   0  21  -2    1.36    1.56
   0 -21   2    3.90    3.33
   0  21  -2    1.76    2.13
   0 -21   2   -5.34    5.12
   0 -21   1    2.29    1.48
   0 -21   1   -0.61    2.04
   0 -21   1    4.33    3.40
   0  21  -1   -0.56    3.74
   0  21  -1    5.93    2.33
   0 -21   1    5.41    2.70
   0 -21   1   -2.73    2.11
   0  21  -1    3.09    1.15
   0  21   0    3.53    1.55
   0 -21   0    1.83    2.21
   0 -21   0    1.26    1.26
   0 -21   0    0.81    1.17
   0  21   0    4.03    2.93
   0  21   0    0.27    1.32
   0 -21   0   -0.83    3.62
   0  21   0    2.51    1.61
   0  21   1    5.84    2.18
   0 -21  -1    6.84    3.02
   0 -21  -1    6.89    3.56
   0  21   1    1.53    2.46
   0 -21  -1    1.51    2.68
   0  21   1    4.43    2.65
   0 -21  -1    4.04    1.56
   0  21   1   -1.50    1.17
   0  21   2    1.36    1.40
   0  21   2    2.71    1.55
   0 -21  -2    3.22    2.21
   0  21   2   -0.75    2.63
   0 -21  -2   -1.31    4.57
   0 -21  -2    3.83    2.94
   0 -21  -3   18.28    6.98
   0  21   3   21.20    4.05
   0 -21  -3   18.38    5.22
   0  21   4    2.19    1.24
   0 -21  -4    0.10    1.74
   0  21   4    1.57    1.01
   0 -21  -5    1.76    1.68
   0  21   5    0.83    1.29
   0  21   6    1.83    1.21
   0 -21  -6   -2.52    2.23
   0  21   6    0.03    1.21
   0  21   7   -0.39    0.91
   0 -21  -7   -0.65    1.46
   0  21   7    0.96    1.07
   0  21   8    0.96    0.61
   0 -21  -8    0.64    1.24
   0  21   8    1.07    0.92
   0 -21  -9   -1.07    1.24
   0  21   9   -1.09    1.08
   0 -21 -10    5.86    1.98
   0  21  10    1.97    1.17
   0 -21 -11    3.75    1.39
   0  21  11    0.68    0.75
   0 -22  25    1.12    0.67
   0 -22  24    1.75    0.95
   0  22 -24    1.14    0.94
   0 -22  23    6.56    1.62
   0  22 -23    3.25    1.30
   0  22 -23    6.99    2.05
   0 -22  22    7.65    1.88
   0  22 -22    3.42    1.72
   0  22 -22    4.06    1.64
   0  22 -21   14.79    3.24
   0  22 -21   13.29    3.21
   0  22 -21   15.17    2.99
   0 -22  21   17.14    2.88
   0  22 -20   -0.37    1.01
   0  22 -20    1.84    1.17
   0  22 -20    2.05    1.54
   0 -22  20    1.44    1.45
   0 -22  19   10.87    2.60
   0  22 -19   13.92    3.39
   0  22 -19   13.40    3.45
   0  22 -19   15.94    3.35
   0  22 -19    7.99    3.00
   0  22 -19   15.25    3.39
   0  22 -18    7.58    2.37
   0  22 -18   10.16    2.99
   0  22 -18    9.20    2.84
   0  22 -18    5.51    2.43
   0 -22  18    7.07    2.24
   0 -22  17    4.90    1.71
   0  22 -17    5.15    2.04
   0  22 -17    4.18    2.26
   0  22 -17    3.47    2.34
   0 -22  17    4.56    2.04
   0  22 -17    7.21    2.75
   0  22 -16    0.38    1.15
   0  22 -16    2.60    2.37
   0  22 -16    0.93    1.08
   0 -22  16   -0.32    0.81
   0 -22  16    1.18    1.51
   0  22 -15   19.38    4.16
   0  22 -15   11.21    4.46
   0 -22  15    7.82    2.64
   0  22 -15   15.12    3.87
   0 -22  15   20.27    4.91
   0 -22  15   14.13    3.10
   0  22 -15   15.70    6.96
   0 -22  14    2.42    1.54
   0  22 -14   -0.92    2.70
   0  22 -14    0.68    1.25
   0 -22  14    5.61    3.06
   0  22 -14   -0.02    1.23
   0  22 -14    6.47    3.61
   0 -22  13    1.99    1.30
   0  22 -13    7.47    4.98
   0  22 -13    2.08    1.46
   0 -22  13    2.80    1.92
   0  22 -13    3.04    1.59
   0  22 -13    2.78    2.54
   0 -22  12    9.92    2.97
   0  22 -12   10.55    3.21
   0  22 -12    8.94    4.91
   0 -22  12   12.30    4.21
   0  22 -12   10.11    3.24
   0  22 -12    8.75    3.99
   0 -22  11   94.91    8.21
   0  22 -11   86.37    8.92
   0  22 -11   94.90    9.66
   0  22 -11   90.47   16.06
   0 -22  11   81.96   10.06
   0  22 -11   78.36    6.99
   0  22 -10    3.69    3.46
   0 -22  10    3.26    2.20
   0  22 -10    3.80    1.69
   0  22 -10    3.36    1.97
   0  22 -10    3.01    2.26
   0 -22  10    6.39    5.01
   0 -22  10    1.00    1.23
   0  22  -9    2.58    3.85
   0 -22   9   -2.48    4.53
   0 -22   9    0.03    1.77
   0  22  -9    0.35    0.86
   0  22  -9    1.40    1.03
   0 -22   9    0.86    1.10
   0  22  -9    1.24    1.29
   0 -22   8    0.52    1.44
   0  22  -8   -0.69    1.39
   0  22  -8   -1.77    2.57
   0  22  -8    1.88    1.35
   0  22  -8    1.54    1.20
   0 -22   8   -1.14    4.13
   0  22  -8    4.67    3.96
   0 -22   8   -0.17    1.82
   0 -22   7   38.84    5.30
   0  22  -7   22.08    6.62
   0  22  -7   24.81    8.82
   0 -22   7   18.87    7.81
   0 -22   7   37.30    6.94
   0  22  -7   35.91    5.18
   0  22  -7   25.73    4.85
   0 -22   6    7.28    4.95
   0 -22   6    3.15    2.63
   0 -22   6    7.33    3.26
   0  22  -6    6.62    3.53
   0  22  -6    6.66    2.60
   0  22  -6    6.38    2.49
   0  22  -6    8.63    5.11
   0 -22   6    6.21    2.47
   0 -22   5   17.32    8.45
   0 -22   5    9.84    3.48
   0 -22   5    5.76    2.36
   0  22  -5   12.71    5.14
   0  22  -5   10.50    2.76
   0  22  -5    9.08    2.63
   0  22  -5   10.12    4.98
   0 -22   5   11.09    3.00
   0  22  -4   16.45    6.83
   0 -22   4   11.89    6.50
   0  22  -4   10.65    4.18
   0 -22   4   23.71    5.71
   0  22  -4   23.44    4.25
   0 -22   4   18.65    5.14
   0 -22   4   26.24    4.28
   0  22  -3   10.97    5.06
   0 -22   3   18.37    6.66
   0 -22   3    8.54    3.47
   0  22  -3   19.86    3.89
   0 -22   3    9.95    3.19
   0 -22   3   16.57    3.30
   0 -22   3   15.70    4.43
   0  22  -3   17.52    5.74
   0 -22   2   16.96    3.29
   0  22  -2   16.40    3.58
   0 -22   2   10.78    3.44
   0 -22   2   16.29    6.45
   0  22  -2    8.51    3.83
   0  22  -2    4.45    2.53
   0 -22   2   13.15    4.11
   0  22  -2   10.92    3.73
   0  22  -1    3.63    1.87
   0 -22   1    5.00    2.54
   0  22  -1    8.08    3.48
   0 -22   1    2.21    1.31
   0  22  -1   -0.14    1.71
   0 -22   1    4.41    3.42
   0 -22   1    3.18    2.40
   0  22   0   -3.03    1.94
   0  22   0   -0.72    0.86
   0 -22   0    2.00    2.03
   0  22   0   -0.17    1.30
   0 -22   0   -0.89    2.37
   0 -22   0   -0.85    1.59
   0 -22   0   -1.34    1.25
   0 -22  -1    4.41    2.24
   0 -22  -1    6.28    3.01
   0  22   1    5.83    2.44
   0 -22  -1    1.55    0.98
   0  22   1    5.68    2.17
   0  22   2   51.79    5.78
   0 -22  -2   42.46    6.89
   0 -22  -3   15.20    3.89
   0  22   3   15.42    3.04
   0  22   4    1.09    1.31
   0 -22  -4    3.66    2.31
   0  22   4    3.17    1.25
   0  22   5   16.68    2.91
   0 -22  -5   18.95    4.25
   0  22   5    7.76    2.36
   0 -22  -6    4.83    2.09
   0  22   6    0.63    1.10
   0  22   6    5.54    1.54
   0 -22  -7    1.49    1.43
   0  22   7    0.02    0.88
   0  22   7    1.62    0.90
   0 -22  -8    1.30    0.97
   0  22   8    0.31    0.68
   0 -22  -9    6.54    1.93
   0  22   9    2.59    1.09
   0 -23  23    0.28    0.48
   0 -23  22   -0.62    0.76
   0  23 -21    1.21    0.91
   0  23 -21    1.98    1.05
   0 -23  21    1.20    0.91
   0 -23  20    3.59    1.40
   0  23 -20    3.22    1.50
   0  23 -20    3.20    1.51
   0  23 -20    2.11    1.16
   0  23 -20   -1.24    0.99
   0 -23  19   16.74    2.82
   0  23 -19   22.40    3.67
   0  23 -19   18.07    3.58
   0  23 -19   20.55    3.88
   0 -23  18    0.42    0.87
   0  23 -18   -1.32    1.61
   0  23 -18    2.88    1.61
   0  23 -18   -0.18    0.97
   0  23 -18    2.53    1.31
   0 -23  17   -0.04    0.99
   0  23 -17    0.53    1.30
   0  23 -17   -1.28    2.45
   0  23 -17    0.69    0.88
   0  23 -16   -0.12    0.64
   0  23 -16    1.19    1.00
   0 -23  16    0.60    0.97
   0  23 -16    0.88    0.99
   0 -23  16    0.01    0.78
   0  23 -16    3.13    2.27
   0  23 -15    5.26    2.11
   0 -23  15    3.40    1.83
   0  23 -15    6.28    2.01
   0 -23  15    5.95    2.02
   0  23 -15    1.35    2.17
   0 -23  14    1.87    1.51
   0  23 -14    3.81    1.84
   0 -23  14    1.49    1.41
   0  23 -14    1.89    1.15
   0 -23  14    0.77    0.84
   0  23 -14   -0.85    2.08
   0  23 -13    1.36    1.07
   0 -23  13    0.17    0.89
   0  23 -13    0.28    0.84
   0  23 -13    2.12    2.12
   0 -23  13    0.10    1.33
   0 -23  12    8.82    3.29
   0  23 -12    8.43    2.55
   0  23 -12    9.04    4.98
   0 -23  12    8.55    2.59
   0  23 -12    4.63    2.02
   0  23 -12    6.43    2.31
   0  23 -12    0.58    1.79
   0 -23  11   -0.16    1.24
   0 -23  11    2.00    1.88
   0  23 -11    1.95    1.77
   0  23 -11    0.15    0.83
   0  23 -11    1.13    0.82
   0  23 -11    2.24    1.28
   0  23 -11    1.97    2.18
   0 -23  10   14.67    3.27
   0 -23  10   10.50    3.47
   0  23 -10   17.20    3.76
   0  23 -10   12.28    2.78
   0  23 -10   13.70    3.38
   0  23 -10   16.64    6.68
   0  23 -10    2.64    2.53
   0 -23   9    4.65    1.91
   0 -23   9    2.81    2.09
   0  23  -9    4.60    2.41
   0  23  -9    3.48    1.40
   0  23  -9    2.69    1.62
   0  23  -9    8.13    5.00
   0  23  -9   -1.04    2.52
   0 -23   8   -0.48    1.47
   0  23  -8    0.18    0.90
   0  23  -8    0.78    0.99
   0 -23   8   -2.16    3.00
   0 -23   8   -0.58    1.68
   0  23  -8    0.51    1.21
   0  23  -8    0.49    1.67
   0  23  -8    2.97    1.87
   0 -23   7    0.77    1.11
   0  23  -7    1.59    1.04
   0  23  -7    1.76    1.26
   0 -23   7   -1.15    2.27
   0  23  -7    1.42    1.29
   0 -23   7    1.97    2.96
   0  23  -7   -2.29    2.24
   0  23  -7    1.21    2.49
   0  23  -6    4.66    3.42
   0  23  -6    7.61    2.37
   0  23  -6    6.66    2.13
   0  23  -6    9.21    2.61
   0 -23   6   11.76    2.79
   0 -23   6   10.16    3.60
   0  23  -6   10.01    4.68
   0  23  -5   -0.29    2.15
   0  23  -5    1.41    1.23
   0 -23   5    0.89    1.25
   0  23  -5    0.47    0.85
   0  23  -5    3.05    3.04
   0 -23   5    0.08    0.94
   0 -23   5   -0.71    1.68
   0  23  -4    4.97    1.91
   0 -23   4    4.46    2.40
   0  23  -4    4.25    1.75
   0  23  -4   -0.21    1.64
   0 -23   4    6.49    2.67
   0 -23   4    6.37    2.04
   0 -23   3   -0.87    1.53
   0  23  -3    2.26    1.33
   0  23  -3    2.94    2.41
   0 -23   3    1.74    1.76
   0 -23   3    1.53    0.85
   0 -23   2   -0.35    1.27
   0  23  -2    0.66    1.14
   0  23  -2   -2.62    2.46
   0 -23   2   -1.45    2.27
   0 -23   2    0.24    0.88
   0 -23   1    3.04    1.30
   0  23  -1    6.33    2.07
   0  23  -1    2.96    1.92
   0 -23   1    0.45    1.63
   0 -23   1    3.36    1.21
   0  23   0    1.59    1.27
   0 -23   0    2.26    2.13
   0 -23   0   -0.19    0.71
   0 -23   0   -1.05    1.26
   0 -23  -1    3.57    2.33
   0  23   1    3.93    1.59
   0  23   2   -0.45    0.92
   0  23   2   -0.14    0.86
   0 -23  -2    0.09    1.39
   0  23   3    1.60    1.15
   0  23   3   -0.90    1.03
   0 -23  -3    0.79    1.16
   0  23   4    0.04    0.51
   0  23   4    0.77    0.71
   0 -23  -4    0.45    1.02
   0  23   5    6.83    1.58
   0  23   5    1.52    0.98
   0 -23  -5    5.74    2.05
   0  23   6    2.98    0.95
   0  23   6   -0.36    0.60
   0 -23  -6    2.51    1.38
   0 -23  -7    0.13    0.81
   0 -24  22    7.01    1.29
   0 -24  21    3.17    1.01
   0 -24  20    3.23    1.12
   0  24 -19    2.61    1.95
   0  24 -19    2.19    1.27
   0 -24  19    2.01    0.95
   0  24 -18    6.93    2.50
   0  24 -18    4.85    1.74
   0  24 -18    9.48    2.56
   0  24 -18    7.60    2.02
   0 -24  18    7.00    1.74
   0  24 -17   -1.46    1.72
   0  24 -17    0.32    0.63
   0  24 -17    0.40    0.99
   0  24 -17    0.18    0.79
   0 -24  17    1.14    1.11
   0  24 -16   -0.81    1.23
   0  24 -16   -2.17    2.43
   0  24 -16   -0.18    0.65
   0  24 -16    1.11    0.70
   0 -24  16    0.05    0.67
   0  24 -15    9.22    2.38
   0  24 -15    3.53    2.34
   0 -24  15    7.39    2.02
   0 -24  15    4.30    1.51
   0  24 -15    7.70    2.35
   0  24 -14   23.56    3.94
   0  24 -14   17.13    4.63
   0 -24  14   19.15    3.03
   0 -24  14   10.03    2.39
   0  24 -14   16.57    3.42
   0  24 -13    4.99    3.01
   0  24 -13    1.83    1.22
   0  24 -13    1.77    1.15
   0 -24  13    1.25    0.86
   0 -24  12    3.20    2.39
   0  24 -12    0.46    1.62
   0  24 -12    0.35    0.84
   0  24 -12    0.99    0.99
   0 -24  12    1.04    1.33
   0  24 -11    3.71    1.24
   0 -24  11    6.64    2.95
   0  24 -11    0.63    1.97
   0  24 -11    4.94    2.06
   0  24 -11    4.79    1.95
   0 -24  11    4.73    1.74
   0  24 -10    7.82    1.99
   0 -24  10    9.39    3.03
[truncated: 3,900,521 more chars]
