# Supplementary material for: Crystal structure and computational analysis of tetra­kis­(aceto­nitrile)­bis­(nona­fluoro-tert-butanolato)titanium(III) complex as a salt of the weakly coordinating [Al{OC(CF3)3}4]− anion
Source: Acta Crystallogr E Crystallogr Commun. 2026 Jan 1;82(Pt 1):86–90. doi: 10.1107/S2056989025011314 (PMC12810303; doi:10.1107/S2056989025011314)
Supplement: Supplementary file 2 [file e-82-00086-Isup2.hkl]

data_I                                                                          
_shelx_title ' Ti(ACN)4(ORF)2_Al(ORF)4_a.res in P-1'                            
_shelx_refln_list_code          4                                               
_shelx_F_calc_maximum      548.54                                               
_exptl_crystal_F_000      3204.00                                               
_reflns_d_resolution_high  0.7923                                               
                                                                                
loop_                                                                           
 _space_group_symop_operation_xyz                                               
 'x, y, z'                                                                      
 '-x, -y, -z'                                                                   
                                                                                
_cell_length_a    10.5592                                                       
_cell_length_b    21.6580                                                       
_cell_length_c    25.3018                                                       
_cell_angle_alpha 106.706                                                       
_cell_angle_beta   91.638                                                       
_cell_angle_gamma  99.588                                                       
                                                                                
_shelx_F_squared_multiplier     1.000                                           
                                                                                
loop_                                                                           
 _refln_index_h                                                                 
 _refln_index_k                                                                 
 _refln_index_l                                                                 
 _refln_F_squared_calc                                                          
 _refln_F_squared_meas                                                          
 _refln_F_squared_sigma                                                         
 _refln_observed_status                                                         
   1   0   0       5928.09       4929.02        95.76 o                         
   2   0   0      10817.52       8647.97       160.24 o                         
   3   0   0      16956.86      15852.40       259.34 o                         
   4   0   0      20813.15      21211.12       323.08 o                         
   5   0   0      32113.49      33101.98       394.72 o                         
   6   0   0      10926.36      10460.93       235.74 o                         
   7   0   0        353.37        266.91        45.34 o                         
   8   0   0         48.18         79.34        18.68 o                         
   9   0   0       5640.91       6299.93       185.30 o                         
  10   0   0        887.21       1093.08        66.48 o                         
  11   0   0        190.34        128.41        28.33 o                         
  12   0   0         51.28        100.65        30.35 o                         
 -12   1   0        195.61        263.69        83.61 o                         
 -11   1   0         11.90          2.67        16.43 o                         
 -10   1   0         34.71         49.14        17.31 o                         
  -9   1   0         39.44         26.68        21.00 o                         
  -8   1   0       4109.12       4123.70       182.87 o                         
  -7   1   0       2644.64       2913.92       122.86 o                         
  -6   1   0       1728.29       1846.91        92.44 o                         
  -5   1   0       2579.29       2862.33       110.35 o                         
  -4   1   0         86.79         65.77        18.38 o                         
  -3   1   0       1578.16       1381.77        77.33 o                         
  -2   1   0        210.86        234.90        30.21 o                         
  -1   1   0        358.02        367.00        20.44 o                         
   0   1   0        686.80        532.87        36.78 o                         
   1   1   0       1392.97       1164.88        39.56 o                         
   2   1   0         82.16         27.63         9.39 o                         
   3   1   0        968.64        794.11        39.66 o                         
   4   1   0         64.76         83.77        18.72 o                         
   5   1   0       7699.67       7706.25       241.31 o                         
   6   1   0        489.01        475.30        55.20 o                         
   7   1   0        647.67        551.06        52.03 o                         
   8   1   0       3037.26       3103.72       110.75 o                         
   9   1   0        164.12        146.24        26.54 o                         
  10   1   0         59.06         20.25        28.24 o                         
  11   1   0        330.21        217.14        34.90 o                         
  12   1   0          1.27          1.59        19.96 o                         
 -13   2   0          0.93        -21.96        21.96 o                         
 -12   2   0         99.80         85.58        30.90 o                         
 -11   2   0          2.22          9.96        13.21 o                         
 -10   2   0         25.50         25.38        18.01 o                         
  -9   2   0        277.37        265.25        34.45 o                         
  -8   2   0        805.27        754.38        68.59 o                         
  -7   2   0        220.91        292.97        45.07 o                         
  -6   2   0          1.03          2.55        13.90 o                         
  -5   2   0       3139.30       3791.94       145.03 o                         
  -4   2   0       1117.71       1391.05        76.97 o                         
  -3   2   0       3594.92       3146.00       104.94 o                         
  -2   2   0        364.95        642.40        45.08 o                         
  -1   2   0       3128.86       3006.55        82.60 o                         
   0   2   0       2500.35       2254.01        57.19 o                         
   1   2   0       4037.62       3922.30        73.48 o                         
   2   2   0       8685.99       7745.82       128.50 o                         
   3   2   0        761.15        698.53        39.10 o                         
   4   2   0       5325.32       5018.10       119.35 o                         
   5   2   0        144.07         95.37        20.04 o                         
   6   2   0       3208.42       3543.35       116.31 o                         
   7   2   0          9.57         -6.25        13.87 o                         
   8   2   0        394.29        490.11        47.95 o                         
   9   2   0        551.94        492.24        64.82 o                         
  10   2   0          1.27         -9.58        22.11 o                         
  11   2   0         70.57         93.53        25.54 o                         
  12   2   0         80.23        110.49        27.40 o                         
 -13   3   0          1.63         12.97        22.62 o                         
 -12   3   0        155.97        120.57        25.85 o                         
 -11   3   0         17.57         68.83        18.60 o                         
 -10   3   0        113.05        133.23        28.06 o                         
  -9   3   0        843.38        925.11        69.97 o                         
  -8   3   0        180.91        161.76        25.99 o                         
  -7   3   0       1555.09       1961.61       116.51 o                         
  -6   3   0       1478.41       1709.00        86.47 o                         
  -5   3   0          0.97         -8.01        19.09 o                         
  -4   3   0        891.80        762.96        51.96 o                         
  -3   3   0        350.21        445.62        34.41 o                         
  -2   3   0        137.64         61.79        15.88 o                         
  -1   3   0       3989.84       3397.27       100.10 o                         
   0   3   0       2543.53       1831.51        50.45 o                         
   1   3   0         29.99         16.08         5.57 o                         
   2   3   0       5631.03       4843.27        99.72 o                         
   3   3   0        185.04        177.87        19.87 o                         
   4   3   0       5060.56       5987.44       140.91 o                         
   5   3   0       8147.85       7690.06       173.17 o                         
   6   3   0       1578.41       1503.70        89.01 o                         
   7   3   0        515.47        488.88        46.43 o                         
   8   3   0        112.47         63.98        22.91 o                         
   9   3   0        353.91        206.82        41.79 o                         
  10   3   0        784.18        759.05        61.72 o                         
  11   3   0        633.00        644.65        88.11 o                         
  12   3   0         10.56         14.81        22.49 o                         
 -13   4   0          2.45         21.91        15.51 o                         
 -12   4   0         10.64         -0.14        14.00 o                         
 -11   4   0          4.69         24.34        23.02 o                         
 -10   4   0         70.06         62.23        23.68 o                         
  -9   4   0       1698.26       1602.58        85.23 o                         
  -8   4   0       7338.62       8287.76       262.68 o                         
  -7   4   0       3631.47       4206.85       164.05 o                         
  -6   4   0      10312.86      10965.23       262.09 o                         
  -5   4   0      10649.96      11637.49       259.09 o                         
  -4   4   0       6414.14       6408.98       143.70 o                         
  -3   4   0       2900.77       2689.01        87.07 o                         
  -2   4   0      20799.29      18026.45       285.58 o                         
  -1   4   0      49838.08      46780.40       488.48 o                         
   0   4   0      11481.80      10345.21       207.19 o                         
   1   4   0       9715.54       9546.14       149.86 o                         
   2   4   0        268.63        257.34        25.94 o                         
   3   4   0       1317.50       1383.38        50.11 o                         
   4   4   0      20148.18      18409.28       309.43 o                         
   5   4   0        117.39         96.16        20.19 o                         
   6   4   0       1818.81       1746.87        99.56 o                         
   7   4   0        175.18        108.99        31.04 o                         
   8   4   0        769.80        673.70        65.82 o                         
   9   4   0        180.03        227.51        36.44 o                         
  10   4   0        148.59        109.90        30.18 o                         
  11   4   0        193.26        290.76        51.87 o                         
 -13   5   0         17.48         19.58        18.26 o                         
 -12   5   0          5.39         -8.45        32.81 o                         
 -11   5   0        204.26        246.46        34.58 o                         
 -10   5   0          6.67        -12.39        21.69 o                         
  -9   5   0        771.45        856.49        61.56 o                         
  -8   5   0        958.19        900.57        70.10 o                         
  -7   5   0       1853.37       1915.64       112.58 o                         
  -6   5   0         19.39         10.51        16.47 o                         
  -5   5   0       1228.41       1387.59        78.76 o                         
  -4   5   0       7223.37       7156.12       149.30 o                         
  -3   5   0       2694.59       2415.65        86.54 o                         
  -2   5   0        211.50        258.30        36.89 o                         
  -1   5   0         72.71        122.71        21.18 o                         
   0   5   0        424.47        391.06        33.48 o                         
   1   5   0        552.95        760.29        33.31 o                         
   2   5   0       8236.01       8333.05       139.55 o                         
   3   5   0        574.78        736.70        40.36 o                         
   4   5   0      14734.69      14594.32       209.94 o                         
   5   5   0       4276.54       4598.29       147.81 o                         
   6   5   0        671.62        856.38        70.08 o                         
   7   5   0         11.13        -10.76        17.42 o                         
   8   5   0        578.49        563.15        59.51 o                         
   9   5   0        166.06        123.19        52.72 o                         
  10   5   0         91.68         78.29        24.56 o                         
  11   5   0         31.06         48.42        20.03 o                         
 -13   6   0          0.55        -34.66        34.66 o                         
 -12   6   0         30.32         10.04        22.09 o                         
 -11   6   0        121.08         75.73        23.99 o                         
 -10   6   0        712.30        753.14        63.49 o                         
  -9   6   0        254.84        176.50        28.65 o                         
  -8   6   0        634.67        778.14        61.36 o                         
  -7   6   0       2646.13       2738.51       151.80 o                         
  -6   6   0        322.93        259.13        33.31 o                         
  -5   6   0       1787.58       1569.27        67.69 o                         
  -4   6   0       1568.69       1708.83        83.77 o                         
  -3   6   0      21027.89      21649.60       401.74 o                         
  -2   6   0      14585.42      14517.44       465.23 o                         
  -1   6   0        936.48       1298.46        60.63 o                         
   0   6   0      31566.89      29218.51       341.19 o                         
   1   6   0       9451.15       9040.48       203.94 o                         
   2   6   0       1626.80       1266.76        58.37 o                         
   3   6   0        307.92        257.63        26.20 o                         
   4   6   0       2076.57       2238.61        92.09 o                         
   5   6   0         16.16         28.02        15.94 o                         
   6   6   0        142.81        120.31        30.44 o                         
   7   6   0       1097.57        814.20        67.75 o                         
   8   6   0       3856.54       3440.58       195.26 o                         
   9   6   0        290.36        306.41        53.45 o                         
  10   6   0        221.03        151.58        29.90 o                         
  11   6   0        216.59        276.66        42.46 o                         
 -13   7   0         74.03         73.02        29.63 o                         
 -12   7   0        117.75        203.72        47.95 o                         
 -11   7   0         79.26         84.87        23.13 o                         
 -10   7   0         11.41         -0.19        17.92 o                         
  -9   7   0        455.66        497.96        58.61 o                         
  -8   7   0          0.80         -1.70        15.11 o                         
  -7   7   0        167.50        158.93        31.20 o                         
  -6   7   0          9.11         30.19        12.21 o                         
  -5   7   0         31.60         20.23        13.74 o                         
  -4   7   0       1107.59        995.37        61.88 o                         
  -3   7   0          6.35        -12.13        12.13 o                         
  -2   7   0       3244.86       2965.75        95.76 o                         
  -1   7   0        668.13        413.84        34.27 o                         
   0   7   0        231.34        162.98        20.55 o                         
   1   7   0       9114.93       8465.27       141.63 o                         
   2   7   0          7.34         11.98        11.58 o                         
   3   7   0       5642.01       5679.72       217.49 o                         
   4   7   0       2729.25       2699.96        88.23 o                         
   5   7   0        607.75        630.47        50.68 o                         
   6   7   0         57.21         75.79        25.37 o                         
   7   7   0        530.49        464.54        51.17 o                         
   8   7   0         92.67         52.37        22.46 o                         
   9   7   0         52.80         40.75        26.39 o                         
  10   7   0          8.73         23.24        17.55 o                         
  11   7   0          7.56        -28.57        28.57 o                         
 -13   8   0        422.12        429.95        73.29 o                         
 -12   8   0          4.05          9.91        23.14 o                         
 -11   8   0         10.97          2.97        15.21 o                         
 -10   8   0        145.91        139.93        30.31 o                         
  -9   8   0        820.20        819.52        74.56 o                         
  -8   8   0       3367.80       3926.32       161.49 o                         
  -7   8   0       1297.46       1247.14        93.97 o                         
  -6   8   0       2667.13       2900.48       142.90 o                         
  -5   8   0       6671.63       7755.17       153.02 o                         
  -4   8   0         74.35         72.20        16.52 o                         
  -3   8   0         32.33         85.39        20.93 o                         
  -2   8   0         43.02         51.41        12.56 o                         
  -1   8   0        197.31        153.37        18.85 o                         
   0   8   0      29240.98      31078.96       301.32 o                         
   1   8   0        228.81        486.58        35.52 o                         
   2   8   0       2596.05       2200.19        65.29 o                         
   3   8   0         39.04        127.30        17.95 o                         
   4   8   0      23701.31      25980.94       584.02 o                         
   5   8   0         49.29         30.11        19.38 o                         
   6   8   0         95.45        152.53        31.96 o                         
   7   8   0        339.64        358.09        51.86 o                         
   8   8   0        289.78        217.69        37.63 o                         
   9   8   0        619.72        496.02        57.70 o                         
  10   8   0         38.89        122.67        29.69 o                         
  11   8   0         82.27         77.52        38.10 o                         
 -12   9   0         16.92         57.87        28.73 o                         
 -11   9   0        582.00        721.58        46.27 o                         
 -10   9   0          4.50         12.99        24.65 o                         
  -9   9   0          9.61          2.13        21.81 o                         
  -8   9   0          4.97        -15.97        17.30 o                         
  -7   9   0        154.68        167.38        27.42 o                         
  -6   9   0         70.58        109.45        18.71 o                         
  -5   9   0       2495.05       2772.14        92.28 o                         
  -4   9   0       1222.01       1324.62        65.25 o                         
  -3   9   0       3819.06       3625.23       119.30 o                         
  -2   9   0       1191.95        934.32        49.75 o                         
  -1   9   0        126.03        104.06        18.33 o                         
   0   9   0       2112.75       2046.67        83.19 o                         
   1   9   0        168.82        173.03        19.20 o                         
   2   9   0        329.18        372.78        24.79 o                         
   3   9   0       7518.85       7580.04       126.73 o                         
   4   9   0        233.45        302.21        29.42 o                         
   5   9   0        149.59        126.93        23.73 o                         
   6   9   0       1492.68       1530.05        76.01 o                         
   7   9   0       1569.65       1614.75        89.18 o                         
   8   9   0         81.28         68.05        18.56 o                         
   9   9   0        699.69        674.68       101.77 o                         
  10   9   0        298.37        283.90        73.82 o                         
  11   9   0          5.49         -3.44        19.05 o                         
 -12  10   0        105.74        103.66        28.92 o                         
 -11  10   0          0.01          1.21        12.10 o                         
 -10  10   0         34.24        -10.29        20.47 o                         
  -9  10   0        162.95         74.96        24.01 o                         
  -8  10   0        298.49        239.85        31.03 o                         
  -7  10   0       6116.57       6054.22       273.35 o                         
  -6  10   0       1036.71       1236.49        71.04 o                         
  -5  10   0       7037.51       7717.71       157.82 o                         
  -4  10   0       3230.03       4033.43       113.76 o                         
  -3  10   0       6096.41       5843.08       147.53 o                         
  -2  10   0       3066.88       2893.46        98.68 o                         
  -1  10   0      14947.00      14706.10       345.55 o                         
   0  10   0       4866.12       5385.37       134.19 o                         
   1  10   0      17911.52      17446.35       198.00 o                         
   2  10   0      20742.82      22951.23       257.65 o                         
   3  10   0       2715.07       2822.12        82.68 o                         
   4  10   0       5574.74       5033.47       121.92 o                         
   5  10   0        110.31        105.76        19.99 o                         
   6  10   0       4819.44       5255.22       172.78 o                         
   7  10   0        732.11        568.96        58.42 o                         
   8  10   0          9.06         56.40        43.00 o                         
   9  10   0         16.00          4.32        17.84 o                         
  10  10   0         58.06         99.75        50.01 o                         
 -12  11   0         35.58         18.41        15.43 o                         
 -11  11   0        322.37        372.62        33.79 o                         
 -10  11   0        131.51        175.10        31.06 o                         
  -9  11   0        500.13        475.90        50.06 o                         
  -8  11   0          7.59         21.54        18.28 o                         
  -7  11   0        587.11        578.84        46.46 o                         
  -6  11   0       2228.94       2822.71       110.40 o                         
  -5  11   0          0.43         -4.51        12.82 o                         
  -4  11   0       1069.17        996.00        62.42 o                         
  -3  11   0       2539.59       2887.12       105.90 o                         
  -2  11   0        525.16        539.11        39.54 o                         
  -1  11   0        549.17        643.53        50.39 o                         
   0  11   0        514.70        398.75        30.81 o                         
   1  11   0        834.89        971.37        51.35 o                         
   2  11   0       3597.95       3654.43        89.25 o                         
   3  11   0       1664.78       1717.71        72.60 o                         
   4  11   0         71.55         85.09        16.22 o                         
   5  11   0        699.80        634.35        45.71 o                         
   6  11   0          8.66          8.63        15.56 o                         
   7  11   0         24.86         71.15        21.94 o                         
   8  11   0         85.67         22.09        23.75 o                         
   9  11   0        413.85        490.78        64.99 o                         
  10  11   0          4.02         55.03        40.22 o                         
 -12  12   0          2.95          9.95        29.37 o                         
 -11  12   0        305.71        257.20        53.27 o                         
 -10  12   0       2160.44       2430.07       239.46 o                         
  -9  12   0        791.97        827.22        61.72 o                         
  -8  12   0         79.04         55.66        19.29 o                         
  -7  12   0       1141.81       1095.08        52.91 o                         
  -6  12   0        231.39        235.55        26.11 o                         
  -5  12   0        145.91        136.67        19.89 o                         
  -4  12   0      17406.59      19659.77       389.42 o                         
  -3  12   0       7207.83       7106.38       184.02 o                         
  -2  12   0        820.38        768.19        43.47 o                         
  -1  12   0       7912.53       7881.22       191.85 o                         
   0  12   0       4875.62       5064.43       122.90 o                         
   1  12   0        134.23        179.70        24.47 o                         
   2  12   0       5857.84       6172.80       198.83 o                         
   3  12   0        136.59        115.66        20.72 o                         
   4  12   0        470.49        599.19        42.58 o                         
   5  12   0       5930.03       6578.52       294.46 o                         
   6  12   0       1189.21       1215.34        97.08 o                         
   7  12   0       2169.02       1970.44       111.40 o                         
   8  12   0          9.29          4.17        29.75 o                         
   9  12   0         16.21         33.45        19.75 o                         
  10  12   0         10.52         15.35        17.73 o                         
 -12  13   0        112.53         48.91        35.45 o                         
 -11  13   0         99.23         98.03        26.43 o                         
 -10  13   0        374.77        479.23        52.69 o                         
  -9  13   0        183.78        140.29        27.72 o                         
  -8  13   0        900.63        870.40        96.95 o                         
  -7  13   0       1507.21       1334.11        78.90 o                         
  -6  13   0       2488.18       2862.10       111.80 o                         
  -5  13   0       1635.88       1729.42        71.90 o                         
  -4  13   0        151.95        154.29        25.86 o                         
  -3  13   0        312.20        337.68        38.21 o                         
  -2  13   0       1140.42       1203.14        58.70 o                         
  -1  13   0        458.29        465.58        48.86 o                         
   0  13   0        576.36        446.16        35.26 o                         
   1  13   0        223.20        175.08        25.46 o                         
   2  13   0          2.39        -13.38        13.38 o                         
   3  13   0       3238.20       3370.38       114.86 o                         
   4  13   0         71.14        124.66        19.21 o                         
   5  13   0         10.75          1.34        12.09 o                         
   6  13   0        325.23        346.67        39.39 o                         
   7  13   0          1.69         20.82        15.95 o                         
   8  13   0         74.69         75.95        29.74 o                         
   9  13   0         17.12         18.73        17.01 o                         
  10  13   0         52.84         85.46        25.66 o                         
 -12  14   0          3.37         44.19        25.66 o                         
 -11  14   0          3.56          5.63        11.97 o                         
 -10  14   0        182.78         80.85        29.56 o                         
  -9  14   0          0.11         18.24        17.86 o                         
  -8  14   0         15.09         16.46        24.48 o                         
  -7  14   0        344.17        349.75        40.33 o                         
  -6  14   0         78.32         79.87        17.18 o                         
  -5  14   0        788.89        806.82        47.41 o                         
  -4  14   0       1477.29       1162.38        67.86 o                         
  -3  14   0        302.68        268.38        35.42 o                         
  -2  14   0       2277.26       2236.27        92.62 o                         
  -1  14   0       1835.64       1663.69        74.75 o                         
   0  14   0        621.69        546.56        51.51 o                         
   1  14   0        301.80        149.07        23.24 o                         
   2  14   0        170.91        240.21        28.97 o                         
   3  14   0       2525.02       2492.26       110.26 o                         
   4  14   0         10.95         36.23        15.47 o                         
   5  14   0         46.79        120.80        28.02 o                         
   6  14   0          4.08         20.30        20.49 o                         
   7  14   0        136.31        155.27        30.49 o                         
   8  14   0          1.08         -6.52        16.31 o                         
   9  14   0         50.21          6.01        15.75 o                         
 -11  15   0         27.90         38.44        23.75 o                         
 -10  15   0         27.72          9.22        13.16 o                         
  -9  15   0         49.56         50.68        18.31 o                         
  -8  15   0        510.74        485.02        47.22 o                         
  -7  15   0         43.41         22.01        16.06 o                         
  -6  15   0        485.61        428.18        41.91 o                         
  -5  15   0         41.50         24.61        10.92 o                         
  -4  15   0        350.45        249.41        24.05 o                         
  -3  15   0        858.47        984.67        59.98 o                         
  -2  15   0        843.50        806.01        51.04 o                         
  -1  15   0       2040.82       2087.11       107.56 o                         
   0  15   0        706.50        722.07        56.51 o                         
   1  15   0       1292.13       1171.91        54.45 o                         
   2  15   0         15.60          9.42        11.54 o                         
   3  15   0        289.13        286.98        34.50 o                         
   4  15   0        756.99        764.76        59.09 o                         
   5  15   0       1025.12       1113.50        81.80 o                         
   6  15   0        346.83        493.59        55.45 o                         
   7  15   0        896.96        994.55       103.02 o                         
   8  15   0         18.55         14.56        12.72 o                         
   9  15   0          1.21         -5.96        16.27 o                         
 -11  16   0        135.94         96.26        26.00 o                         
 -10  16   0         65.61         76.55        23.41 o                         
  -9  16   0         92.88        168.15        31.13 o                         
  -8  16   0        833.12        727.31        56.78 o                         
  -7  16   0        597.58        592.44        46.16 o                         
  -6  16   0        680.15        911.35        76.07 o                         
  -5  16   0       1078.49       1482.00        76.85 o                         
  -4  16   0        419.27        618.85        51.29 o                         
  -3  16   0       2017.77       1746.02       133.21 o                         
  -2  16   0       1276.58       1837.76       169.84 o                         
  -1  16   0        682.74        825.42        42.05 o                         
   0  16   0         99.24        108.51        22.02 o                         
   1  16   0        415.47        582.76        97.63 o                         
   2  16   0        703.05        874.01        48.63 o                         
   3  16   0         20.62         52.14        19.26 o                         
   4  16   0         56.49         97.18        23.00 o                         
   5  16   0       1576.90       1713.80       127.90 o                         
   6  16   0        148.90        113.34        21.16 o                         
   7  16   0        984.63       1191.87        85.22 o                         
   8  16   0         47.43         57.62        24.19 o                         
 -11  17   0        129.08        183.15        34.92 o                         
 -10  17   0        433.40        753.89       104.64 o                         
  -9  17   0         82.74        148.85        33.87 o                         
  -8  17   0        179.90        247.53        38.84 o                         
  -7  17   0        890.08        894.92        75.35 o                         
  -6  17   0         23.85         10.91        15.86 o                         
  -5  17   0         77.90         69.08        15.31 o                         
  -4  17   0        143.62        146.78        20.43 o                         
  -3  17   0          3.51        -12.76        13.28 o                         
  -2  17   0        142.05        129.70        18.62 o                         
  -1  17   0         12.01          8.39        13.49 o                         
   0  17   0         12.98         -0.41        16.85 o                         
   1  17   0       1136.03       1005.43        57.95 o                         
   2  17   0         44.55         51.78        15.16 o                         
   3  17   0        597.66        663.53        47.20 o                         
   4  17   0        179.47        272.20        33.97 o                         
   5  17   0        226.72        332.23        39.35 o                         
   6  17   0          6.11         11.14        13.04 o                         
   7  17   0        143.74        154.66        20.11 o                         
   8  17   0         71.24         42.07        36.25 o                         
 -11  18   0          0.93         18.26        18.79 o                         
 -10  18   0          2.44        -14.66        19.59 o                         
  -9  18   0        113.85         95.08        24.15 o                         
  -8  18   0        144.75         93.88        26.80 o                         
  -7  18   0        585.43        629.64        62.87 o                         
  -6  18   0          1.73         28.06        13.99 o                         
  -5  18   0          2.40         35.38        23.38 o                         
  -4  18   0        229.34        422.14        37.40 o                         
  -3  18   0       1667.73       1406.56       128.33 o                         
  -2  18   0        196.67        235.84        29.74 o                         
  -1  18   0        822.26        882.71        58.41 o                         
   0  18   0         12.92         33.02        15.63 o                         
   1  18   0        428.29        444.30        52.17 o                         
   2  18   0        222.56        278.99        46.38 o                         
   3  18   0        559.94        566.25        51.39 o                         
   4  18   0        439.97        487.90        40.16 o                         
   5  18   0        383.40        343.20        37.71 o                         
   6  18   0        148.24        155.86        21.35 o                         
   7  18   0         27.39         27.64        12.24 o                         
 -10  19   0          7.50         17.88        13.78 o                         
  -9  19   0         16.96          8.76        18.14 o                         
  -8  19   0         14.14         33.47        24.57 o                         
  -7  19   0        213.42        168.81        25.01 o                         
  -6  19   0        271.82        142.74        30.12 o                         
  -5  19   0        225.51        225.67        32.35 o                         
  -4  19   0        220.94        176.70        30.93 o                         
  -3  19   0         61.60         14.90        16.91 o                         
  -2  19   0          1.05          8.40        14.97 o                         
  -1  19   0         35.02         27.08        14.26 o                         
   0  19   0       1776.69       1694.09       108.32 o                         
   1  19   0         92.28        147.43        30.62 o                         
   2  19   0         79.44         66.09        19.39 o                         
   3  19   0        222.97        240.66        36.11 o                         
   4  19   0        311.19        275.06        40.50 o                         
   5  19   0          1.24          4.47        18.79 o                         
   6  19   0         37.53         51.66        15.57 o                         
   7  19   0         74.25         25.04        26.46 o                         
 -10  20   0        315.20        167.74        44.45 o                         
  -9  20   0        178.25        186.02        43.02 o                         
  -8  20   0        367.61        424.67        41.14 o                         
  -7  20   0        144.59        114.98        23.72 o                         
  -6  20   0         28.31         88.39        22.64 o                         
  -5  20   0        271.97        316.68        36.15 o                         
  -4  20   0         94.27        149.41        28.75 o                         
  -3  20   0        645.23        858.30        60.10 o                         
  -2  20   0       2104.37       1942.56       115.08 o                         
  -1  20   0        330.13        238.11        30.24 o                         
   0  20   0        870.38       1037.00        60.33 o                         
   1  20   0        978.02        924.76        66.65 o                         
   2  20   0        327.67        395.70        38.03 o                         
   3  20   0       2553.96       2722.79       208.45 o                         
   4  20   0        155.50        202.96        29.35 o                         
   5  20   0        271.80        152.28        22.94 o                         
   6  20   0        362.21        224.04        36.70 o                         
  -9  21   0         26.73         -0.93        21.70 o                         
  -8  21   0          7.80         -4.29        15.79 o                         
  -7  21   0         32.89         34.40        15.02 o                         
  -6  21   0         83.73         80.79        25.62 o                         
  -5  21   0         81.51         81.42        30.10 o                         
  -4  21   0         97.22        130.87        20.50 o                         
  -3  21   0         63.71         65.88        25.91 o                         
  -2  21   0         26.59         11.37        15.85 o                         
  -1  21   0         69.09         83.60        28.20 o                         
   0  21   0         54.42         43.00        14.95 o                         
   1  21   0       1318.14       1368.62        74.54 o                         
   2  21   0         68.71         41.06        19.36 o                         
   3  21   0        274.88        205.28        28.45 o                         
   4  21   0         70.76         49.44        25.55 o                         
   5  21   0         11.96        -11.97        11.97 o                         
  -8  22   0          6.86         14.99        14.69 o                         
  -7  22   0         30.10         20.96        22.62 o                         
  -6  22   0         49.95         82.97        20.64 o                         
  -5  22   0        289.41        323.93        44.06 o                         
  -4  22   0        251.60        309.66        37.23 o                         
  -3  22   0         65.32         38.70        18.33 o                         
  -2  22   0          0.46         -7.31        17.46 o                         
  -1  22   0        365.06        447.97        49.78 o                         
   0  22   0          0.04        -13.82        13.82 o                         
   1  22   0         30.07         36.83        16.44 o                         
   2  22   0         49.10         74.66        22.95 o                         
   3  22   0         62.52         95.61        17.30 o                         
   4  22   0         15.89         12.81        10.02 o                         
  -8  23   0         47.26         51.59        20.11 o                         
  -7  23   0          2.48         26.62        18.51 o                         
  -6  23   0         10.44          0.74        16.80 o                         
  -5  23   0          0.86          8.03        13.43 o                         
  -4  23   0        109.03         98.57        20.34 o                         
  -3  23   0         19.96         26.59        14.17 o                         
  -2  23   0        187.93        293.89        46.45 o                         
  -1  23   0        163.90        264.08        43.78 o                         
   0  23   0         22.71          9.27        19.44 o                         
   1  23   0         48.03         33.38        15.74 o                         
   2  23   0          0.66        -18.98        18.98 o                         
   3  23   0         32.34         58.37        16.27 o                         
  -7  24   0         24.05         33.08        12.31 o                         
  -6  24   0         22.53          9.88        24.74 o                         
  -5  24   0        121.17        128.10        67.73 o                         
  -4  24   0        263.84        325.44        54.00 o                         
  -3  24   0        494.03        616.43        59.59 o                         
  -2  24   0        145.20        117.12        27.06 o                         
  -1  24   0        106.18        211.60        35.33 o                         
   0  24   0        162.85         79.49        23.94 o                         
   1  24   0         63.85        148.43        40.48 o                         
   2  24   0        632.03        673.10        77.26 o                         
  -6  25   0          3.95         23.28        14.02 o                         
  -5  25   0          1.35         27.49        15.87 o                         
  -4  25   0         47.36         11.95        12.86 o                         
  -3  25   0          8.28        -12.44        13.74 o                         
  -2  25   0         38.82         57.60        19.72 o                         
  -1  25   0         88.74         73.02        27.78 o                         
   0  25   0        310.36        278.34        50.80 o                         
   1  25   0          1.28         12.70        13.76 o                         
  -3  26   0         13.28         41.27        19.05 o                         
  -2  26   0         42.49         74.61        24.61 o                         
   1 -26   1         45.21         38.89        18.52 o                         
   2 -26   1        217.28        171.98        37.84 o                         
   3 -26   1        230.25        209.65        30.64 o                         
   4 -26   1        153.12        140.66        23.43 o                         
  -1 -25   1          3.56         11.38        15.87 o                         
   0 -25   1         83.45         76.73        26.72 o                         
   1 -25   1        122.91        176.56        34.13 o                         
   2 -25   1         73.01         72.90        28.31 o                         
   3 -25   1          1.01          6.41        13.20 o                         
   4 -25   1          6.61         -1.37        12.21 o                         
   5 -25   1          0.21        -12.79        20.24 o                         
   6 -25   1         13.60         34.30        22.22 o                         
  -3 -24   1         20.05         15.61        13.49 o                         
  -2 -24   1          0.14         27.14        12.53 o                         
  -1 -24   1          9.19          9.73        10.37 o                         
   0 -24   1        219.22        214.85        31.81 o                         
   1 -24   1         17.59         18.55        14.29 o                         
   2 -24   1        121.08        175.82        26.47 o                         
   3 -24   1          6.19          3.49        13.25 o                         
   4 -24   1         52.79         69.72        33.34 o                         
   5 -24   1         32.98         17.87        15.47 o                         
   6 -24   1         26.91         45.13        20.70 o                         
   7 -24   1         46.23         30.41        14.46 o                         
  -4 -23   1         33.83         27.52        17.99 o                         
  -3 -23   1          5.98        -12.43        12.43 o                         
  -2 -23   1         23.90         28.51        16.27 o                         
  -1 -23   1          1.38         -5.38        15.45 o                         
   0 -23   1         99.75         82.52        18.02 o                         
   1 -23   1        349.91        391.42        41.55 o                         
   2 -23   1          2.80         10.43        17.28 o                         
   3 -23   1          4.86          0.49        17.87 o                         
   4 -23   1          4.21         10.86        15.53 o                         
   5 -23   1         11.18         11.97        10.18 o                         
   6 -23   1          0.43        -13.80        16.57 o                         
   7 -23   1        110.82        151.31        33.81 o                         
   8 -23   1          0.88        -19.05        19.05 o                         
  -5 -22   1        143.93         66.41        21.70 o                         
  -4 -22   1         53.81         56.78        12.52 o                         
  -3 -22   1        383.66        357.64        36.62 o                         
  -2 -22   1       1269.68       1306.17        72.87 o                         
  -1 -22   1        434.70        523.93        57.98 o                         
   0 -22   1         51.84         84.48        20.25 o                         
   1 -22   1        537.01        405.26        38.03 o                         
   2 -22   1         35.19         27.21        21.27 o                         
   3 -22   1        863.58       1107.27        93.42 o                         
   4 -22   1        158.65        198.30        54.43 o                         
   5 -22   1        224.45        277.57        39.50 o                         
   6 -22   1        190.22        174.30        31.04 o                         
   7 -22   1         88.19        204.43        44.03 o                         
   8 -22   1         34.17         40.88        20.08 o                         
  -5 -21   1         12.24         30.98        13.16 o                         
  -4 -21   1        105.95        106.10        24.82 o                         
  -3 -21   1        358.78        285.60        35.64 o                         
  -2 -21   1        106.74         85.88        19.67 o                         
  -1 -21   1         47.51         50.30        16.53 o                         
   0 -21   1         85.84         56.83        25.82 o                         
   1 -21   1         97.30         35.25        18.39 o                         
   2 -21   1         43.01          7.51        14.84 o                         
   3 -21   1        596.48        708.20        67.81 o                         
   4 -21   1          0.11        -13.73        14.34 o                         
   5 -21   1        198.31        199.33        26.70 o                         
   6 -21   1          0.29         -1.18        17.03 o                         
   7 -21   1         79.65         82.00        29.56 o                         
   8 -21   1         77.83        107.29        24.61 o                         
   9 -21   1         21.27         -5.10        13.60 o                         
  -6 -20   1         14.77         27.33        14.61 o                         
  -5 -20   1         24.14        -15.58        15.58 o                         
  -4 -20   1        126.35        120.80        26.92 o                         
  -3 -20   1        454.66        422.93        43.75 o                         
  -2 -20   1         44.15         90.00        19.95 o                         
  -1 -20   1          3.19         -7.06        16.67 o                         
   0 -20   1         16.47          9.83        13.29 o                         
   1 -20   1        470.61        919.10        96.41 o                         
   2 -20   1       1072.33       1341.34        76.67 o                         
   3 -20   1         36.21         20.51        15.62 o                         
   4 -20   1         70.17        109.99        25.75 o                         
   5 -20   1        129.09        123.11        22.09 o                         
   6 -20   1         77.73        107.52        21.54 o                         
   7 -20   1         94.28         54.14        17.24 o                         
   8 -20   1         18.17         -4.39        24.44 o                         
   9 -20   1         53.57         70.09        22.88 o                         
  10 -20   1         44.71         10.32        19.58 o                         
  -7 -19   1          7.59         10.66         9.16 o                         
  -6 -19   1         24.72         13.46        13.66 o                         
  -5 -19   1         25.74         12.36        18.10 o                         
  -4 -19   1         22.01         -5.66        18.77 o                         
  -3 -19   1        521.37        465.08        48.65 o                         
  -2 -19   1        127.50        100.99        24.79 o                         
  -1 -19   1        409.22        398.14        36.65 o                         
   0 -19   1         90.87        108.69        21.97 o                         
   1 -19   1         15.51          2.71        15.30 o                         
   2 -19   1       1304.48       1621.09       104.78 o                         
   3 -19   1        164.37        181.77        25.38 o                         
   4 -19   1        810.00        700.09        88.12 o                         
   5 -19   1        114.73        139.46        23.25 o                         
   6 -19   1          7.29         -3.01        16.47 o                         
   7 -19   1        542.30        538.38        45.91 o                         
   8 -19   1        115.51        130.06        23.60 o                         
   9 -19   1        302.53        316.89        42.16 o                         
  10 -19   1          1.70        -13.76        20.37 o                         
  -7 -18   1          6.93         -7.50        13.07 o                         
  -6 -18   1        835.80       1005.00        64.75 o                         
  -5 -18   1        709.06        888.99        55.17 o                         
  -4 -18   1         86.08        132.57        27.25 o                         
  -3 -18   1        358.27        416.57        38.63 o                         
  -2 -18   1         30.97         83.11        28.93 o                         
  -1 -18   1         14.07         41.08        17.41 o                         
   0 -18   1        650.79        664.48        46.42 o                         
   1 -18   1        408.24        305.12        40.73 o                         
   2 -18   1        177.68        181.67        22.79 o                         
   3 -18   1       2671.76       2813.15       118.61 o                         
   4 -18   1         59.35         91.06        24.17 o                         
   5 -18   1         14.26         39.18        13.95 o                         
   6 -18   1         19.22         79.00        39.72 o                         
   7 -18   1         60.04         53.11        15.57 o                         
   8 -18   1         44.26         83.04        30.52 o                         
   9 -18   1        311.56        388.78        41.70 o                         
  10 -18   1         71.15         48.90        20.82 o                         
  11 -18   1        139.10         84.93        35.72 o                         
  -8 -17   1         18.76         -3.17        21.70 o                         
  -7 -17   1         14.25         34.80        10.34 o                         
  -6 -17   1         58.18         35.42        17.00 o                         
  -5 -17   1         94.40        125.40        24.05 o                         
  -4 -17   1         67.30         16.08        15.86 o                         
  -3 -17   1       1618.62       1415.15        68.13 o                         
  -2 -17   1         52.30         59.58        14.98 o                         
  -1 -17   1        396.68        441.40        37.41 o                         
   0 -17   1        932.86        977.48        55.81 o                         
   1 -17   1       1641.21       1736.34        71.77 o                         
   2 -17   1         17.36         46.42        12.09 o                         
   3 -17   1       1230.56       1235.01        92.86 o                         
   4 -17   1         64.67         41.11        12.72 o                         
   5 -17   1        547.65        625.74        57.08 o                         
   6 -17   1         12.31         22.94        16.78 o                         
   7 -17   1         60.41         86.00        19.38 o                         
   8 -17   1        639.79        785.84        68.92 o                         
   9 -17   1         59.60         96.90        40.13 o                         
  10 -17   1          1.89         -5.86        21.49 o                         
  11 -17   1          0.58         39.16        33.87 o                         
  -8 -16   1         57.66         72.92        19.78 o                         
  -7 -16   1         32.95         58.73        17.68 o                         
  -6 -16   1          0.09         33.30        19.14 o                         
  -5 -16   1         22.14         57.38        28.95 o                         
  -4 -16   1         38.11         91.59        25.07 o                         
  -3 -16   1          3.18         45.73        18.76 o                         
  -2 -16   1        806.77        722.25        43.91 o                         
  -1 -16   1       9311.83      10230.65       318.36 o                         
   0 -16   1        369.42        280.51        30.90 o                         
   1 -16   1       3192.56       3111.70        94.48 o                         
   2 -16   1       2312.85       2125.33        78.19 o                         
   3 -16   1       2399.64       2685.14       121.88 o                         
   4 -16   1        565.39        750.59        52.25 o                         
   5 -16   1       2958.04       3134.67       163.82 o                         
   6 -16   1       2063.12       2375.44       154.63 o                         
   7 -16   1        935.74       1072.18        75.12 o                         
   8 -16   1        637.83        902.06        92.96 o                         
   9 -16   1         11.22         27.09        12.15 o                         
  10 -16   1         38.46         68.67        15.66 o                         
  11 -16   1          0.13         -5.74        24.74 o                         
  -9 -15   1        126.30         29.18        22.89 o                         
  -8 -15   1          1.52         -4.09        10.61 o                         
  -7 -15   1        208.64        165.25        64.62 o                         
  -6 -15   1          5.56         10.21        14.46 o                         
  -5 -15   1        659.42        648.45        58.26 o                         
  -4 -15   1        578.26        583.51        56.48 o                         
  -3 -15   1       1037.77       1221.55        66.61 o                         
  -2 -15   1         34.32         36.21        15.63 o                         
  -1 -15   1         27.28         69.33        14.76 o                         
   0 -15   1        394.86        393.79        40.67 o                         
   1 -15   1       1239.85       1295.55        86.88 o                         
   2 -15   1        892.89        925.87        64.72 o                         
   3 -15   1       1910.93       2174.30       132.81 o                         
   4 -15   1         15.54         21.58        13.15 o                         
   5 -15   1        560.94        647.45        41.08 o                         
   6 -15   1        378.44        416.85        42.15 o                         
   7 -15   1        345.52        342.14        36.85 o                         
   8 -15   1        335.22        334.02        42.14 o                         
   9 -15   1          1.35        -19.18        19.18 o                         
  10 -15   1          5.72          1.54        13.93 o                         
  11 -15   1        287.44        295.61        61.97 o                         
  -9 -14   1        158.13        143.08        35.91 o                         
  -8 -14   1        122.08        134.50        30.51 o                         
  -7 -14   1       1118.92       1282.74       102.88 o                         
  -6 -14   1         22.61         48.77        20.83 o                         
  -5 -14   1        390.53        388.30        46.30 o                         
  -4 -14   1       1992.44       2827.33       127.85 o                         
  -3 -14   1         69.83        168.52        25.15 o                         
  -2 -14   1        112.30         87.60        15.36 o                         
  -1 -14   1       7293.34       8635.90       183.82 o                         
   0 -14   1       1278.35       1684.93        74.93 o                         
   1 -14   1       8634.64       8875.12       232.81 o                         
   2 -14   1       2291.56       2634.17        91.56 o                         
   3 -14   1       1604.10       1791.08        92.52 o                         
   4 -14   1        833.48        797.02        64.94 o                         
   5 -14   1       1442.03       1281.71        54.15 o                         
   6 -14   1       4421.27       4791.13       178.81 o                         
   7 -14   1        283.00        264.09        30.51 o                         
   8 -14   1       1371.27       1961.68       106.82 o                         
   9 -14   1        264.23        220.02        30.00 o                         
  10 -14   1         11.05         15.33        14.64 o                         
  11 -14   1        248.82        257.37        88.67 o                         
  12 -14   1         43.97         20.64        20.11 o                         
 -10 -13   1         23.85         10.58        18.52 o                         
  -9 -13   1          1.28         -8.29        14.88 o                         
  -8 -13   1        281.79        345.28        47.02 o                         
  -7 -13   1        683.69        630.41        51.47 o                         
  -6 -13   1         21.17         22.00        14.23 o                         
  -5 -13   1       2254.38       2377.80       110.24 o                         
  -4 -13   1        364.23        466.77        36.25 o                         
  -3 -13   1         29.51         35.13        13.98 o                         
  -2 -13   1        128.98        275.17        34.01 o                         
  -1 -13   1        859.44       1273.85        68.05 o                         
   0 -13   1       2517.04       3053.57       107.83 o                         
   1 -13   1        144.28        139.28        28.73 o                         
   2 -13   1        307.94        339.52        35.83 o                         
   3 -13   1       1730.85       1683.89        80.32 o                         
   4 -13   1       4522.99       5502.85       153.88 o                         
   5 -13   1       2523.89       2780.92       124.76 o                         
   6 -13   1         37.00         20.47         9.66 o                         
   7 -13   1         23.20        -14.59        14.59 o                         
   8 -13   1          7.37        -18.44        23.90 o                         
   9 -13   1        190.71        103.16        26.94 o                         
  10 -13   1        246.49        261.64        39.85 o                         
  11 -13   1        222.74        182.49        34.36 o                         
  12 -13   1         24.75          6.80        23.81 o                         
 -10 -12   1         16.18         32.54        20.37 o                         
  -9 -12   1        245.24        317.50        41.33 o                         
  -8 -12   1        569.22        573.01        57.25 o                         
  -7 -12   1        730.53        717.46        69.43 o                         
  -6 -12   1        643.64        795.48        64.83 o                         
  -5 -12   1        431.37        290.62        42.76 o                         
  -4 -12   1         84.13         76.67        18.15 o                         
  -3 -12   1       4341.02       4958.02       138.64 o                         
  -2 -12   1       1042.90       1426.15        70.44 o                         
  -1 -12   1         21.93         16.51        13.37 o                         
   0 -12   1       1487.62       1969.40        75.86 o                         
   1 -12   1       2656.24       3035.63       112.38 o                         
   2 -12   1       4086.16       4216.36       169.97 o                         
   3 -12   1       5222.27       5833.16       146.36 o                         
   4 -12   1       3106.05       2963.77        90.72 o                         
   5 -12   1        458.96        480.06        40.05 o                         
   6 -12   1        874.52        720.59        43.12 o                         
   7 -12   1         25.62         56.18        17.35 o                         
   8 -12   1       1332.40       1122.61        81.67 o                         
   9 -12   1       1004.77        793.38        85.80 o                         
  10 -12   1          9.62         34.52        21.17 o                         
  11 -12   1          1.86         -7.88        15.38 o                         
  12 -12   1         40.99         27.44        18.79 o                         
 -10 -11   1         50.90         14.55        19.84 o                         
  -9 -11   1         73.28         29.32        19.84 o                         
  -8 -11   1        898.48       1016.62        78.63 o                         
  -7 -11   1        773.03        770.14        68.24 o                         
  -6 -11   1        123.11        204.55        32.14 o                         
  -5 -11   1         84.95         96.88        18.79 o                         
  -4 -11   1        561.40        537.79        43.69 o                         
  -3 -11   1          7.20         32.44        13.12 o                         
  -2 -11   1        242.08        344.22        27.67 o                         
  -1 -11   1         82.92         87.29        17.17 o                         
   0 -11   1        439.57        379.79        30.16 o                         
   1 -11   1         57.41         60.94        18.25 o                         
   2 -11   1          0.10         11.05        11.66 o                         
   3 -11   1         11.24          6.01        12.11 o                         
   4 -11   1       2135.79       2217.28        81.67 o                         
   5 -11   1        110.45        117.70        20.09 o                         
   6 -11   1          6.40          2.37        12.42 o                         
   7 -11   1       1408.95       1411.22        63.89 o                         
   8 -11   1        209.45        204.99        35.77 o                         
   9 -11   1         15.32          7.39        18.75 o                         
  10 -11   1        148.42        208.79        39.35 o                         
  11 -11   1         39.05         40.58        16.01 o                         
  12 -11   1         81.69         32.21        15.62 o                         
 -10 -10   1          4.90        -34.92        43.92 o                         
  -9 -10   1        207.98        178.63        50.60 o                         
  -8 -10   1       1484.12       1490.89       114.47 o                         
  -7 -10   1       1196.60       1150.55        86.03 o                         
  -6 -10   1        648.32        779.48        60.00 o                         
  -5 -10   1       3154.86       2668.54        98.65 o                         
  -4 -10   1        850.65        720.13        47.22 o                         
  -3 -10   1      16886.12      18959.08       264.18 o                         
  -2 -10   1       1262.83       1156.83        49.19 o                         
  -1 -10   1        260.27        301.16        34.26 o                         
   0 -10   1        528.10        635.07        44.77 o                         
   1 -10   1       9926.45       8608.07       164.10 o                         
   2 -10   1         78.62        128.62        19.84 o                         
   3 -10   1       1159.94       1190.32        58.26 o                         
   4 -10   1      10377.72      10744.22       172.45 o                         
   5 -10   1      26104.02      29356.91       426.58 o                         
   6 -10   1       3682.22       4269.53       123.16 o                         
   7 -10   1         60.79         26.78        15.13 o                         
   8 -10   1        898.95        854.07        87.34 o                         
   9 -10   1       1207.01       1080.97        96.30 o                         
  10 -10   1       1095.22       1097.57        83.15 o                         
  11 -10   1         11.40          2.74        13.37 o                         
  12 -10   1         98.33         53.80        20.10 o                         
 -11  -9   1        655.66        854.86        92.87 o                         
 -10  -9   1        142.01        201.61        64.29 o                         
  -9  -9   1          2.39         -5.42        17.87 o                         
  -8  -9   1        260.73        227.42        44.49 o                         
  -7  -9   1       1324.38       1552.88       109.15 o                         
  -6  -9   1        355.47        505.88        50.20 o                         
  -5  -9   1       1561.65       1736.36        80.82 o                         
  -4  -9   1        853.97       1050.35        53.01 o                         
  -3  -9   1          1.88          0.23        11.38 o                         
  -2  -9   1      20272.82      21394.21       338.82 o                         
  -1  -9   1       4050.82       3544.25       103.86 o                         
   0  -9   1       1283.75       1229.04        67.75 o                         
   1  -9   1       1736.87       1351.12        68.20 o                         
   2  -9   1        871.94        934.90        51.60 o                         
   3  -9   1       3538.47       3272.73       115.99 o                         
   4  -9   1       4845.67       5436.83       116.84 o                         
   5  -9   1        901.41       1114.12        54.97 o                         
   6  -9   1       2786.12       3051.55       106.61 o                         
   7  -9   1        144.67        158.80        24.62 o                         
   8  -9   1        536.76        593.89        53.55 o                         
   9  -9   1        276.42        272.58        42.87 o                         
  10  -9   1         92.27         67.75        22.26 o                         
  11  -9   1          0.42          7.56        16.79 o                         
  12  -9   1         54.48         66.87        26.33 o                         
  13  -9   1          2.53         -7.14        18.52 o                         
 -11  -8   1        243.64        341.57        65.88 o                         
 -10  -8   1        358.03        391.08        72.10 o                         
  -9  -8   1          1.07         24.13        27.52 o                         
  -8  -8   1         48.76          4.52        16.87 o                         
  -7  -8   1       5230.02       4685.87       326.12 o                         
  -6  -8   1        250.11        279.55        46.59 o                         
  -5  -8   1        311.96        312.69        45.45 o                         
  -4  -8   1       3301.23       3238.76       104.46 o                         
  -3  -8   1         96.28         52.67        15.96 o                         
  -2  -8   1      13667.65      15101.07       286.78 o                         
  -1  -8   1      20052.86      19337.60       216.17 o                         
   0  -8   1        275.51        490.64        36.80 o                         
   1  -8   1       3605.73       3316.06        94.16 o                         
   2  -8   1         29.00         81.28        27.33 o                         
   3  -8   1       3005.36       3457.16       104.41 o                         
   4  -8   1        228.44        174.59        27.41 o                         
   5  -8   1        820.01        656.02        63.93 o                         
   6  -8   1         58.83        110.33        24.59 o                         
   7  -8   1        125.59        153.50        35.14 o                         
   8  -8   1         69.26         50.95        17.39 o                         
   9  -8   1        209.03        180.82        30.39 o                         
  10  -8   1        180.73        129.14        28.46 o                         
  11  -8   1         38.03         37.34        15.96 o                         
  12  -8   1          0.38          6.06        19.26 o                         
  13  -8   1          4.17         11.91        19.05 o                         
 -11  -7   1          0.75         12.70        25.66 o                         
 -10  -7   1         26.80         38.57        15.40 o                         
  -9  -7   1         29.95         25.48        17.74 o                         
  -8  -7   1         46.26         52.24        29.54 o                         
  -7  -7   1         17.56         46.80        20.37 o                         
  -6  -7   1        675.82        970.31        86.82 o                         
  -5  -7   1        282.12        214.57        31.57 o                         
  -4  -7   1        419.28        424.37        39.59 o                         
  -3  -7   1        637.35        554.13        39.22 o                         
  -2  -7   1       7724.52       7490.35       169.57 o                         
  -1  -7   1       1468.35       1495.41        59.36 o                         
   0  -7   1        942.87       1040.00        52.58 o                         
   1  -7   1         54.46         60.59        15.19 o                         
   2  -7   1        453.02        466.86        38.09 o                         
   3  -7   1         65.17         60.67        18.37 o                         
   4  -7   1        555.26        408.36        42.54 o                         
   5  -7   1       2729.97       2912.46        95.36 o                         
   6  -7   1       4055.08       4217.28       122.72 o                         
   7  -7   1          1.31         13.06        17.80 o                         
   8  -7   1       3833.40       4441.82       246.57 o                         
   9  -7   1         49.49         11.49        22.11 o                         
  10  -7   1          1.79         31.98        20.71 o                         
  11  -7   1        202.01        189.79        23.73 o                         
  12  -7   1         83.06        104.37        38.19 o                         
  13  -7   1        162.70        242.62        57.41 o                         
 -11  -6   1        122.47        123.86        32.50 o                         
 -10  -6   1         51.48         75.61        27.98 o                         
  -9  -6   1         60.96         62.94        27.16 o                         
  -8  -6   1        172.37        151.16        39.56 o                         
  -7  -6   1        344.53        493.58        59.23 o                         
  -6  -6   1       2305.04       2556.85       148.44 o                         
  -5  -6   1        210.43        157.49        38.78 o                         
  -4  -6   1       2620.46       2434.74        99.03 o                         
  -3  -6   1       5212.28       5482.23       135.05 o                         
  -2  -6   1      11222.50      11993.34       224.27 o                         
  -1  -6   1       3142.87       2453.47        73.75 o                         
   0  -6   1      31066.29      25490.12       410.93 o                         
   1  -6   1       7547.58       6092.23       190.62 o                         
   2  -6   1      48167.77      43091.62       486.70 o                         
   3  -6   1        197.96        111.41        22.17 o                         
   4  -6   1        465.40        426.25        42.30 o                         
   5  -6   1       4843.13       4649.95       116.69 o                         
   6  -6   1       1780.91       1427.07        78.52 o                         
   7  -6   1         17.22         12.38        16.35 o                         
   8  -6   1      15251.10      18203.29       677.65 o                         
   9  -6   1        694.08        567.07        54.94 o                         
  10  -6   1        551.25        592.87        52.91 o                         
  11  -6   1         19.07         -4.04        20.25 o                         
  12  -6   1         32.61         39.06        26.48 o                         
  13  -6   1         32.97        -10.85        19.58 o                         
 -11  -5   1          7.48         37.22        15.61 o                         
 -10  -5   1        329.86        229.23        43.95 o                         
  -9  -5   1        839.23        998.82       120.71 o                         
  -8  -5   1         51.93         19.56        29.56 o                         
  -7  -5   1         36.43         43.81        17.17 o                         
  -6  -5   1        796.31        920.63        76.75 o                         
  -5  -5   1       8910.63       8738.57       231.35 o                         
  -4  -5   1       1112.07       1411.13        63.38 o                         
  -3  -5   1       5968.21       5536.00       121.22 o                         
  -2  -5   1       1789.33       1709.03        72.30 o                         
  -1  -5   1        115.61        117.04        15.43 o                         
   0  -5   1          4.74          4.61         8.59 o                         
   1  -5   1        296.63        336.78        49.95 o                         
   2  -5   1       7094.42       6424.89       182.69 o                         
   3  -5   1         77.61         63.68        15.33 o                         
   4  -5   1        126.64        209.16        27.98 o                         
   5  -5   1       3323.42       3517.03       118.75 o                         
   6  -5   1        980.23       1148.15        80.32 o                         
   7  -5   1       1228.51       1217.13        96.13 o                         
   8  -5   1       1213.20       1113.75        64.81 o                         
   9  -5   1         84.56         91.50        19.44 o                         
  10  -5   1          1.81         21.29        18.42 o                         
  11  -5   1        356.65        390.16        54.24 o                         
  12  -5   1         38.05         27.21        17.06 o                         
  13  -5   1          4.86        -14.11        14.11 o                         
 -12  -4   1         69.83        122.77        40.22 o                         
 -11  -4   1          0.58          8.06        38.76 o                         
 -10  -4   1        180.63        244.86        72.78 o                         
  -9  -4   1         62.92         52.47        21.58 o                         
  -8  -4   1      12407.94      13305.12       501.76 o                         
  -7  -4   1       1268.35       1419.42       112.74 o                         
  -6  -4   1          4.17         33.96        24.22 o                         
  -5  -4   1       2754.06       3188.72       147.18 o                         
  -4  -4   1      23521.90      24800.68       280.94 o                         
  -3  -4   1       5531.61       4829.09       120.98 o                         
  -2  -4   1       3298.90       3903.20       141.86 o                         
  -1  -4   1          2.81         95.24        22.54 o                         
   0  -4   1       3260.96       2724.81       122.06 o                         
   1  -4   1       7253.01       5765.41       164.40 o                         
   2  -4   1      46639.14      42710.98       439.55 o                         
   3  -4   1       1884.85       1860.05        73.63 o                         
   4  -4   1      14993.25      15458.22       226.29 o                         
   5  -4   1      13498.03      15784.15       285.19 o                         
   6  -4   1       1021.03       1217.88        82.85 o                         
   7  -4   1        663.72        777.93        76.36 o                         
   8  -4   1         14.19         13.93        19.96 o                         
   9  -4   1        169.26        225.58        37.03 o                         
  10  -4   1         95.25         93.10        23.79 o                         
  11  -4   1       1068.38       1037.25        65.32 o                         
  12  -4   1         46.00         67.81        20.77 o                         
  13  -4   1          8.83         13.50        11.02 o                         
 -12  -3   1        191.83        197.76        54.77 o                         
 -11  -3   1         87.73         77.61        28.77 o                         
 -10  -3   1         31.22         20.93        15.22 o                         
  -9  -3   1         24.67          8.91        24.17 o                         
  -8  -3   1         52.03         51.05        21.09 o                         
  -7  -3   1         47.77         22.46        15.16 o                         
  -6  -3   1       1230.04       1267.39        70.17 o                         
  -5  -3   1       1788.88       1741.14        83.08 o                         
  -4  -3   1       7311.70       7644.87       153.73 o                         
  -3  -3   1       6700.50       6253.15       124.10 o                         
  -2  -3   1       1895.15       2199.58        80.56 o                         
  -1  -3   1       6130.49       5481.48       130.56 o                         
   0  -3   1       6301.22       5130.72       103.18 o                         
   1  -3   1       1364.39       1143.71        50.62 o                         
   2  -3   1       3161.81       2522.07        88.07 o                         
   3  -3   1      15214.06      14256.93       219.34 o                         
   4  -3   1       6111.68       6469.84       169.35 o                         
   5  -3   1       3695.41       4051.88       130.39 o                         
   6  -3   1         57.10         64.79        19.08 o                         
   7  -3   1        315.34        299.76        44.05 o                         
   8  -3   1       1496.02       1494.05        93.72 o                         
   9  -3   1        156.25        147.22        26.41 o                         
  10  -3   1          8.88         28.80        15.21 o                         
  11  -3   1        127.88        133.07        26.88 o                         
  12  -3   1         37.89         40.15        26.12 o                         
  13  -3   1        221.67        218.31        40.84 o                         
 -12  -2   1        348.25        347.59        49.71 o                         
 -11  -2   1         22.63         -6.09        35.19 o                         
 -10  -2   1        109.22        112.14        31.34 o                         
  -9  -2   1       1240.31       1119.64       102.84 o                         
  -8  -2   1       1230.29       1295.54        80.54 o                         
  -7  -2   1       1151.14       1040.64        80.20 o                         
  -6  -2   1        778.87        887.70       108.90 o                         
  -5  -2   1       6296.58       6662.61       173.39 o                         
  -4  -2   1       2599.65       3048.51        95.73 o                         
  -3  -2   1      26458.99      24165.64       304.66 o                         
  -2  -2   1       2355.58       2243.65        91.39 o                         
  -1  -2   1      30681.98      27677.10       365.94 o                         
   0  -2   1      18440.85      16981.07       224.08 o                         
   1  -2   1       3664.01       3931.79        84.48 o                         
   2  -2   1      97300.21      86519.91       735.27 o                         
   3  -2   1      30407.11      28070.20       520.41 o                         
   4  -2   1      21061.23      19067.35       380.15 o                         
   5  -2   1       1686.97       1609.66       101.59 o                         
   6  -2   1       1372.08       1466.17        84.90 o                         
   7  -2   1        506.22        562.51        68.75 o                         
   8  -2   1       1001.50        958.45        60.42 o                         
   9  -2   1        207.76        230.46        32.53 o                         
  10  -2   1        161.38        193.00        26.83 o                         
  11  -2   1        308.68        268.37        32.60 o                         
  12  -2   1          3.11         14.19        26.46 o                         
  13  -2   1          3.16          3.84        10.58 o                         
 -12  -1   1        234.76        290.82        47.91 o                         
 -11  -1   1         10.67          7.57        23.99 o                         
 -10  -1   1        202.85        160.60        37.70 o                         
  -9  -1   1        349.49        417.42        51.33 o                         
  -8  -1   1        298.67        225.70        29.97 o                         
  -7  -1   1       2558.49       2466.27       222.45 o                         
  -6  -1   1       2758.19       2241.59       113.77 o                         
  -5  -1   1        237.17        292.03        34.51 o                         
  -4  -1   1       5791.50       5760.17       141.64 o                         
  -3  -1   1         66.28        398.44       122.42 o                         
  -2  -1   1       2199.55       1886.73        65.16 o                         
  -1  -1   1        130.13        120.06        12.72 o                         
   1  -1   1        476.43        590.36        35.26 o                         
   2  -1   1       7739.08       7678.05       209.66 o                         
   3  -1   1        184.69        292.03        43.80 o                         
   4  -1   1         20.39         33.94         9.49 o                         
   5  -1   1       4000.25       4095.75       121.45 o                         
   6  -1   1         41.96         48.12        17.67 o                         
   7  -1   1        240.84        259.10        38.01 o                         
   8  -1   1        768.75        697.44        52.48 o                         
   9  -1   1         11.05         12.75        17.49 o                         
  10  -1   1          7.15         12.31        22.13 o                         
  11  -1   1          0.40         -5.64        18.88 o                         
  12  -1   1         25.50         -0.03        17.32 o                         
 -12   0   1         15.38         79.27        31.18 o                         
 -11   0   1        443.61        496.10        73.78 o                         
 -10   0   1          3.23          6.02        14.43 o                         
  -9   0   1        185.38        231.21        34.05 o                         
  -8   0   1       1885.55       2037.05       105.31 o                         
  -7   0   1          0.36         23.82        17.98 o                         
  -6   0   1       2005.94       1960.00       106.16 o                         
  -5   0   1         82.97        157.37        28.29 o                         
  -4   0   1       3054.65       3549.57       118.68 o                         
  -3   0   1       3401.49       3100.82       113.18 o                         
  -2   0   1        365.14        410.24        61.40 o                         
  -1   0   1       3178.89       2750.32        63.69 o                         
   1   0   1      40911.83      34739.62       958.31 o                         
   2   0   1        124.63        169.52        18.15 o                         
   3   0   1       2801.86       2565.55        81.17 o                         
   4   0   1       1120.23       1050.69        55.34 o                         
   5   0   1          8.57         -6.86        17.81 o                         
   6   0   1       4809.32       5189.03       195.74 o                         
   7   0   1          1.39         -3.34        13.77 o                         
   8   0   1       1914.78       1862.88        83.72 o                         
   9   0   1        688.28        707.60        55.69 o                         
  10   0   1        471.37        405.15        39.16 o                         
  11   0   1          1.57         -8.37        21.92 o                         
  12   0   1         48.42        112.14        32.32 o                         
 -13   1   1          4.97         31.75        20.11 o                         
 -12   1   1          0.50         21.24        19.55 o                         
 -11   1   1        733.42        625.18        61.63 o                         
 -10   1   1         11.36        -18.12        18.12 o                         
  -9   1   1        534.56        493.89        47.45 o                         
  -8   1   1       3565.59       3162.13       250.27 o                         
  -7   1   1         41.40         58.41        28.39 o                         
  -6   1   1        476.97        397.86        45.49 o                         
  -5   1   1       1371.20       1560.10        86.05 o                         
  -4   1   1       6164.97       6159.11       249.29 o                         
  -3   1   1      20107.06      18526.14       547.02 o                         
  -2   1   1       2190.77       1716.00        85.54 o                         
  -1   1   1       1121.88       1061.72        29.12 o                         
   0   1   1       1373.38       1161.98        36.94 o                         
   1   1   1       5259.23       4698.01        67.19 o                         
   2   1   1        585.23        496.72        39.05 o                         
   3   1   1       1142.60       1043.11        50.72 o                         
   4   1   1       2795.58       2642.66        90.05 o                         
   5   1   1        534.13        553.14        47.51 o                         
   6   1   1       1129.20       1341.53        73.64 o                         
   7   1   1        152.04        207.84        31.88 o                         
   8   1   1        126.14         94.84        18.70 o                         
   9   1   1       1168.58       1047.49        79.21 o                         
  10   1   1          2.69         14.92        25.01 o                         
  11   1   1         70.25         35.07        18.37 o                         
  12   1   1        195.95        236.45        33.03 o                         
 -13   2   1          9.39          5.49        17.86 o                         
 -12   2   1         90.13        130.09        36.25 o                         
 -11   2   1          6.94         13.89        17.87 o                         
 -10   2   1        557.90        537.97        52.58 o                         
  -9   2   1       5954.29       6412.30       181.10 o                         
  -8   2   1        209.85        171.50        32.39 o                         
  -7   2   1         34.62         82.44        28.42 o                         
  -6   2   1        540.23        602.38        61.93 o                         
  -5   2   1       1831.57       1533.08        84.18 o                         
  -4   2   1      16790.04      15352.84       406.74 o                         
  -3   2   1      68340.02      58243.57       672.12 o                         
  -2   2   1      80084.46      69867.95       993.83 o                         
  -1   2   1      66428.57      62449.19       539.88 o                         
   0   2   1      49059.79      49700.61      1111.77 o                         
   1   2   1     300901.34     264062.59       980.97 o                         
   2   2   1       4249.17       3627.79        68.43 o                         
   3   2   1      20753.07      18193.28       330.69 o                         
   4   2   1       2308.06       2063.09        75.58 o                         
   5   2   1        327.97        211.24        24.28 o                         
   6   2   1       5598.65       5175.65       136.36 o                         
   7   2   1        273.53        283.48        31.65 o                         
   8   2   1       1000.46        938.00        69.44 o                         
   9   2   1         60.86         20.64        18.66 o                         
  10   2   1        287.35        301.03        41.53 o                         
  11   2   1        861.94        631.51        61.94 o                         
  12   2   1         55.82         38.18        16.54 o                         
 -13   3   1         71.34        118.36        39.16 o                         
 -12   3   1         10.86         -6.64        12.33 o                         
 -11   3   1        180.05        216.39        30.50 o                         
 -10   3   1        282.59        207.65        46.68 o                         
  -9   3   1       2825.28       3012.04       184.10 o                         
  -8   3   1        138.99        109.09        27.03 o                         
  -7   3   1        541.19        501.30        58.24 o                         
  -6   3   1        519.36        557.14        61.79 o                         
  -5   3   1      14828.70      15991.14       470.17 o                         
  -4   3   1        892.46       1168.47        63.16 o                         
  -3   3   1      25522.39      22270.02       303.68 o                         
  -2   3   1        611.16        576.11        38.15 o                         
  -1   3   1        171.43         82.68        15.90 o                         
   0   3   1        705.29        668.84        31.69 o                         
   1   3   1        605.55        661.94        31.04 o                         
   2   3   1        399.77        473.62        27.99 o                         
   3   3   1      13878.12      13104.19       178.16 o                         
   4   3   1       2213.61       1692.53        75.27 o                         
   5   3   1       1547.60       1726.62        72.50 o                         
   6   3   1       9958.50      10508.00       355.32 o                         
   7   3   1         31.23         28.49        12.65 o                         
   8   3   1        382.41        332.86        61.29 o                         
   9   3   1        637.56        681.76        61.53 o                         
  10   3   1         96.69         63.47        18.82 o                         
  11   3   1        891.37        849.51        89.37 o                         
  12   3   1         57.40         57.21        17.51 o                         
 -13   4   1        140.24        196.31        66.54 o                         
 -12   4   1          3.11        -11.47        19.55 o                         
 -11   4   1         31.56         31.20        20.66 o                         
 -10   4   1        396.44        416.17        54.03 o                         
  -9   4   1         81.23         89.92        21.76 o                         
  -8   4   1        251.27        247.50        33.84 o                         
  -7   4   1         48.76         51.03        20.37 o                         
  -6   4   1        273.22        297.43        47.56 o                         
  -5   4   1       1380.43       1458.79       105.33 o                         
  -4   4   1      14042.56      14283.66       210.87 o                         
  -3   4   1      10390.34       9600.27       177.09 o                         
  -2   4   1       9295.88       7599.28       294.73 o                         
  -1   4   1        653.29        895.19        66.94 o                         
   0   4   1       7343.92       6185.35       121.41 o                         
   1   4   1      35256.68      31768.90       478.76 o                         
   2   4   1      12068.12       9217.50       202.70 o                         
   3   4   1       6212.64       5759.89       112.35 o                         
   4   4   1       3925.47       3571.18       159.33 o                         
   5   4   1       4509.75       4329.52       143.23 o                         
   6   4   1       1149.14        903.77        53.22 o                         
   7   4   1        573.24        609.41        56.67 o                         
   8   4   1       2764.92       2513.22       110.98 o                         
   9   4   1          0.87        -13.84        18.38 o                         
  10   4   1          0.94          6.56        26.24 o                         
  11   4   1         36.97         51.21        19.05 o                         
  12   4   1         74.19         48.42        21.17 o                         
 -13   5   1         69.40        115.09        46.30 o                         
 -12   5   1          3.67        -11.92        18.03 o                         
 -11   5   1          9.26         13.35        18.94 o                         
 -10   5   1         17.07          0.82        17.01 o                         
  -9   5   1         42.87         25.84        19.50 o                         
  -8   5   1         15.58         -0.36        19.77 o                         
  -7   5   1       1032.34       1135.55        96.63 o                         
  -6   5   1        273.33        185.66        29.70 o                         
  -5   5   1      20425.27      22802.81       543.80 o                         
  -4   5   1      24121.12      24179.77       297.56 o                         
  -3   5   1      28227.15      25739.64       343.27 o                         
  -2   5   1       8583.36       7491.48       204.11 o                         
  -1   5   1        950.25        764.05        63.33 o                         
   0   5   1        322.15        221.63        23.40 o                         
   1   5   1      11229.35       9631.45       172.59 o                         
   2   5   1       3595.73       3455.89        73.74 o                         
   3   5   1       9013.62       8664.40       154.10 o                         
   4   5   1         86.13         95.61        19.89 o                         
   5   5   1       2080.59       1984.72        86.47 o                         
   6   5   1        962.87        925.82        67.48 o                         
   7   5   1        997.88       1062.36        79.39 o                         
   8   5   1        176.61        251.95        45.10 o                         
   9   5   1        679.62        684.65        73.25 o                         
  10   5   1        352.44        438.09        60.87 o                         
  11   5   1         14.69         17.13        41.14 o                         
 -13   6   1         53.19         78.58        32.54 o                         
 -12   6   1         21.06        -15.38        27.21 o                         
 -11   6   1          4.58          3.77        17.90 o                         
 -10   6   1         25.55          4.02        19.89 o                         
  -9   6   1       2055.07       2044.36       138.38 o                         
  -8   6   1       7776.70       8753.94       412.83 o                         
  -7   6   1       6184.31       7306.44       223.74 o                         
  -6   6   1       8131.73       9766.60       316.02 o                         
  -5   6   1       2136.01       2143.53        83.45 o                         
  -4   6   1      16234.50      15577.31       336.09 o                         
  -3   6   1      31618.60      30731.37       410.46 o                         
  -2   6   1       1580.93       1623.27        73.82 o                         
  -1   6   1      34539.31      31417.69       595.23 o                         
   0   6   1       2000.87       2363.17        78.91 o                         
   1   6   1       5370.57       3664.08        80.70 o                         
   2   6   1      95679.56      92227.12      1249.96 o                         
   3   6   1        465.14        824.29        55.13 o                         
   4   6   1         38.30         64.78        12.40 o                         
   5   6   1      17633.98      18228.34       444.52 o                         
   6   6   1        440.43        372.04        43.21 o                         
   7   6   1       5712.51       5807.52       189.54 o                         
   8   6   1        584.86        532.38        55.19 o                         
   9   6   1        128.59        113.27        34.01 o                         
  10   6   1        655.17        737.11        62.03 o                         
  11   6   1        103.09        131.34        29.94 o                         
 -13   7   1        144.65        166.42        48.15 o                         
 -12   7   1         22.93         68.41        34.82 o                         
 -11   7   1        135.72        118.82        23.59 o                         
 -10   7   1         86.97         67.76        32.59 o                         
  -9   7   1       1064.90        869.26        97.95 o                         
  -8   7   1         25.08          8.47        19.30 o                         
  -7   7   1        391.14        352.98        48.67 o                         
  -6   7   1       1862.66       1895.29        85.43 o                         
  -5   7   1       8262.93       9672.26       200.83 o                         
  -4   7   1      15435.98      15167.16       437.78 o                         
  -3   7   1      10952.09      10336.16       172.47 o                         
  -2   7   1        448.66        515.19        37.39 o                         
  -1   7   1         92.90         56.85        11.52 o                         
   0   7   1         90.84         66.88        11.93 o                         
   1   7   1       5864.20       6246.78       112.15 o                         
   2   7   1       8680.49       8713.37       154.30 o                         
   3   7   1      11142.98      11903.14       271.82 o                         
   4   7   1       2015.75       1827.56        75.25 o                         
   5   7   1        642.86        730.25        54.76 o                         
   6   7   1       3855.03       5046.18       181.43 o                         
   7   7   1       2345.66       2392.40       108.41 o                         
   8   7   1         70.71         47.73        22.75 o                         
   9   7   1         22.07         -9.75        24.52 o                         
  10   7   1        140.27        176.69        34.84 o                         
  11   7   1        245.73        334.17        66.94 o                         
 -13   8   1          7.73        -23.02        23.02 o                         
 -12   8   1          2.94         -3.99        40.48 o                         
 -11   8   1        229.00        293.29        36.45 o                         
 -10   8   1         98.33        180.41        37.89 o                         
  -9   8   1        117.80         94.03        32.80 o                         
  -8   8   1        356.16        345.45        35.71 o                         
  -7   8   1       5319.43       6140.55       286.57 o                         
  -6   8   1        706.64        855.51        59.40 o                         
  -5   8   1        217.30        237.71        26.74 o                         
  -4   8   1      12327.48      12604.53       228.88 o                         
  -3   8   1        642.07        544.29        39.56 o                         
  -2   8   1       5325.81       5214.88       121.07 o                         
  -1   8   1        364.61        445.49        47.74 o                         
   0   8   1         19.90        -10.12        11.77 o                         
   1   8   1       2178.87       2017.86        72.42 o                         
   2   8   1        362.92        279.59        23.86 o                         
   3   8   1       1685.38       1493.86        54.28 o                         
   4   8   1       2225.51       1980.11        81.30 o                         
   5   8   1       1444.71       1547.35        89.85 o                         
   6   8   1         27.38         43.62        14.68 o                         
   7   8   1          4.23         79.52        29.57 o                         
   8   8   1        156.14        251.88        38.22 o                         
   9   8   1          0.61         16.22        17.07 o                         
  10   8   1          0.47         -0.47         9.81 o                         
  11   8   1         12.32         28.13        14.36 o                         
 -12   9   1         25.19         20.27        15.99 o                         
 -11   9   1          2.62          0.62        14.43 o                         
 -10   9   1        525.43        616.23        79.61 o                         
  -9   9   1         14.51        -12.64        25.76 o                         
  -8   9   1          7.94         20.69        15.29 o                         
  -7   9   1        786.43        819.46        60.05 o                         
  -6   9   1         71.38        126.93        24.72 o                         
  -5   9   1       2326.25       2816.33        92.66 o                         
  -4   9   1       1621.47       1499.60        70.22 o                         
  -3   9   1        204.17        235.41        28.21 o                         
  -2   9   1       8900.33       8071.94       202.00 o                         
  -1   9   1      13069.65      11547.01       342.29 o                         
   0   9   1        721.00        637.73        38.34 o                         
   1   9   1        228.15         93.49        16.57 o                         
   2   9   1        879.49        854.52        41.03 o                         
   3   9   1          7.97          6.26        12.74 o                         
   4   9   1       2546.52       2705.86        91.52 o                         
   5   9   1        140.93         81.96        21.92 o                         
   6   9   1        684.58        565.46        44.07 o                         
   7   9   1        565.97        535.20        64.22 o                         
   8   9   1        704.19        650.41        59.21 o                         
   9   9   1         58.86         26.00        16.01 o                         
  10   9   1        136.35        154.88        32.85 o                         
  11   9   1       1036.25       1266.82       111.12 o                         
 -12  10   1        410.83        444.94       100.86 o                         
 -11  10   1        253.98        206.61        34.26 o                         
 -10  10   1        197.29        197.59        40.59 o                         
  -9  10   1         64.97        101.38        24.11 o                         
  -8  10   1       1026.11        887.48        92.30 o                         
  -7  10   1         52.99         54.64        14.65 o                         
  -6  10   1       1066.71       1267.64        73.02 o                         
  -5  10   1      11181.69      12903.95       298.45 o                         
  -4  10   1        715.19        795.32        53.64 o                         
  -3  10   1      12846.45      12598.05       190.82 o                         
  -2  10   1      17690.17      17680.75       385.53 o                         
  -1  10   1       3217.62       3432.02       106.33 o                         
   0  10   1       5162.30       4759.53       134.20 o                         
   1  10   1      10124.20      11287.93       173.10 o                         
   2  10   1        766.34        777.14        43.04 o                         
   3  10   1        216.37         79.13        14.93 o                         
   4  10   1       5674.66       5642.59       131.81 o                         
   5  10   1         35.82         56.59        15.01 o                         
   6  10   1       1012.49        854.57        56.55 o                         
   7  10   1         25.28         33.03        15.20 o                         
   8  10   1         74.54         62.73        22.68 o                         
   9  10   1         35.65         79.13        26.31 o                         
  10  10   1        360.70        449.29        50.74 o                         
 -12  11   1          0.89        -17.79        17.79 o                         
 -11  11   1        278.74        445.42        38.97 o                         
 -10  11   1        361.29        276.14        57.92 o                         
  -9  11   1          1.12         -5.90        32.43 o                         
  -8  11   1         23.99         21.71        16.36 o                         
  -7  11   1        451.86        280.75        35.08 o                         
  -6  11   1        369.38        396.17        43.34 o                         
  -5  11   1        257.04        245.10        28.99 o                         
  -4  11   1         36.22         -0.83        13.34 o                         
  -3  11   1         62.89         15.39        12.04 o                         
  -2  11   1        519.57        379.82        36.91 o                         
  -1  11   1       1224.25       1178.14        65.91 o                         
   0  11   1       2319.38       2396.46        75.83 o                         
   1  11   1       3982.56       4392.51       119.52 o                         
   2  11   1       3826.41       4107.99        95.59 o                         
   3  11   1       4655.37       5649.54       134.55 o                         
   4  11   1       2568.47       2669.69        92.18 o                         
   5  11   1          1.49         10.29        14.81 o                         
   6  11   1       1061.58       1320.64        86.71 o                         
   7  11   1        528.97        558.71        62.90 o                         
   8  11   1         49.46          1.84        29.18 o                         
   9  11   1         72.36        109.00        20.71 o                         
  10  11   1         55.73         47.89        31.22 o                         
 -12  12   1         23.16         30.69        29.63 o                         
 -11  12   1        383.84        445.73        50.98 o                         
 -10  12   1         22.17         15.25        26.80 o                         
  -9  12   1        483.83        465.33        54.98 o                         
  -8  12   1       1083.61       1061.44        84.24 o                         
  -7  12   1       1362.75       1442.80        81.59 o                         
  -6  12   1        204.71        182.55        24.21 o                         
  -5  12   1        734.56        897.50        58.54 o                         
  -4  12   1       1761.59       2024.76        92.92 o                         
  -3  12   1        303.63        375.80        41.70 o                         
  -2  12   1        150.87        141.64        22.05 o                         
  -1  12   1       5456.87       5819.68       150.56 o                         
   0  12   1       1043.64       1231.23        64.58 o                         
   1  12   1        449.92        655.87        45.09 o                         
   2  12   1       1988.95       2358.94        89.10 o                         
   3  12   1        455.36        428.48        35.38 o                         
   4  12   1       2951.28       2923.03       121.49 o                         
   5  12   1       5576.10       5806.01       177.86 o                         
   6  12   1          0.86         15.52        16.89 o                         
   7  12   1        602.91        795.85        71.27 o                         
   8  12   1         12.26          9.68        14.40 o                         
   9  12   1        266.08        317.38        39.93 o                         
  10  12   1        521.74        763.85        91.55 o                         
 -12  13   1         45.07         53.45        30.43 o                         
 -11  13   1        141.36        147.25        27.21 o                         
 -10  13   1         89.71         52.22        20.69 o                         
  -9  13   1        364.00        350.67        40.27 o                         
  -8  13   1          1.70         22.03        20.44 o                         
  -7  13   1          4.65         -2.09        13.99 o                         
  -6  13   1        400.51        308.91        26.47 o                         
  -5  13   1         34.00         10.86         9.95 o                         
  -4  13   1        890.07        969.12        74.30 o                         
  -3  13   1         17.84        -14.52        14.67 o                         
  -2  13   1        846.40       1061.34        55.37 o                         
  -1  13   1       3183.45       3584.41       158.95 o                         
   0  13   1        751.16        642.67        44.41 o                         
   1  13   1        179.67        142.59        22.84 o                         
   2  13   1        917.88        938.46        65.93 o                         
   3  13   1       1531.32       1578.09        97.23 o                         
   4  13   1       2589.57       2850.33        94.62 o                         
   5  13   1        321.24        387.61        39.00 o                         
   6  13   1        251.23        325.86        38.85 o                         
   7  13   1        415.45        409.88        41.04 o                         
   8  13   1        271.31        392.28        50.89 o                         
   9  13   1         37.37         -7.32        42.86 o                         
 -12  14   1          2.08         54.24        29.10 o                         
 -11  14   1        176.08        197.52        25.18 o                         
 -10  14   1        474.27        521.76        73.10 o                         
  -9  14   1        202.67        141.29        27.93 o                         
  -8  14   1        109.69         69.97        22.25 o                         
  -7  14   1          9.25         17.30        14.78 o                         
  -6  14   1        911.45       1334.01        66.92 o                         
  -5  14   1         56.98         78.86        19.91 o                         
  -4  14   1        532.70        567.85        38.59 o                         
  -3  14   1       1673.84       1675.68       113.51 o                         
  -2  14   1       1541.30       1650.30        83.52 o                         
  -1  14   1        222.83        310.53        36.72 o                         
   0  14   1       7627.61       8451.97       250.82 o                         
   1  14   1         82.97         57.03        17.45 o                         
   2  14   1       2990.53       3338.12       102.91 o                         
   3  14   1       3431.36       3250.92       106.94 o                         
   4  14   1         35.96         27.81        15.03 o                         
   5  14   1       1636.07       1841.41       158.66 o                         
   6  14   1       1223.29       1696.77       116.29 o                         
   7  14   1         11.70         85.28        24.09 o                         
   8  14   1        126.06        108.82        25.97 o                         
   9  14   1         74.76         40.05        18.92 o                         
 -11  15   1         34.18         61.20        20.02 o                         
 -10  15   1        100.04        151.44        31.35 o                         
  -9  15   1        739.03        747.97        84.66 o                         
  -8  15   1         76.18         79.92        23.96 o                         
  -7  15   1         70.67         50.21        15.77 o                         
  -6  15   1        165.50        191.56        24.88 o                         
  -5  15   1        494.68        598.90        43.26 o                         
  -4  15   1          0.36          4.95        13.72 o                         
  -3  15   1         15.63         17.47        11.41 o                         
  -2  15   1         95.64         89.54        16.49 o                         
  -1  15   1         21.94         17.44        13.08 o                         
   0  15   1       2398.18       2120.80       134.16 o                         
   1  15   1         33.71         34.81        12.50 o                         
   2  15   1        423.94        447.39        35.87 o                         
   3  15   1        929.62       1173.99        59.99 o                         
   4  15   1        178.32        143.67        27.98 o                         
   5  15   1        118.77        178.41        32.85 o                         
   6  15   1         57.90         14.51        17.49 o                         
   7  15   1        182.82        276.35        42.08 o                         
   8  15   1        159.17        128.00        29.00 o                         
 -11  16   1         32.22         27.10        16.52 o                         
 -10  16   1        323.78        331.20        46.98 o                         
  -9  16   1          9.98         23.20        15.18 o                         
  -8  16   1        491.81        479.82        61.01 o                         
  -7  16   1          3.34         14.20        17.90 o                         
  -6  16   1         20.91         22.83        18.57 o                         
  -5  16   1       1269.00       1511.76        73.85 o                         
  -4  16   1       1031.28        878.83        48.87 o                         
  -3  16   1        506.73        719.53        46.84 o                         
  -2  16   1        166.73        165.65        21.56 o                         
  -1  16   1        237.77        245.74        26.95 o                         
   0  16   1          8.75         45.07        14.76 o                         
   1  16   1        509.17        465.42        40.56 o                         
   2  16   1        285.93        265.48        27.14 o                         
   3  16   1        143.40         32.28        14.61 o                         
   4  16   1        402.89        386.23        55.31 o                         
   5  16   1         82.19         53.05        19.50 o                         
   6  16   1        678.79        759.94        57.42 o                         
   7  16   1         18.62          7.19        14.41 o                         
   8  16   1         18.60         32.39        13.54 o                         
 -11  17   1         39.17         13.96        14.39 o                         
 -10  17   1          7.31          4.45        19.05 o                         
  -9  17   1        185.98        235.60        47.93 o                         
  -8  17   1         20.78         -5.38        22.08 o                         
  -7  17   1        238.74        254.07        34.72 o                         
  -6  17   1        214.23        207.42        26.99 o                         
  -5  17   1        104.99        171.94        24.47 o                         
  -4  17   1        194.43        225.29        27.51 o                         
  -3  17   1          0.53        -11.04        14.41 o                         
  -2  17   1        854.22        729.43        50.48 o                         
  -1  17   1        781.89        831.64        45.65 o                         
   0  17   1         90.90         58.16        15.66 o                         
   1  17   1       1118.67       1397.39        74.09 o                         
   2  17   1        742.56        863.46        48.78 o                         
   3  17   1         44.80         57.98        14.69 o                         
   4  17   1        341.48        236.48        30.36 o                         
   5  17   1        519.93        592.90        58.26 o                         
   6  17   1         10.20         14.27        10.82 o                         
   7  17   1        125.86        102.75        18.68 o                         
   8  17   1         51.94          4.50        24.08 o                         
 -11  18   1         20.41          3.97        15.61 o                         
 -10  18   1        442.21        577.58        64.40 o                         
  -9  18   1         43.10         68.56        28.90 o                         
  -8  18   1        724.07        808.99        80.48 o                         
  -7  18   1        195.61        226.89        26.78 o                         
  -6  18   1        272.40        197.71        41.02 o                         
  -5  18   1        708.24        686.86        46.80 o                         
  -4  18   1       1108.27       1367.95        91.11 o                         
  -3  18   1         17.54         46.59        15.54 o                         
  -2  18   1        107.88        146.25        31.57 o                         
  -1  18   1       2330.37       3268.70       123.99 o                         
   0  18   1        178.17        222.98        29.63 o                         
   1  18   1        328.10        503.59        45.28 o                         
   2  18   1       1663.15       1320.81        82.00 o                         
   3  18   1         92.85         91.24        19.84 o                         
   4  18   1       1238.12       1423.96        68.89 o                         
   5  18   1         16.57         15.98        12.75 o                         
   6  18   1         76.81         89.28        23.74 o                         
   7  18   1        169.87        169.95        25.17 o                         
 -10  19   1         83.27         59.09        24.84 o                         
  -9  19   1         12.70          9.09        14.79 o                         
  -8  19   1         52.00         85.54        20.59 o                         
  -7  19   1         50.82         76.22        18.45 o                         
  -6  19   1         64.21         59.82        21.01 o                         
  -5  19   1        123.26        142.25        25.86 o                         
  -4  19   1        358.97        270.05        32.16 o                         
  -3  19   1          2.95         -1.95        20.18 o                         
  -2  19   1        117.56        146.21        26.00 o                         
  -1  19   1          7.00         28.45        13.96 o                         
   0  19   1         11.57         29.53        17.76 o                         
   1  19   1         22.31        -14.81        14.83 o                         
   2  19   1         40.62          1.55        14.49 o                         
   3  19   1         98.84         84.85        22.62 o                         
   4  19   1        192.83        195.44        34.97 o                         
   5  19   1          4.31         15.59        15.64 o                         
   6  19   1        109.60        112.83        22.35 o                         
  -9  20   1          2.64        -10.85        10.85 o                         
  -8  20   1        100.83         71.01        30.23 o                         
  -7  20   1         40.96         65.85        16.54 o                         
  -6  20   1        310.66        338.07        41.04 o                         
  -5  20   1        506.98        419.26        52.26 o                         
  -4  20   1        365.70        385.28        45.98 o                         
  -3  20   1        511.23        578.99        64.74 o                         
  -2  20   1        109.17        363.15       104.88 o                         
  -1  20   1        573.93        560.33        67.77 o                         
   0  20   1        304.73        305.03        32.45 o                         
   1  20   1          0.07         30.91        19.64 o                         
   2  20   1          0.95          8.06        13.90 o                         
   3  20   1        137.40        107.68        23.63 o                         
   4  20   1         72.90         59.05        17.26 o                         
   5  20   1        275.25        156.10        21.58 o                         
   6  20   1         93.28         12.38        25.80 o                         
  -8  21   1         26.90         36.47        30.67 o                         
  -7  21   1        174.94        236.45        32.86 o                         
  -6  21   1        190.59        255.46        75.15 o                         
  -5  21   1        312.74        486.38        48.47 o                         
  -4  21   1        280.67        270.35        51.63 o                         
  -3  21   1          6.74          4.40        18.38 o                         
  -2  21   1        207.41        170.57        40.65 o                         
  -1  21   1         39.32         -4.01        25.91 o                         
   0  21   1        125.22         78.48        25.71 o                         
   1  21   1        129.05         71.49        21.72 o                         
   2  21   1         18.06         72.35        19.54 o                         
   3  21   1          7.17         -5.32        11.55 o                         
   4  21   1        365.97        200.47        36.59 o                         
   5  21   1          9.43         15.48         8.06 o                         
  -8  22   1         87.94         89.41        24.57 o                         
  -7  22   1          4.94        -17.69        18.77 o                         
  -6  22   1        213.27        360.21        43.87 o                         
  -5  22   1        124.77        115.97        33.16 o                         
  -4  22   1        169.02        208.90        39.20 o                         
  -3  22   1          8.82         19.40        18.94 o                         
  -2  22   1        361.21        452.12        48.30 o                         
  -1  22   1          7.31         27.83        17.29 o                         
   0  22   1         34.28        105.48        22.99 o                         
   1  22   1        456.72        702.10        62.78 o                         
   2  22   1         58.39         52.44        17.60 o                         
   3  22   1        192.88        294.39        33.43 o                         
   4  22   1         94.28         84.05        20.06 o                         
  -8  23   1         26.52         37.57        17.99 o                         
  -7  23   1         89.54        128.91        30.31 o                         
  -6  23   1        170.70        196.31        40.87 o                         
  -5  23   1         52.99         44.03        15.02 o                         
  -4  23   1        140.72        129.32        23.05 o                         
  -3  23   1          5.02         15.99        12.00 o                         
  -2  23   1         40.50         20.57        16.04 o                         
  -1  23   1         64.86         50.31        28.34 o                         
   0  23   1        128.13        100.12        34.75 o                         
   1  23   1         61.87         43.21        13.63 o                         
   2  23   1         34.45          9.81        19.71 o                         
   3  23   1         74.08         65.35        24.87 o                         
  -7  24   1          2.39          3.17        10.05 o                         
  -6  24   1          0.50         10.73        12.81 o                         
  -5  24   1         19.77         46.27        19.36 o                         
  -4  24   1        130.12        188.90        40.41 o                         
  -3  24   1         24.84          4.31        15.34 o                         
  -2  24   1         10.16          1.94        12.58 o                         
  -1  24   1          1.59         11.45        11.27 o                         
   0  24   1          2.29         25.09        20.38 o                         
   1  24   1        110.53        127.53        38.10 o                         
   2  24   1          2.25         11.91        14.55 o                         
  -5  25   1         43.36         63.75        20.02 o                         
  -4  25   1          7.60         -9.91        12.44 o                         
  -3  25   1          0.29        -11.46        12.81 o                         
  -2  25   1          0.97         13.62         9.81 o                         
  -1  25   1          6.07          1.32        10.32 o                         
   0  25   1         54.91         34.40        15.35 o                         
   0 -26   2        236.29        214.84        38.36 o                         
   1 -26   2         25.49         44.98        22.75 o                         
   2 -26   2          6.11         22.45        11.85 o                         
   3 -26   2          5.43         15.15        10.24 o                         
   4 -26   2          0.10         15.49         8.81 o                         
  -2 -25   2         91.35         35.72        16.14 o                         
  -1 -25   2          1.02          5.56        10.58 o                         
   0 -25   2          5.92         26.19        24.08 o                         
   1 -25   2         50.72         36.96        39.29 o                         
   2 -25   2        102.42        112.53        41.94 o                         
   3 -25   2        125.76        185.49        50.27 o                         
   4 -25   2         21.60          8.73        26.99 o                         
   5 -25   2         25.59         43.95        20.07 o                         
   6 -25   2         33.29         63.63        21.43 o                         
  -3 -24   2         89.11        133.61        34.40 o                         
  -2 -24   2         36.36         20.19        10.52 o                         
  -1 -24   2         79.14         67.31        25.11 o                         
   0 -24   2        437.77        565.17        64.93 o                         
   1 -24   2         36.46         30.22        14.88 o                         
   2 -24   2         68.68         52.85        17.91 o                         
   3 -24   2        897.41        963.16        59.87 o                         
   4 -24   2        129.43        188.12        43.91 o                         
   5 -24   2        312.92        491.23        63.45 o                         
   6 -24   2        124.88        206.01        39.29 o                         
   7 -24   2        105.65         92.96        24.83 o                         
  -4 -23   2          2.45          1.55        12.30 o                         
  -3 -23   2          8.36        -15.87        15.87 o                         
  -2 -23   2         17.82          2.60        11.62 o                         
  -1 -23   2         82.44        151.86        30.17 o                         
   0 -23   2          0.29         -8.18        15.17 o                         
   1 -23   2          7.03         37.41        16.87 o                         
   2 -23   2         33.12         25.57        16.06 o                         
   3 -23   2         89.59         62.57        17.05 o                         
   4 -23   2         26.90          0.20        11.18 o                         
   5 -23   2          3.07         10.27        16.60 o                         
   6 -23   2          2.82        -20.57        31.62 o                         
   7 -23   2          1.70         -2.25        13.46 o                         
   8 -23   2         50.31         89.16        31.22 o                         
  -5 -22   2        189.56        212.57        72.50 o                         
  -4 -22   2         16.82         21.49        19.75 o                         
  -3 -22   2         12.63        -11.77        11.77 o                         
  -2 -22   2          9.99        -14.03        14.03 o                         
  -1 -22   2         52.10         19.27        18.20 o                         
   0 -22   2        263.19        326.44        35.18 o                         
   1 -22   2        680.13        662.54        50.12 o                         
   2 -22   2         60.01         47.51        14.55 o                         
   3 -22   2        472.38        528.81        45.14 o                         
   4 -22   2        489.28        631.96        52.00 o                         
   5 -22   2          1.29         -0.32        13.10 o                         
   6 -22   2         63.83         98.40        24.68 o                         
   7 -22   2        123.66        175.33        41.81 o                         
   8 -22   2          1.36         13.70        13.94 o                         
  -6 -21   2          1.48         -7.82         8.61 o                         
  -5 -21   2          4.68         15.84        14.68 o                         
  -4 -21   2          0.75         -0.15        22.75 o                         
  -3 -21   2          5.41          1.54        14.01 o                         
  -2 -21   2        110.26         18.05        18.71 o                         
  -1 -21   2        148.31         74.33        21.69 o                         
   0 -21   2         48.79         19.34        19.24 o                         
   1 -21   2         40.11         82.74        17.95 o                         
   2 -21   2         26.03         23.03        14.27 o                         
   3 -21   2         92.17         58.60        20.27 o                         
   4 -21   2        182.16        233.95        30.26 o                         
   5 -21   2        136.44        167.77        30.38 o                         
   6 -21   2        164.33        192.15        37.80 o                         
   7 -21   2        135.25         79.36        24.45 o                         
   8 -21   2         41.69         38.87        16.00 o                         
   9 -21   2         48.54         10.15        22.49 o                         
  -6 -20   2         13.98         34.05        19.00 o                         
  -5 -20   2        355.54        310.12        49.64 o                         
  -4 -20   2       1513.44       1555.22       265.51 o                         
  -3 -20   2         10.39         50.38        19.71 o                         
  -2 -20   2       3017.41       2766.34       151.45 o                         
  -1 -20   2       1202.03       1342.34        73.98 o                         
   0 -20   2        114.93         80.64        22.33 o                         
   1 -20   2        703.16        781.70        63.58 o                         
   2 -20   2         42.04        106.17        27.11 o                         
   3 -20   2         50.44         37.03        15.78 o                         
   4 -20   2        853.35       1094.59        69.61 o                         
   5 -20   2        514.47        669.07        52.91 o                         
   6 -20   2         26.02         19.44        14.23 o                         
   7 -20   2        236.74        371.85        38.72 o                         
   8 -20   2         86.31        102.95        22.30 o                         
   9 -20   2        222.32        187.15        37.71 o                         
  10 -20   2         99.30        106.89        39.95 o                         
  -7 -19   2         62.29         64.03        38.63 o                         
  -6 -19   2          0.67          4.96        17.59 o                         
  -5 -19   2         20.95         16.85        21.11 o                         
  -4 -19   2          3.96         -0.54        19.10 o                         
  -3 -19   2        204.64        202.56        29.69 o                         
  -2 -19   2         86.81         91.61        32.72 o                         
  -1 -19   2         10.33         33.61        15.70 o                         
   0 -19   2        348.97        355.98        39.27 o                         
   1 -19   2       1446.57       1608.37        79.40 o                         
   2 -19   2         52.20         27.97        15.33 o                         
   3 -19   2         54.49         64.88        18.44 o                         
   4 -19   2        596.00        642.44        73.41 o                         
   5 -19   2        808.46       1048.12        95.37 o                         
   6 -19   2        409.64        355.61        34.03 o                         
   7 -19   2          6.15         -2.00        13.49 o                         
   8 -19   2          9.52         -3.49        17.38 o                         
   9 -19   2         99.83        125.99        31.96 o                         
  10 -19   2         86.78         80.43        39.95 o                         
  -8 -18   2        218.33        163.51        46.30 o                         
  -7 -18   2         75.11         44.77        17.59 o                         
  -6 -18   2        625.69        635.07        42.72 o                         
  -5 -18   2         17.43         28.02        14.26 o                         
  -4 -18   2         22.74         11.90        13.27 o                         
  -3 -18   2        286.76        257.26        29.74 o                         
  -2 -18   2         32.99          4.28        17.81 o                         
  -1 -18   2       1594.70       1895.21       132.53 o                         
   0 -18   2        790.24        869.49        57.42 o                         
   1 -18   2        247.29        166.03        23.56 o                         
   2 -18   2        182.86        147.97        27.72 o                         
   3 -18   2        404.41        618.58        47.55 o                         
   4 -18   2         10.45         35.32        18.96 o                         
   5 -18   2        176.27        289.93        33.38 o                         
   6 -18   2         82.52         65.30        22.47 o                         
   7 -18   2         53.07         32.67        15.10 o                         
   8 -18   2         45.22         24.89        19.55 o                         
   9 -18   2        266.79        222.84        35.34 o                         
  10 -18   2         13.35        -18.50        18.50 o                         
  11 -18   2         29.02          2.91        15.08 o                         
  -8 -17   2        437.38        428.46        49.18 o                         
  -7 -17   2          0.39         10.27         8.81 o                         
  -6 -17   2          9.38         16.49        13.33 o                         
  -5 -17   2         25.77         14.58        14.69 o                         
  -4 -17   2         67.50         45.35        18.88 o                         
  -3 -17   2       1229.30       1413.11        69.42 o                         
  -2 -17   2          1.65          9.38        12.19 o                         
  -1 -17   2         21.96         -2.74        15.22 o                         
   0 -17   2        238.66        221.45        31.47 o                         
   1 -17   2        557.02        465.26        42.52 o                         
   2 -17   2          4.78          3.78        13.53 o                         
   3 -17   2        101.97         46.78        17.39 o                         
   4 -17   2        270.47        132.24        21.17 o                         
   5 -17   2        679.04        614.17        53.00 o                         
   6 -17   2        644.29        733.12        53.45 o                         
   7 -17   2          6.82         34.10        14.83 o                         
   8 -17   2          9.39         50.89        24.32 o                         
   9 -17   2        226.78        238.82        29.22 o                         
  10 -17   2          7.29         11.75        14.97 o                         
  11 -17   2          7.02          7.41        26.19 o                         
  -8 -16   2        222.45        188.57        64.13 o                         
  -7 -16   2         31.98         -7.69        19.93 o                         
  -6 -16   2       2938.80       3438.95       173.00 o                         
  -5 -16   2         22.81         34.22        19.03 o                         
  -4 -16   2       1673.26       1868.49       112.55 o                         
  -3 -16   2         98.63         46.00        17.61 o                         
  -2 -16   2         25.78         27.46        14.73 o                         
  -1 -16   2         22.40         21.98        12.14 o                         
   0 -16   2       1384.11       1480.88        78.46 o                         
   1 -16   2        399.34        243.12        29.22 o                         
   2 -16   2       1280.67       1369.82        97.67 o                         
   3 -16   2       3206.83       4231.27       192.48 o                         
   4 -16   2        128.47         74.77        15.70 o                         
   5 -16   2        272.74        307.33        26.14 o                         
   6 -16   2        160.73        425.34        99.25 o                         
   7 -16   2        216.73        202.03        24.07 o                         
   8 -16   2        244.70        334.02        36.48 o                         
   9 -16   2          5.01          2.89        17.04 o                         
  10 -16   2        105.93        167.60        31.82 o                         
  11 -16   2         89.11         51.01        19.69 o                         
  -9 -15   2         56.17         29.47        20.74 o                         
  -8 -15   2          4.40         20.61        15.49 o                         
  -7 -15   2          2.26          1.86        19.25 o                         
  -6 -15   2        108.76         73.50        26.83 o                         
  -5 -15   2        297.32        303.31        40.82 o                         
  -4 -15   2         27.84         54.79        22.21 o                         
  -3 -15   2        194.56        122.59        31.06 o                         
  -2 -15   2        842.05        699.89        43.88 o                         
  -1 -15   2       4306.52       4618.12       194.03 o                         
   0 -15   2         51.53         36.33        20.92 o                         
   1 -15   2         37.82         15.43        14.35 o                         
   2 -15   2       1861.07       1852.29        88.84 o                         
   3 -15   2        129.57         90.86        16.00 o                         
   4 -15   2       3991.93       4173.53       231.96 o                         
   5 -15   2       1199.91       1276.42        79.50 o                         
   6 -15   2        979.16        917.98        50.93 o                         
   7 -15   2          8.25         -6.47        13.44 o                         
   8 -15   2         29.27          3.28        18.42 o                         
   9 -15   2         26.29          8.65        15.16 o                         
  10 -15   2          3.75         -1.59        13.81 o                         
  11 -15   2         91.74         85.59        23.98 o                         
  -9 -14   2         27.73         -8.12        24.15 o                         
  -8 -14   2         75.74         41.35        16.38 o                         
  -7 -14   2         57.39         25.00        18.97 o                         
  -6 -14   2        200.55        291.16        44.13 o                         
  -5 -14   2        780.41        783.19        63.67 o                         
  -4 -14   2        134.64        173.23        56.85 o                         
  -3 -14   2        105.75         85.61        17.76 o                         
  -2 -14   2       4840.57       5695.46       146.83 o                         
  -1 -14   2        873.51        731.77        54.94 o                         
   0 -14   2        146.89        157.11        28.97 o                         
   1 -14   2        209.47        249.15        28.86 o                         
   2 -14   2        747.87        766.42        53.80 o                         
   3 -14   2          0.51          4.58        14.01 o                         
   4 -14   2       4957.61       5979.60       154.11 o                         
   5 -14   2        393.33        287.97        26.24 o                         
   6 -14   2       1466.19       1384.94        56.64 o                         
   7 -14   2        543.94        723.37        47.76 o                         
   8 -14   2       2456.86       2944.32       185.33 o                         
   9 -14   2         10.48         -0.19        14.59 o                         
  10 -14   2         71.35         64.64        20.86 o                         
  11 -14   2         45.40         34.69        16.51 o                         
  12 -14   2         23.98          1.19        17.59 o                         
 -10 -13   2         99.51         81.76        33.07 o                         
  -9 -13   2         24.42         30.36        14.80 o                         
  -8 -13   2          7.39         13.32        16.88 o                         
  -7 -13   2        419.72        480.09        52.87 o                         
  -6 -13   2       2027.97       1663.50        93.04 o                         
  -5 -13   2        180.82        206.69        27.23 o                         
  -4 -13   2         20.07         26.34        13.27 o                         
  -3 -13   2        762.58        590.95        46.45 o                         
  -2 -13   2          1.83         -3.95        14.68 o                         
  -1 -13   2        149.61        127.77        20.38 o                         
   0 -13   2       2801.41       3190.79       128.88 o                         
   1 -13   2       1126.04       1197.24        70.18 o                         
   2 -13   2          3.72         12.38        16.78 o                         
   3 -13   2        191.08        166.44        22.24 o                         
   4 -13   2       1034.57       1235.54        68.70 o                         
   5 -13   2       4140.32       4903.35       124.00 o                         
   6 -13   2         20.85         10.38        10.85 o                         
   7 -13   2         40.60         71.13        16.16 o                         
   8 -13   2        134.55         95.38        23.38 o                         
   9 -13   2         59.91         33.06        16.26 o                         
  10 -13   2        114.64        122.08        20.84 o                         
  11 -13   2        298.59        345.68       106.43 o                         
  12 -13   2         11.47         22.17        14.86 o                         
 -10 -12   2         28.69         48.99        36.51 o                         
  -9 -12   2         90.86         90.79        21.85 o                         
  -8 -12   2        143.52        141.59        31.36 o                         
  -7 -12   2         23.48         34.56        21.32 o                         
  -6 -12   2        182.40         79.39        27.97 o                         
  -5 -12   2        241.05        277.05        33.09 o                         
  -4 -12   2       1591.93       1579.63        73.83 o                         
  -3 -12   2       6452.68       6858.77       161.61 o                         
  -2 -12   2         23.33         52.80        14.89 o                         
  -1 -12   2       1619.59       1274.18        63.20 o                         
   0 -12   2       2872.87       3131.68        97.37 o                         
   1 -12   2       3453.34       3652.79       127.73 o                         
   2 -12   2      10516.47      10782.04       201.13 o                         
   3 -12   2       4842.31       4714.99       136.74 o                         
   4 -12   2       3158.84       3494.08       107.81 o                         
   5 -12   2       2604.48       2959.37        93.75 o                         
   6 -12   2       2288.87       2212.88        90.68 o                         
   7 -12   2       1341.38       1540.10        73.31 o                         
   8 -12   2        252.82        204.67        33.59 o                         
   9 -12   2        356.37        292.64        45.48 o                         
  10 -12   2       1005.13       1260.52       100.92 o                         
  11 -12   2         56.48         69.47        18.48 o                         
  12 -12   2         30.45          4.51        26.99 o                         
 -10 -11   2         68.98         43.13        21.96 o                         
  -9 -11   2         13.81         -6.72        64.95 o                         
  -8 -11   2         18.19         10.05        15.81 o                         
  -7 -11   2        320.41        207.79        31.75 o                         
  -6 -11   2        778.00        875.14        68.99 o                         
  -5 -11   2       2346.26       2190.35        99.91 o                         
  -4 -11   2       3243.06       3425.63       113.06 o                         
  -3 -11   2        509.31        586.02        41.27 o                         
  -2 -11   2       1784.81       1781.18        68.78 o                         
  -1 -11   2         13.60         12.92         9.88 o                         
   0 -11   2       7910.73       8063.72       293.71 o                         
   1 -11   2        472.27        409.41        43.49 o                         
   2 -11   2        957.24        761.48        48.79 o                         
   3 -11   2       2372.21       2959.81        94.64 o                         
   4 -11   2       4021.08       5266.01       118.87 o                         
   5 -11   2         14.56         42.85        15.95 o                         
   6 -11   2       2955.54       3770.33       124.90 o                         
   7 -11   2       1953.97       2265.54       106.41 o                         
   8 -11   2       1618.61       1868.24       110.18 o                         
   9 -11   2         37.91          8.00        20.92 o                         
  10 -11   2        248.02        328.99        33.69 o                         
  11 -11   2         85.12         93.96        20.84 o                         
  12 -11   2         35.21         43.33        16.84 o                         
 -10 -10   2         10.61         59.00        32.01 o                         
  -9 -10   2         26.16         47.57        19.82 o                         
  -8 -10   2        783.92        891.33       115.67 o                         
  -7 -10   2        962.25        808.09        74.32 o                         
  -6 -10   2         59.64         22.83        18.07 o                         
  -5 -10   2         77.74         86.80        22.14 o                         
  -4 -10   2        911.11        830.13        51.08 o                         
  -3 -10   2      11072.58      12635.44       215.15 o                         
  -2 -10   2         22.53         -2.79        11.91 o                         
  -1 -10   2       1216.44       1218.24        73.33 o                         
   0 -10   2         72.77         58.07        16.36 o                         
   1 -10   2        871.66        741.56        53.64 o                         
   2 -10   2      11687.46      12109.04       256.67 o                         
   3 -10   2       8377.82       7321.09       141.18 o                         
   4 -10   2      19460.88      20825.39       256.76 o                         
   5 -10   2       4761.07       5553.00       124.72 o                         
   6 -10   2        950.64        940.71        53.72 o                         
   7 -10   2        759.60        761.33        63.21 o                         
   8 -10   2       1869.74       1983.23       102.18 o                         
   9 -10   2         33.01         16.52        21.52 o                         
  10 -10   2       1027.65        969.48        79.38 o                         
  11 -10   2         53.06         76.39        17.60 o                         
  12 -10   2          0.04         -0.21        19.38 o                         
 -11  -9   2         12.59         38.89        27.25 o                         
 -10  -9   2        338.67        595.31       106.89 o                         
  -9  -9   2          0.21         10.87        13.81 o                         
  -8  -9   2         32.30         10.11        19.28 o                         
  -7  -9   2         14.40         12.31        18.02 o                         
  -6  -9   2       3633.76       3627.31       159.26 o                         
  -5  -9   2        214.03        147.33        30.64 o                         
  -4  -9   2        297.98        354.84        32.73 o                         
  -3  -9   2       1471.98       1376.93        53.53 o                         
  -2  -9   2       4305.30       4383.77        92.84 o                         
  -1  -9   2       2320.19       2407.55        97.07 o                         
   0  -9   2       5773.90       6096.98       142.08 o                         
   1  -9   2       4790.30       4641.44       126.03 o                         
   2  -9   2        423.65        487.01        41.07 o                         
   3  -9   2       2095.02       1860.25        84.58 o                         
   4  -9   2       2583.91       2354.75        83.35 o                         
   5  -9   2         49.17          4.23        14.60 o                         
   6  -9   2        436.92        381.29        37.39 o                         
   7  -9   2        139.15         90.84        20.79 o                         
   8  -9   2        127.71        120.21        25.80 o                         
   9  -9   2        245.19        162.10        35.90 o                         
  10  -9   2         21.58         29.65        17.52 o                         
  11  -9   2         36.67         69.21        19.17 o                         
  12  -9   2         49.03         51.91        22.07 o                         
  13  -9   2         98.41         52.39        28.05 o                         
 -11  -8   2        396.68        595.04        84.67 o                         
 -10  -8   2         64.17         28.55        13.29 o                         
  -9  -8   2        670.38        704.04        83.26 o                         
  -8  -8   2        159.28        167.98        45.31 o                         
  -7  -8   2       1545.09       1875.85       175.81 o                         
  -6  -8   2        526.31        569.90        64.47 o                         
  -5  -8   2       7216.36       7341.25       185.34 o                         
  -4  -8   2       6587.58       5836.05       145.84 o                         
  -3  -8   2        194.34        213.27        22.44 o                         
  -2  -8   2      64836.96      68250.93       831.70 o                         
  -1  -8   2      31213.51      30028.03       313.23 o                         
   0  -8   2       6101.75       6106.11       132.41 o                         
   1  -8   2      35192.14      32076.71       513.76 o                         
   2  -8   2        599.63        756.34        57.61 o                         
   3  -8   2       1299.91       1318.68        77.20 o                         
   4  -8   2       5970.49       5949.94       188.70 o                         
   5  -8   2      16987.58      18069.59       521.94 o                         
   6  -8   2         76.18         57.81        17.98 o                         
   7  -8   2        532.76        689.37        72.35 o                         
   8  -8   2       2526.76       2460.24       177.24 o                         
   9  -8   2        104.48        108.17        25.58 o                         
  10  -8   2         39.30         11.40        22.10 o                         
  11  -8   2         19.27          4.39        15.56 o                         
  12  -8   2        141.29        166.71        37.54 o                         
  13  -8   2        256.00        242.62        53.45 o                         
 -11  -7   2        210.57        282.32        46.85 o                         
 -10  -7   2        205.58        221.83        36.05 o                         
  -9  -7   2          1.99        -11.22        19.44 o                         
  -8  -7   2        330.91        230.02        38.49 o                         
  -7  -7   2        546.63        465.02        57.34 o                         
  -6  -7   2         22.82         26.38        25.85 o                         
  -5  -7   2       5498.88       5112.25       162.17 o                         
  -4  -7   2       2778.59       3365.46       116.33 o                         
  -3  -7   2       2191.77       2363.62        87.75 o                         
  -2  -7   2        823.16        974.74        50.08 o                         
  -1  -7   2       4521.23       5026.84       111.72 o                         
   0  -7   2       1525.70       1249.74        60.38 o                         
   1  -7   2        932.51        834.64        65.04 o                         
   2  -7   2       7160.90       6772.01       154.02 o                         
   3  -7   2         14.28         28.59        13.96 o                         
   4  -7   2      10168.84       9724.21       193.46 o                         
   5  -7   2       5616.16       4830.58       133.15 o                         
   6  -7   2       1593.42       1934.59        97.10 o                         
   7  -7   2       1403.04       1519.35        96.45 o                         
   8  -7   2        119.76        157.36        26.37 o                         
   9  -7   2          2.76          0.75        20.86 o                         
  10  -7   2        114.39        107.22        26.26 o                         
  11  -7   2          0.42          8.93        17.81 o                         
  12  -7   2         43.01         23.52        20.45 o                         
  13  -7   2         38.33         15.08        20.90 o                         
 -11  -6   2         55.09         51.05        19.83 o                         
 -10  -6   2         46.33          8.98        26.25 o                         
  -9  -6   2        417.54        408.27        62.25 o                         
  -8  -6   2        416.65        402.39        58.80 o                         
  -7  -6   2         10.26         31.12        18.35 o                         
  -6  -6   2       2551.48       2719.70       170.83 o                         
  -5  -6   2        158.19        100.59        22.49 o                         
  -4  -6   2       7093.16       8072.98       173.25 o                         
  -3  -6   2      12478.12      12900.12       451.79 o                         
  -2  -6   2      30088.02      27930.04       571.63 o                         
  -1  -6   2      10862.48      10348.73       177.29 o                         
   0  -6   2       4455.08       3728.21       103.87 o                         
   1  -6   2        745.65        527.38        48.50 o                         
   2  -6   2      17483.99      16047.48       280.93 o                         
   3  -6   2      17384.04      17646.29       287.50 o                         
   4  -6   2       8875.13       8267.12       174.48 o                         
   5  -6   2      21890.22      24032.30       314.36 o                         
   6  -6   2       8061.83       8606.97       292.03 o                         
   7  -6   2        784.62        811.11        64.69 o                         
   8  -6   2         59.93        100.81        24.27 o                         
   9  -6   2        389.17        298.18        35.60 o                         
  10  -6   2         16.97         17.50        16.15 o                         
  11  -6   2        354.94        271.32        36.64 o                         
  12  -6   2         82.45         56.28        26.46 o                         
  13  -6   2         35.02         44.39        16.71 o                         
 -11  -5   2         12.45         10.17        13.15 o                         
 -10  -5   2         95.22        107.15        33.29 o                         
  -9  -5   2          6.74        -15.22        30.25 o                         
  -8  -5   2         43.74         12.85        26.44 o                         
  -7  -5   2        768.33        816.28        66.01 o                         
  -6  -5   2       4339.03       4384.45       211.25 o                         
  -5  -5   2         43.94         84.25        28.69 o                         
  -4  -5   2        609.55        501.78        41.01 o                         
  -3  -5   2       2132.21       2271.93        83.72 o                         
  -2  -5   2         18.90         33.54        11.92 o                         
  -1  -5   2       3001.65       2902.63        75.02 o                         
   0  -5   2       3782.69       3347.54       117.50 o                         
   1  -5   2       3307.08       2688.15       112.81 o                         
   2  -5   2       1252.30        973.27        72.63 o                         
   3  -5   2        540.11        567.80        40.05 o                         
   4  -5   2       4391.23       4249.03       118.20 o                         
   5  -5   2       1100.42       1117.32        71.49 o                         
   6  -5   2        184.06        205.83        37.77 o                         
   7  -5   2       1782.27       1876.96        97.11 o                         
   8  -5   2       2508.37       2455.04       133.81 o                         
   9  -5   2        143.11        122.30        21.49 o                         
  10  -5   2          2.87          0.23        15.27 o                         
  11  -5   2       1087.97       1220.84        72.08 o                         
  12  -5   2         32.23         15.28        22.65 o                         
  13  -5   2          3.57          6.52        10.18 o                         
 -12  -4   2          3.79         22.49        30.43 o                         
 -11  -4   2        165.44         78.04        27.77 o                         
 -10  -4   2        863.46        987.02       140.54 o                         
  -9  -4   2       2641.84       2820.27       164.90 o                         
  -8  -4   2        388.43        491.07        57.23 o                         
  -7  -4   2        946.50       1098.28       134.82 o                         
  -6  -4   2       1238.05       1155.13        95.31 o                         
  -5  -4   2      11772.73      11478.24       225.69 o                         
  -4  -4   2      22533.83      21013.50       269.50 o                         
  -3  -4   2       1983.83       1701.78        85.01 o                         
  -2  -4   2      18577.29      16263.52       327.40 o                         
  -1  -4   2      16100.75      15853.71       275.27 o                         
   0  -4   2       3253.91       2883.83       103.54 o                         
   1  -4   2       2270.05       1953.60        78.35 o                         
   2  -4   2      16087.58      14955.96       233.52 o                         
   3  -4   2      38272.94      32702.58       632.94 o                         
   4  -4   2      57533.68      59555.02      1017.06 o                         
   5  -4   2      11471.47      12944.53       288.98 o                         
   6  -4   2        407.47        287.47        39.29 o                         
   7  -4   2        208.39        157.86        25.12 o                         
   8  -4   2        698.51        684.75        51.10 o                         
   9  -4   2        821.36        792.27        62.49 o                         
  10  -4   2         69.16        101.99        22.11 o                         
  11  -4   2         95.02         62.36        19.86 o                         
  12  -4   2         31.03         33.09        15.76 o                         
  13  -4   2          7.24          9.28        10.21 o                         
 -12  -3   2        280.13         71.96       228.60 o                         
 -11  -3   2         34.83         35.71        20.25 o                         
 -10  -3   2         13.28         37.02        29.92 o                         
  -9  -3   2        490.60        384.37        64.21 o                         
  -8  -3   2        189.21        242.51        41.47 o                         
  -7  -3   2       2015.24       2069.59       109.82 o                         
  -6  -3   2       2042.70       2146.27       115.73 o                         
  -5  -3   2        169.96        149.06        24.71 o                         
  -4  -3   2      15702.22      15598.89       272.70 o                         
  -3  -3   2       1603.87       1543.39        89.37 o                         
  -2  -3   2         38.92         84.31        18.62 o                         
  -1  -3   2      16522.15      13304.63       249.85 o                         
   0  -3   2       4782.69       3368.50       130.59 o                         
   1  -3   2      12068.45       9676.85       173.42 o                         
   2  -3   2        241.22        149.23        23.34 o                         
   3  -3   2       3986.80       4324.45       109.30 o                         
   4  -3   2        917.95       1052.88        59.68 o                         
   5  -3   2       8481.56       8365.15       190.17 o                         
   6  -3   2        185.30         99.84        24.82 o                         
   7  -3   2        299.45        328.66        39.09 o                         
   8  -3   2       2649.24       2740.72       201.60 o                         
   9  -3   2        130.47        163.56        30.50 o                         
  10  -3   2          9.21        -16.31        19.96 o                         
  11  -3   2       1018.66       1232.59        71.99 o                         
  12  -3   2         18.76         13.79        16.93 o                         
  13  -3   2          3.86          1.45         7.66 o                         
 -12  -2   2        149.74        152.92        55.56 o                         
 -11  -2   2         19.68        -17.73        62.18 o                         
 -10  -2   2        671.32        505.45        62.58 o                         
  -9  -2   2        342.35        321.14        58.56 o                         
  -8  -2   2       1728.96       1516.28        76.17 o                         
  -7  -2   2        650.76        807.32        98.76 o                         
  -6  -2   2         40.50         71.08        20.19 o                         
  -5  -2   2      18049.67      18601.24       282.76 o                         
  -4  -2   2       2338.25       2093.08        92.39 o                         
  -3  -2   2      10027.74      10404.09       211.67 o                         
  -2  -2   2      58748.63      53294.13       636.88 o                         
  -1  -2   2         66.76         46.28         9.86 o                         
   0  -2   2       8067.40       6628.68       340.34 o                         
   1  -2   2      63020.32      57094.26       335.83 o                         
   2  -2   2        721.44        674.05        46.17 o                         
   3  -2   2      31515.10      31313.74       827.05 o                         
   4  -2   2      15416.45      15333.93       226.61 o                         
   5  -2   2         11.81         12.95        14.00 o                         
   6  -2   2      15798.29      18767.28       307.94 o                         
   7  -2   2        292.80        341.44        40.10 o                         
   8  -2   2       2098.16       1955.52        83.47 o                         
   9  -2   2          5.75         14.24        17.02 o                         
  10  -2   2        108.89         96.38        23.78 o                         
  11  -2   2         33.46         38.82        18.46 o                         
  12  -2   2          7.22         -3.75        14.31 o                         
  13  -2   2          9.56        -15.61        15.61 o                         
 -12  -1   2         53.42         43.13        24.40 o                         
 -11  -1   2        116.26        127.06        29.47 o                         
 -10  -1   2        191.37        156.41        45.33 o                         
  -9  -1   2         14.88          3.67        17.00 o                         
  -8  -1   2       2038.76       2075.27       105.46 o                         
  -7  -1   2         93.14         96.77        22.08 o                         
  -6  -1   2        943.27       1062.83        81.98 o                         
  -5  -1   2       4271.70       4276.14       147.10 o                         
  -4  -1   2        172.69        167.64        28.53 o                         
  -3  -1   2       4429.74       4444.43       118.85 o                         
  -2  -1   2        754.03        666.66        35.72 o                         
  -1  -1   2       1002.91        936.66        64.01 o                         
   0  -1   2       1347.56        972.61        29.60 o                         
   1  -1   2         21.70         29.64         7.16 o                         
   2  -1   2       7464.87       6262.23       126.90 o                         
   3  -1   2       9232.77       8549.64       170.89 o                         
   4  -1   2       2240.65       2046.27        75.69 o                         
   5  -1   2         69.11         89.14        22.55 o                         
   6  -1   2        401.22        420.19        53.05 o                         
   7  -1   2       3304.03       3798.18       120.67 o                         
   8  -1   2         38.60         23.31        14.59 o                         
   9  -1   2        259.15        319.65        38.25 o                         
  10  -1   2       1065.41        749.26        57.05 o                         
  11  -1   2         54.96        109.28        28.44 o                         
  12  -1   2         31.23          7.67        16.61 o                         
 -12   0   2        319.70        437.35        98.69 o                         
 -11   0   2         89.77        140.68        36.64 o                         
 -10   0   2         11.30         28.44        17.96 o                         
  -9   0   2         87.98        100.80        20.08 o                         
  -8   0   2       1653.23       1634.46       122.11 o                         
  -7   0   2       6621.93       7199.71       244.28 o                         
  -6   0   2       5099.27       5836.45       167.82 o                         
  -5   0   2       9312.38       8807.70       211.40 o                         
  -4   0   2         46.98         70.72        16.89 o                         
  -3   0   2        318.82        323.16        45.74 o                         
  -2   0   2      42229.84      34644.66       495.49 o                         
  -1   0   2       5984.63       5156.80       100.65 o                         
   0   0   2      11138.59      10138.49       147.61 o                         
   1   0   2      92666.36      80014.43       795.46 o                         
   2   0   2        156.48        206.95        21.90 o                         
   3   0   2      25210.61      22666.35       336.60 o                         
   4   0   2      18157.21      19126.85       295.31 o                         
   5   0   2       3972.09       3628.46       123.94 o                         
   6   0   2       4986.64       5313.86       147.47 o                         
   7   0   2       2825.00       2929.72       111.33 o                         
   8   0   2        882.26       1050.67        66.86 o                         
   9   0   2         34.64         -0.52        15.78 o                         
  10   0   2        447.47        477.24        64.13 o                         
  11   0   2          6.72         10.72        16.87 o                         
  12   0   2        706.97       1027.06        88.37 o                         
 -13   1   2        174.67        334.17        65.09 o                         
 -12   1   2          6.24         12.45        15.92 o                         
 -11   1   2         43.78         43.40        26.28 o                         
 -10   1   2         73.02         82.43        23.27 o                         
  -9   1   2         14.98         -5.81        18.10 o                         
  -8   1   2        434.09        466.40        51.91 o                         
  -7   1   2        787.55        879.68        87.28 o                         
  -6   1   2       1006.28       1140.70        84.48 o                         
  -5   1   2      19842.09      20247.48       348.80 o                         
  -4   1   2         47.26         40.93         9.93 o                         
  -3   1   2       3010.75       2689.98        90.12 o                         
  -2   1   2       3519.81       3021.17        80.53 o                         
  -1   1   2        161.21        146.26        11.73 o                         
   0   1   2        645.46        411.35        21.82 o                         
   1   1   2       2073.35       2190.74        65.52 o                         
   2   1   2        357.64        292.02        27.79 o                         
   3   1   2       2695.31       2749.59       109.85 o                         
   4   1   2       2554.20       2514.33        90.28 o                         
   5   1   2       4202.13       4566.02       137.82 o                         
   6   1   2         13.48         39.24        17.77 o                         
   7   1   2        226.30        262.15        30.95 o                         
   8   1   2         11.41         -3.45        14.82 o                         
   9   1   2          4.21         20.72        30.26 o                         
  10   1   2        126.95         81.32        22.87 o                         
  11   1   2          4.21         11.81        28.44 o                         
  12   1   2        111.46        105.03        22.07 o                         
 -13   2   2         36.46         34.58        40.61 o                         
 -12   2   2          8.81          0.96        20.18 o                         
 -11   2   2        222.28        205.15        30.36 o                         
 -10   2   2        103.28         58.52        26.65 o                         
  -9   2   2        429.08        222.60        36.17 o                         
  -8   2   2        642.13        633.40        55.72 o                         
  -7   2   2        551.45        767.40        89.13 o                         
  -6   2   2         11.31         44.43        14.61 o                         
  -5   2   2       2601.09       2163.55        97.07 o                         
  -4   2   2       1255.86       1447.36        70.19 o                         
  -3   2   2       8830.92       8442.89       277.58 o                         
  -2   2   2      28707.09      24116.65       254.11 o                         
  -1   2   2       1294.59        942.83        37.95 o                         
   0   2   2       1265.48       1437.22        44.59 o                         
   1   2   2        468.26        379.85        32.96 o                         
   2   2   2       3299.68       2707.65        88.19 o                         
   3   2   2       7007.48       6095.73       134.10 o                         
   4   2   2       6078.24       6208.45       221.76 o                         
   5   2   2       3963.27       3671.31       103.34 o                         
   6   2   2       1694.97       1658.67        69.89 o                         
   7   2   2        801.44        768.80        56.95 o                         
   8   2   2       1242.65       1245.12        76.20 o                         
   9   2   2        177.21         88.73        27.10 o                         
  10   2   2        794.47        830.31        66.09 o                         
  11   2   2        172.65        243.75        37.10 o                         
  12   2   2          4.39         -9.66         9.66 o                         
 -13   3   2          5.46          4.54         9.76 o                         
 -12   3   2        189.05        118.10        34.53 o                         
 -11   3   2         31.87         21.84        19.90 o                         
 -10   3   2        391.17        528.64        61.41 o                         
  -9   3   2        153.45         68.73        20.69 o                         
  -8   3   2          2.04        -15.27        19.11 o                         
  -7   3   2        304.51        548.74        75.38 o                         
  -6   3   2       3459.33       3977.33       189.36 o                         
  -5   3   2       2512.06       2703.80       109.43 o                         
  -4   3   2         75.36        209.50        33.09 o                         
  -3   3   2       6011.45       5588.30       120.89 o                         
  -2   3   2       2604.21       2109.02       106.38 o                         
  -1   3   2         35.58         21.89         7.57 o                         
   0   3   2        174.97        105.87        17.48 o                         
   1   3   2       2301.73       1879.09        60.18 o                         
   2   3   2       2810.87       2938.30        93.26 o                         
   3   3   2       5791.89       5528.70       146.14 o                         
   4   3   2      56523.25      59074.38      1238.10 o                         
   5   3   2       1722.92       1887.66        79.84 o                         
   6   3   2        768.82        799.80        50.23 o                         
   7   3   2        967.62        792.02        55.50 o                         
   8   3   2        350.41        280.37        42.01 o                         
   9   3   2        398.24        441.82        49.44 o                         
  10   3   2        125.41        108.09        26.39 o                         
  11   3   2         31.30         27.24        17.46 o                         
  12   3   2        240.54        226.97        46.34 o                         
 -13   4   2         15.55        -13.76        26.72 o                         
 -12   4   2         30.44        -14.00        22.60 o                         
 -11   4   2        171.77        141.26        29.56 o                         
 -10   4   2          8.84         13.15        19.87 o                         
  -9   4   2       1375.64       1144.48        76.82 o                         
  -8   4   2       5964.23       6206.37       333.72 o                         
  -7   4   2        631.75        845.45        89.21 o                         
  -6   4   2       2157.11       2237.24       132.02 o                         
  -5   4   2      26108.71      25685.52       458.15 o                         
  -4   4   2       2619.94       2443.76        85.83 o                         
  -3   4   2        240.34        318.57        35.33 o                         
  -2   4   2      77637.82      63766.73      1567.12 o                         
  -1   4   2      22541.17      19164.28       290.98 o                         
   0   4   2      32987.14      30257.61       356.05 o                         
   1   4   2      13905.87      13037.96       179.02 o                         
   2   4   2      69224.52      66900.29       596.62 o                         
   3   4   2       4169.17       3932.00       157.85 o                         
   4   4   2      29235.70      28080.77       746.97 o                         
   5   4   2        425.27        347.46        41.68 o                         
   6   4   2       3879.18       3926.17       109.23 o                         
   7   4   2        238.06        250.34        34.03 o                         
   8   4   2         84.21         41.71        17.16 o                         
   9   4   2        233.56        177.96        28.16 o                         
  10   4   2        828.53        909.80        88.34 o                         
  11   4   2        112.45         89.73        19.65 o                         
  12   4   2         20.30         -0.53        10.85 o                         
 -13   5   2         21.69         49.74        30.43 o                         
 -12   5   2          3.49         38.38        27.44 o                         
 -11   5   2        393.67        566.82        54.88 o                         
 -10   5   2          2.24         13.20        24.36 o                         
  -9   5   2       1991.66       2100.38       107.60 o                         
  -8   5   2       6514.01       7009.39       327.81 o                         
  -7   5   2        470.71        414.51        56.72 o                         
  -6   5   2       2891.88       3651.09       142.56 o                         
  -5   5   2       6278.49       6383.41       149.16 o                         
  -4   5   2       9067.61       8553.92       182.22 o                         
  -3   5   2        648.36        633.82        47.91 o                         
  -2   5   2       2767.04       2747.11        92.22 o                         
  -1   5   2       1419.25       1468.62        80.10 o                         
   0   5   2      12394.47       9774.53       346.75 o                         
   1   5   2       1922.08       1692.46        53.31 o                         
   2   5   2        756.16        865.47        38.57 o                         
   3   5   2       4237.94       3895.68       107.79 o                         
   4   5   2      10865.01      10467.22       224.69 o                         
   5   5   2        591.35        580.73        42.47 o                         
   6   5   2        117.70        173.03        25.49 o                         
   7   5   2        496.65        630.30        48.47 o                         
   8   5   2       1593.19       1450.98        94.64 o                         
   9   5   2       1423.22       1505.40       108.72 o                         
  10   5   2        399.56        388.52        56.52 o                         
  11   5   2        180.26        199.03        59.27 o                         
 -13   6   2         94.71        159.01        47.62 o                         
 -12   6   2        110.47         53.19        25.26 o                         
 -11   6   2         13.85         51.02        27.49 o                         
 -10   6   2        385.67        449.32        57.89 o                         
  -9   6   2       1795.56       1717.61       121.67 o                         
  -8   6   2        185.86        184.46        38.59 o                         
  -7   6   2        687.51        875.10        81.37 o                         
  -6   6   2        866.60       1068.63        65.32 o                         
  -5   6   2       8305.96       8003.92       161.16 o                         
  -4   6   2        108.72        139.29        22.26 o                         
  -3   6   2      15504.82      14401.65       225.01 o                         
  -2   6   2       9843.08       9661.50       208.00 o                         
  -1   6   2       1463.00       1266.78        56.53 o                         
   0   6   2      12949.93      11481.79       289.94 o                         
   1   6   2       7934.81       7187.32       111.92 o                         
   2   6   2       4608.19       4684.39        92.87 o                         
   3   6   2       2561.26       2622.70        86.77 o                         
   4   6   2      10897.41      11818.13       275.03 o                         
   5   6   2         13.41          3.28        11.66 o                         
   6   6   2        262.65        267.20        37.06 o                         
   7   6   2       3788.37       2864.33       187.22 o                         
   8   6   2        423.20        430.93        57.01 o                         
   9   6   2         80.92         24.36        91.28 o                         
  10   6   2         78.45         20.07        13.41 o                         
  11   6   2        218.33        328.20        47.41 o                         
 -13   7   2         27.45         61.38        29.63 o                         
 -12   7   2        222.82        348.61        58.41 o                         
 -11   7   2          3.16         13.26        19.82 o                         
 -10   7   2         35.53         33.58        25.09 o                         
  -9   7   2        119.61        129.57        28.96 o                         
  -8   7   2        738.30        654.70        56.94 o                         
  -7   7   2        855.85       1220.59        95.02 o                         
  -6   7   2       3364.06       3565.04       116.37 o                         
  -5   7   2         27.32         30.37        10.99 o                         
  -4   7   2       1284.05       1088.44        60.99 o                         
  -3   7   2        357.07        329.86        29.03 o                         
  -2   7   2        211.33        217.22        21.23 o                         
  -1   7   2       9683.14       8335.74       208.94 o                         
   0   7   2        183.65        226.56        19.42 o                         
   1   7   2         14.77         65.62        11.99 o                         
   2   7   2       2135.39       1899.46        62.42 o                         
   3   7   2       5359.42       5265.24       153.66 o                         
   4   7   2       2059.14       1925.13        78.88 o                         
   5   7   2        142.49        102.62        20.68 o                         
   6   7   2        201.70        195.27        30.43 o                         
   7   7   2          5.08         14.91        17.65 o                         
   8   7   2        261.99        400.43        59.33 o                         
   9   7   2        211.36        120.97        33.69 o                         
  10   7   2        127.20        201.86        36.79 o                         
  11   7   2        337.90        286.67        39.30 o                         
 -13   8   2         80.84         94.72        34.40 o                         
 -12   8   2        154.70        161.64        39.69 o                         
 -11   8   2        277.15        282.21        34.07 o                         
 -10   8   2        623.98        533.70        64.05 o                         
  -9   8   2        595.14        525.98        64.89 o                         
  -8   8   2       2726.59       2834.29       108.45 o                         
  -7   8   2       5486.59       6848.78       191.08 o                         
  -6   8   2        249.92        350.54        38.30 o                         
  -5   8   2       1460.71       1574.22        68.01 o                         
  -4   8   2       7681.93       8286.69       235.88 o                         
  -3   8   2        112.32         93.65        18.50 o                         
  -2   8   2      12376.49      12053.76       178.23 o                         
  -1   8   2      10839.36      11263.47       286.05 o                         
   0   8   2       1322.51       1346.21        57.82 o                         
   1   8   2       2083.84       1953.75        55.22 o                         
   2   8   2       1023.17        529.52        33.85 o                         
   3   8   2      27867.21      28491.60       304.95 o                         
   4   8   2        872.05        744.75        43.81 o                         
   5   8   2       4833.98       4907.10       157.02 o                         
   6   8   2        422.00        516.40        48.18 o                         
   7   8   2         42.44         28.52        25.40 o                         
   8   8   2       2632.24       2638.93       127.30 o                         
   9   8   2          8.79          9.73        19.77 o                         
  10   8   2        400.85        304.16        41.00 o                         
  11   8   2         85.50         90.03        19.44 o                         
 -12   9   2        263.99        288.20        81.43 o                         
 -11   9   2         10.23          1.64        15.33 o                         
 -10   9   2        236.84        171.19        36.53 o                         
  -9   9   2         36.21         26.36        24.66 o                         
  -8   9   2        462.01        457.46        39.15 o                         
  -7   9   2         37.31         33.19        15.32 o                         
  -6   9   2       1160.29       1177.31        71.76 o                         
  -5   9   2         70.60         61.05        14.27 o                         
  -4   9   2       3343.24       3739.13       100.83 o                         
  -3   9   2        988.58        919.36        54.27 o                         
  -2   9   2       7216.58       6834.58       161.84 o                         
  -1   9   2        209.98        179.03        21.98 o                         
   0   9   2       2598.06       2564.97        92.63 o                         
   1   9   2         53.86         53.51        14.42 o                         
   2   9   2        552.36        450.81        32.36 o                         
   3   9   2       3633.08       3956.86       102.13 o                         
   4   9   2       3549.95       3845.93       111.39 o                         
   5   9   2       2822.33       2824.33       101.81 o                         
   6   9   2         68.78         75.15        14.67 o                         
   7   9   2       1103.84       1158.16        77.79 o                         
   8   9   2         94.54        146.82        28.94 o                         
   9   9   2         71.49        104.62        30.52 o                         
  10   9   2         60.88         26.27        19.05 o                         
  11   9   2         48.37         84.93        29.90 o                         
 -12  10   2        160.78        170.94        39.35 o                         
 -11  10   2         14.87         14.82        13.58 o                         
 -10  10   2         79.77         18.32        24.48 o                         
  -9  10   2         15.39         -1.07        23.56 o                         
  -8  10   2       2338.58       2997.60       165.06 o                         
  -7  10   2       2829.16       2592.65       162.75 o                         
  -6  10   2         54.87         32.62        13.99 o                         
  -5  10   2       2084.59       2598.49        93.90 o                         
  -4  10   2        316.73        335.31        34.69 o                         
  -3  10   2       5801.69       5056.99       129.55 o                         
  -2  10   2        397.91        314.80        35.57 o                         
  -1  10   2         29.09         58.46        16.74 o                         
   0  10   2       2848.66       3112.85        92.75 o                         
   1  10   2       3087.06       3371.75        93.09 o                         
   2  10   2        123.56        192.09        21.98 o                         
   3  10   2       5542.68       5656.11       129.70 o                         
   4  10   2       4046.89       3734.84       107.49 o                         
   5  10   2       1256.53       1088.04        57.21 o                         
   6  10   2        271.33        267.18        30.47 o                         
   7  10   2        977.52       1110.27        72.89 o                         
   8  10   2        504.71        430.68        46.77 o                         
   9  10   2         10.79          2.99        13.32 o                         
  10  10   2         12.79          1.84        11.20 o                         
 -12  11   2         17.79         18.32        11.35 o                         
 -11  11   2         46.09         42.68        16.14 o                         
 -10  11   2        367.20        369.47        48.70 o                         
  -9  11   2         43.50         61.13        21.85 o                         
  -8  11   2       1209.88       1136.72        84.24 o                         
  -7  11   2        283.35        205.76        24.54 o                         
  -6  11   2          7.19         -3.93        12.79 o                         
  -5  11   2        175.52        195.13        25.49 o                         
  -4  11   2       1698.63       1789.51        83.76 o                         
  -3  11   2          6.18         23.36        13.07 o                         
  -2  11   2         57.62         42.19        15.85 o                         
  -1  11   2       1921.77       1824.27        72.02 o                         
   0  11   2       3646.07       4001.00       102.20 o                         
   1  11   2       2804.59       2996.25        98.47 o                         
   2  11   2         56.77         65.98        12.73 o                         
   3  11   2         85.73         49.52        14.84 o                         
   4  11   2          7.93        -13.47        13.64 o                         
   5  11   2        202.75        194.69        25.52 o                         
   6  11   2        158.88        144.39        22.62 o                         
   7  11   2        169.33        197.14        34.34 o                         
   8  11   2          2.25          9.76         9.69 o                         
   9  11   2         10.22          2.58        13.30 o                         
  10  11   2         31.36         25.66        19.58 o                         
 -12  12   2        355.22        268.96        40.22 o                         
 -11  12   2         90.54        100.61        24.69 o                         
 -10  12   2         37.42         38.41        28.89 o                         
  -9  12   2         58.99         47.54        27.92 o                         
  -8  12   2        431.42        499.72        47.28 o                         
  -7  12   2        370.41        432.87        37.81 o                         
  -6  12   2        135.94        146.42        21.96 o                         
  -5  12   2       2831.28       2954.73       116.87 o                         
  -4  12   2        223.74        299.82        38.04 o                         
  -3  12   2         96.23        127.75        24.93 o                         
  -2  12   2       7372.79       7750.98       192.22 o                         
  -1  12   2         64.95         69.13        17.82 o                         
   0  12   2        297.08        283.31        30.46 o                         
   1  12   2       3320.78       4085.44       164.43 o                         
   2  12   2        121.61         92.03        18.84 o                         
   3  12   2       3348.23       3651.44        94.91 o                         
   4  12   2       2679.95       3002.36        88.88 o                         
   5  12   2        312.01        369.83        34.86 o                         
   6  12   2        736.31        748.35        59.92 o                         
   7  12   2         62.15         55.16        22.83 o                         
   8  12   2         69.01         80.09        19.32 o                         
   9  12   2         30.24         30.90        20.11 o                         
  10  12   2        139.25        159.81        43.66 o                         
 -12  13   2          8.92         -4.76        17.73 o                         
 -11  13   2        280.32        264.99        47.64 o                         
 -10  13   2         96.50         61.75        24.83 o                         
  -9  13   2          1.66        -21.12        21.12 o                         
  -8  13   2        300.84        319.95        36.67 o                         
  -7  13   2          6.81          8.80        14.21 o                         
  -6  13   2        669.50        845.54        74.45 o                         
  -5  13   2        401.84        416.73        46.47 o                         
  -4  13   2          2.40         -9.28        18.19 o                         
  -3  13   2          7.78        -15.76        17.90 o                         
  -2  13   2        152.51        252.05        28.99 o                         
  -1  13   2        236.13        225.27        25.79 o                         
   0  13   2        737.29        823.70        48.91 o                         
   1  13   2          0.56         -6.11        12.12 o                         
   2  13   2       2162.85       2812.79       108.11 o                         
   3  13   2         14.39         25.02        13.63 o                         
   4  13   2        966.77       1106.56        79.21 o                         
   5  13   2        435.00        677.82        50.68 o                         
   6  13   2        408.53        614.22        54.41 o                         
   7  13   2        258.65        347.38        46.06 o                         
   8  13   2        130.04        156.60        45.66 o                         
   9  13   2        244.19        247.10        70.25 o                         
 -12  14   2         10.28         -1.59        16.14 o                         
 -11  14   2          8.45          4.69        14.12 o                         
 -10  14   2         98.25        146.90        46.67 o                         
  -9  14   2         44.73         60.77        29.36 o                         
  -8  14   2        926.58        942.80        75.92 o                         
  -7  14   2       3065.99       3917.88       175.09 o                         
  -6  14   2       1378.98       1731.71        88.28 o                         
  -5  14   2        758.73        723.77        68.49 o                         
  -4  14   2         85.18        124.50        19.10 o                         
  -3  14   2        318.25        310.11        45.07 o                         
  -2  14   2       1946.32       1922.02        86.19 o                         
  -1  14   2        927.83        886.20        63.14 o                         
   0  14   2       1423.02       1729.53       133.30 o                         
   1  14   2        222.68        269.98        25.75 o                         
   2  14   2        796.07        990.70        52.67 o                         
   3  14   2        294.43        507.20        42.78 o                         
   4  14   2        157.66        109.93        24.54 o                         
   5  14   2         30.31         51.20        19.99 o                         
   6  14   2        526.06        466.92        55.67 o                         
   7  14   2        264.89        219.83        39.55 o                         
   8  14   2         95.03        127.90        27.43 o                         
   9  14   2         13.09        -10.48        12.49 o                         
 -11  15   2          4.27         11.43        15.58 o                         
 -10  15   2         63.48         31.33        19.40 o                         
  -9  15   2        322.48        330.45        43.10 o                         
  -8  15   2        104.22        110.13        27.14 o                         
  -7  15   2         18.61         29.03        17.52 o                         
  -6  15   2        360.13        259.35        49.66 o                         
  -5  15   2        258.83        223.92        25.02 o                         
  -4  15   2        655.46        844.13        48.12 o                         
  -3  15   2         27.73         19.05        12.85 o                         
  -2  15   2         14.41         68.04        15.17 o                         
  -1  15   2        647.80        617.40        37.89 o                         
   0  15   2       4740.76       5156.89       179.55 o                         
   1  15   2       3122.96       3095.47       141.75 o                         
   2  15   2        136.87        104.02        19.76 o                         
   3  15   2       2028.81       2216.02        97.12 o                         
   4  15   2        175.27        194.92        28.55 o                         
   5  15   2          5.46         -4.62        16.91 o                         
   6  15   2       1129.30       1176.20        84.61 o                         
   7  15   2        179.94        212.69        35.91 o                         
   8  15   2         48.84         55.56        26.50 o                         
 -11  16   2         30.52         42.77        20.53 o                         
 -10  16   2         67.77         36.02        16.75 o                         
  -9  16   2        425.62        259.70        59.84 o                         
  -8  16   2        278.64        263.74        40.13 o                         
  -7  16   2          7.49         -3.38        15.89 o                         
  -6  16   2        181.03        268.98        31.35 o                         
  -5  16   2        550.28        596.36        43.30 o                         
  -4  16   2         13.18         32.27        17.23 o                         
  -3  16   2       4714.10       6103.16       141.02 o                         
  -2  16   2        612.03        734.23        44.73 o                         
  -1  16   2        121.70        123.49        16.88 o                         
   0  16   2      12319.95      14692.40       325.17 o                         
   1  16   2        201.25        161.84        24.80 o                         
   2  16   2        135.75        100.55        22.18 o                         
   3  16   2       1295.50       1614.37        74.41 o                         
   4  16   2          9.67         40.16        15.44 o                         
   5  16   2       1187.92       1292.94        89.81 o                         
   6  16   2        700.01        953.34        75.77 o                         
   7  16   2          7.72         40.28        12.12 o                         
   8  16   2          6.30          7.07         9.67 o                         
 -11  17   2          2.07        -15.83        16.64 o                         
 -10  17   2          3.29         16.63        22.60 o                         
  -9  17   2         88.12        133.20        28.64 o                         
  -8  17   2        165.63        110.22        44.91 o                         
  -7  17   2          2.10         24.14        16.48 o                         
  -6  17   2         16.67         -0.07        11.45 o                         
  -5  17   2          1.88         20.69        14.66 o                         
  -4  17   2        223.05        268.71        29.73 o                         
  -3  17   2        249.69        207.69        27.40 o                         
  -2  17   2         35.14         58.04        13.39 o                         
  -1  17   2         59.47         77.56        14.63 o                         
   0  17   2         80.73         49.88        16.25 o                         
   1  17   2        769.95        617.93        79.77 o                         
   2  17   2        141.58        126.00        22.62 o                         
   3  17   2        113.55         68.40        17.36 o                         
   4  17   2         45.22         86.37        17.86 o                         
   5  17   2        194.39        187.95        26.96 o                         
   6  17   2        112.07        104.84        20.05 o                         
   7  17   2          0.53         -0.55        11.83 o                         
 -10  18   2         47.90         20.78        36.51 o                         
  -9  18   2         96.26         71.69        28.52 o                         
  -8  18   2         75.67         46.38        22.54 o                         
  -7  18   2        348.02        299.08        33.26 o                         
  -6  18   2        308.68        324.67        34.55 o                         
  -5  18   2          3.54         12.64        11.77 o                         
  -4  18   2        137.72        115.78        22.99 o                         
  -3  18   2        806.09       1015.18        61.57 o                         
  -2  18   2          6.05         42.20        20.11 o                         
  -1  18   2          6.39         42.89        18.08 o                         
   0  18   2        101.25         51.77        17.32 o                         
   1  18   2          4.74          0.13        13.68 o                         
   2  18   2         40.82         30.32        17.01 o                         
   3  18   2          9.78         34.94        17.50 o                         
   4  18   2        239.09        126.50        24.12 o                         
   5  18   2         13.29         -0.56        16.50 o                         
   6  18   2        445.36        466.14        47.61 o                         
   7  18   2        172.05        104.85        23.68 o                         
 -10  19   2        116.70         74.05        30.18 o                         
  -9  19   2          4.68          6.79        12.56 o                         
  -8  19   2         23.98         -6.51        22.47 o                         
  -7  19   2        187.16        182.35        24.32 o                         
  -6  19   2        171.92        159.55        24.49 o                         
  -5  19   2        113.58        103.02        23.11 o                         
  -4  19   2        105.55         76.46        18.56 o                         
  -3  19   2        230.29        186.28        25.12 o                         
  -2  19   2        226.43        215.03        30.75 o                         
  -1  19   2         82.47         72.32        20.74 o                         
   0  19   2        331.13        384.40        40.58 o                         
   1  19   2        236.66        245.90        31.14 o                         
   2  19   2        509.20        452.17        42.53 o                         
   3  19   2        402.99        358.33        43.72 o                         
   4  19   2         15.14         49.34        18.74 o                         
   5  19   2        244.90        205.35        32.43 o                         
   6  19   2         23.00         15.82        10.38 o                         
  -9  20   2         91.13         66.38        17.72 o                         
  -8  20   2         18.59         15.21        11.83 o                         
  -7  20   2        325.55        295.14        47.74 o                         
  -6  20   2         97.06         91.04        19.79 o                         
  -5  20   2        403.47        456.91        42.94 o                         
  -4  20   2        419.47        427.59        50.52 o                         
  -3  20   2         89.10        138.92        27.05 o                         
  -2  20   2         78.08        140.96        31.50 o                         
  -1  20   2       1230.73       1053.98        99.20 o                         
   0  20   2        439.65        485.85        40.46 o                         
   1  20   2         30.05         81.64        23.12 o                         
   2  20   2       1821.29       1849.81       138.00 o                         
   3  20   2        190.82        168.87        26.08 o                         
   4  20   2        492.18        388.45        38.62 o                         
   5  20   2        207.23        199.88        26.31 o                         
   6  20   2         72.89         48.42        25.93 o                         
  -8  21   2          0.42        -12.06        12.06 o                         
  -7  21   2         23.71         34.40        15.29 o                         
  -6  21   2        230.36        168.60        61.46 o                         
  -5  21   2          5.89        -14.76        15.02 o                         
  -4  21   2        234.48        146.83        34.28 o                         
  -3  21   2         28.41         -7.10        17.96 o                         
  -2  21   2          2.55         24.98        17.98 o                         
  -1  21   2          2.05         12.32        18.28 o                         
   0  21   2         74.27         47.20        22.05 o                         
   1  21   2        184.58        111.63        31.81 o                         
   2  21   2        201.37        150.60        25.63 o                         
   3  21   2         39.27         12.68        14.26 o                         
   4  21   2         61.61         61.36        12.75 o                         
   5  21   2        145.70         99.75        27.25 o                         
  -8  22   2          1.77         15.83        11.68 o                         
  -7  22   2         17.63          8.77        25.00 o                         
  -6  22   2         27.08         61.23        16.51 o                         
  -5  22   2        114.78        242.06        33.21 o                         
  -4  22   2         89.93         42.61        16.39 o                         
  -3  22   2        177.42        148.44        34.63 o                         
  -2  22   2          0.56        -20.57        20.57 o                         
  -1  22   2        117.88         82.93        24.31 o                         
   0  22   2        812.64       1279.95       123.43 o                         
   1  22   2          4.18        -14.73        19.25 o                         
   2  22   2         35.20         58.01        19.59 o                         
   3  22   2         46.80         45.57        15.66 o                         
   4  22   2         47.26         20.64        14.82 o                         
  -7  23   2         12.72         20.31        15.83 o                         
  -6  23   2          9.52        -11.09        14.02 o                         
  -5  23   2          0.04          3.01         8.70 o                         
  -4  23   2          6.51          3.86        12.11 o                         
  -3  23   2         10.34         -9.32         9.32 o                         
  -2  23   2         98.99         36.72        26.21 o                         
  -1  23   2         24.70          3.04        16.04 o                         
   0  23   2         15.86         -5.23        15.15 o                         
   1  23   2         46.53         -6.25        11.70 o                         
   2  23   2          4.91         25.14        22.22 o                         
   3  23   2          5.49         -5.56        12.96 o                         
  -6  24   2        117.48        102.85        24.90 o                         
  -5  24   2        130.27        152.16        31.58 o                         
  -4  24   2        208.33        176.77        41.14 o                         
  -3  24   2        305.90        370.08        41.99 o                         
  -2  24   2         25.25         49.58        18.53 o                         
  -1  24   2         64.87         78.33        25.05 o                         
   0  24   2        226.54        269.69        42.37 o                         
   1  24   2        315.91        293.69        52.12 o                         
  -5  25   2          4.75        -23.02        23.02 o                         
  -4  25   2          7.04          9.59         9.21 o                         
  -3  25   2         10.40         -8.55        11.41 o                         
  -2  25   2          3.72          6.88        13.49 o                         
  -1  25   2         39.65         37.57        17.73 o                         
   0  25   2         32.94         20.64        13.49 o                         
   0 -26   3         10.35          4.23         8.47 o                         
   1 -26   3        164.91        211.40        43.66 o                         
   2 -26   3          4.76         10.89        12.30 o                         
   3 -26   3          6.91         -4.85        10.17 o                         
   4 -26   3        565.87        608.75        54.17 o                         
   5 -26   3         66.46        115.32        22.76 o                         
  -2 -25   3         67.64         42.33        21.96 o                         
  -1 -25   3         15.07         -5.03         8.64 o                         
   0 -25   3          0.32         21.29        11.00 o                         
   1 -25   3         12.26         29.82        24.61 o                         
   2 -25   3         30.35         -7.39        18.53 o                         
   3 -25   3          6.27         -0.28        14.14 o                         
   4 -25   3          2.01         -2.90        14.20 o                         
   5 -25   3        106.33         79.95        21.83 o                         
   6 -25   3         16.39          5.36        15.48 o                         
  -3 -24   3         68.04         61.70        17.03 o                         
  -2 -24   3          0.06         18.60        11.77 o                         
  -1 -24   3        219.05        152.24        31.64 o                         
   0 -24   3         75.11         56.47        20.32 o                         
   1 -24   3          0.14         22.55        13.67 o                         
   2 -24   3        488.73        391.92        40.27 o                         
   3 -24   3          1.80         19.64        19.37 o                         
   4 -24   3         27.12        107.26        27.76 o                         
   5 -24   3          0.50         11.51        27.12 o                         
   6 -24   3         24.48         -6.15        32.28 o                         
   7 -24   3         11.43         51.00        23.02 o                         
  -4 -23   3         11.96         23.88        11.83 o                         
  -3 -23   3          1.98          4.59        13.52 o                         
  -2 -23   3        143.90        197.24        37.28 o                         
  -1 -23   3         54.42         61.07        21.40 o                         
   0 -23   3         24.45         38.14        15.61 o                         
   1 -23   3        363.99        543.02        52.39 o                         
   2 -23   3         46.89         73.41        24.39 o                         
   3 -23   3          7.62          6.91        18.74 o                         
   4 -23   3        126.34        171.63        27.76 o                         
   5 -23   3         38.74         52.27        12.38 o                         
   6 -23   3         14.48          9.11        15.62 o                         
   7 -23   3          1.13         -8.43        14.46 o                         
   8 -23   3        131.97        105.57        32.54 o                         
  -5 -22   3         10.06         -1.23         7.87 o                         
  -4 -22   3        140.54         92.62        17.04 o                         
  -3 -22   3        412.48        335.21        34.45 o                         
  -2 -22   3        663.59        830.45        60.39 o                         
  -1 -22   3         75.08         55.63        19.30 o                         
   0 -22   3        348.21        394.15        38.10 o                         
   1 -22   3        104.70         43.64        16.07 o                         
   2 -22   3        527.51        391.92        37.63 o                         
   3 -22   3       3210.32       4374.53       184.39 o                         
   4 -22   3       2092.14       2706.14       111.26 o                         
   5 -22   3         74.99        129.56        24.86 o                         
   6 -22   3          7.48         28.06        13.53 o                         
   7 -22   3         20.42          6.31        19.78 o                         
   8 -22   3        246.85        306.65        43.89 o                         
  -6 -21   3         41.80         34.97        13.36 o                         
  -5 -21   3          9.79         11.57        21.31 o                         
  -4 -21   3        299.38        200.38        37.64 o                         
  -3 -21   3          1.46        -12.19        12.19 o                         
  -2 -21   3         36.36         32.41        14.86 o                         
  -1 -21   3        136.78         91.34        19.36 o                         
   0 -21   3        311.07        245.21        34.07 o                         
   1 -21   3        105.43         58.82        16.36 o                         
   2 -21   3         21.66         51.56        18.42 o                         
   3 -21   3         31.18          6.41        15.16 o                         
   4 -21   3        165.55        199.24        30.65 o                         
   5 -21   3         15.12         -4.86        11.95 o                         
   6 -21   3        154.79         96.76        20.15 o                         
   7 -21   3        202.50        144.19        28.44 o                         
   8 -21   3         46.22         41.58        26.58 o                         
   9 -21   3         29.75         11.96        12.31 o                         
  -6 -20   3          4.19         11.81         9.68 o                         
  -5 -20   3        320.05        270.65        46.45 o                         
  -4 -20   3          3.62          5.40        29.97 o                         
  -3 -20   3          0.05        -14.43        16.45 o                         
  -2 -20   3         12.01         -0.81        13.34 o                         
  -1 -20   3          5.70         26.92        17.52 o                         
   0 -20   3         13.05         19.68        13.14 o                         
   1 -20   3         22.72         11.61        14.35 o                         
   2 -20   3         12.61         59.80        16.04 o                         
   3 -20   3       1013.00       1086.00        69.32 o                         
   4 -20   3         52.68         59.13        18.14 o                         
   5 -20   3       1112.69       1623.20       119.26 o                         
   6 -20   3         81.45        133.28        22.89 o                         
   7 -20   3          8.74         50.94        19.83 o                         
   8 -20   3         79.63         78.53        22.75 o                         
   9 -20   3          0.49         -4.12        15.63 o                         
  10 -20   3         23.79         55.56        31.22 o                         
  -7 -19   3         51.21         61.65        37.31 o                         
  -6 -19   3         29.98         38.97        21.37 o                         
  -5 -19   3         12.25          7.71        19.62 o                         
  -4 -19   3          0.83        -10.54        19.25 o                         
  -3 -19   3        150.39        195.65        34.81 o                         
  -2 -19   3         61.06         49.34        23.80 o                         
  -1 -19   3          8.88        -13.70        13.70 o                         
   0 -19   3         24.88          9.65        14.12 o                         
   1 -19   3         54.16         54.35        16.70 o                         
   2 -19   3        129.60        185.33        23.87 o                         
   3 -19   3          0.33         -3.22        17.06 o                         
   4 -19   3        972.49        915.26       104.80 o                         
   5 -19   3        287.10        404.97        41.53 o                         
   6 -19   3         67.03         52.33        17.35 o                         
   7 -19   3       1139.13       1502.22        95.23 o                         
   8 -19   3          2.41         -4.36        20.27 o                         
   9 -19   3         25.84          0.15        20.41 o                         
  10 -19   3         93.52        144.20        53.97 o                         
  -8 -18   3         26.76          6.61        18.79 o                         
  -7 -18   3        204.36        213.41        40.37 o                         
  -6 -18   3          6.80         -4.86        13.52 o                         
  -5 -18   3       1202.75       1176.60        87.09 o                         
  -4 -18   3       2131.94       2671.55       114.35 o                         
  -3 -18   3        862.77        902.59        59.64 o                         
  -2 -18   3         39.13         27.68        21.14 o                         
  -1 -18   3         18.61         53.73        20.76 o                         
   0 -18   3       1352.28       1249.42        70.98 o                         
   1 -18   3        793.34       1049.90        59.35 o                         
   2 -18   3       1853.13       2356.23       157.78 o                         
   3 -18   3        207.15        248.77        28.81 o                         
   4 -18   3        154.15        152.70        21.81 o                         
   5 -18   3        231.14        240.66        29.61 o                         
   6 -18   3        135.86        155.02        34.04 o                         
   7 -18   3       1144.12       1244.63        68.89 o                         
   8 -18   3        139.16        106.97        22.53 o                         
   9 -18   3        138.64        153.10        29.43 o                         
  10 -18   3        166.71        135.11        26.26 o                         
  11 -18   3         32.21         30.96        23.81 o                         
  -8 -17   3         24.77         23.02        13.66 o                         
  -7 -17   3        187.73        120.44        31.45 o                         
  -6 -17   3         46.46         34.97        16.71 o                         
  -5 -17   3         99.97        128.04        27.75 o                         
  -4 -17   3        923.31        821.39        57.41 o                         
  -3 -17   3         58.76         39.73        16.14 o                         
  -2 -17   3         11.08          0.18        11.45 o                         
  -1 -17   3       2051.77       2251.35       180.16 o                         
   0 -17   3        121.48        120.50        20.89 o                         
   1 -17   3       1981.48       2201.87        96.92 o                         
   2 -17   3        117.69         90.50        16.86 o                         
   3 -17   3         65.37         35.15        12.67 o                         
   4 -17   3         67.39         76.59        16.93 o                         
   5 -17   3        274.69        197.46        24.34 o                         
   6 -17   3          2.45          0.24        15.67 o                         
   7 -17   3       1045.56       1018.38        70.18 o                         
   8 -17   3         24.07         28.95        28.35 o                         
   9 -17   3        200.78        268.04        36.86 o                         
  10 -17   3         32.52         32.33        18.08 o                         
  11 -17   3          7.25          7.14        20.37 o                         
  -8 -16   3         32.98         33.51        16.48 o                         
  -7 -16   3        147.97        160.33        33.45 o                         
  -6 -16   3        349.84        273.01        59.08 o                         
  -5 -16   3         67.63         46.80        17.15 o                         
  -4 -16   3          3.02          0.05        14.89 o                         
  -3 -16   3        210.33        155.24        24.95 o                         
  -2 -16   3         85.82         64.38        17.84 o                         
  -1 -16   3       1444.00       1890.63        84.43 o                         
   0 -16   3        272.88        272.23        38.26 o                         
   1 -16   3       2534.98       3320.85       106.16 o                         
   2 -16   3       1872.14       2303.28        85.33 o                         
   3 -16   3         93.38        120.98        16.63 o                         
   4 -16   3        198.30        211.41        23.46 o                         
   5 -16   3          3.20         16.49        15.25 o                         
   6 -16   3        355.52        269.77        31.87 o                         
   7 -16   3        117.34        101.62        18.33 o                         
   8 -16   3         64.49         92.01        22.53 o                         
   9 -16   3          8.33         12.53        15.17 o                         
  10 -16   3         24.09         28.31        19.98 o                         
  11 -16   3          0.05        -16.71        16.71 o                         
  -9 -15   3         39.95        -19.05        42.60 o                         
  -8 -15   3          8.71         22.37        12.20 o                         
  -7 -15   3        126.81        144.03        33.74 o                         
  -6 -15   3        166.35        180.80        36.22 o                         
  -5 -15   3         52.23         29.45        16.49 o                         
  -4 -15   3          9.54         13.48        22.16 o                         
  -3 -15   3        560.92        576.41        49.99 o                         
  -2 -15   3         52.15         40.08        15.77 o                         
  -1 -15   3         24.53         18.68        10.70 o                         
   0 -15   3        266.78        323.24        46.69 o                         
   1 -15   3       1819.10       2221.40        99.25 o                         
   2 -15   3        966.54       1173.17        76.62 o                         
   3 -15   3       6856.64       7807.63       336.27 o                         
   4 -15   3        365.72        272.79        24.25 o                         
   5 -15   3         31.91         32.86        14.38 o                         
   6 -15   3        745.65        895.24        52.59 o                         
   7 -15   3       2090.75       2159.30       126.26 o                         
   8 -15   3         85.04         69.66        17.56 o                         
   9 -15   3         89.82         92.92        18.18 o                         
  10 -15   3         24.38         12.15        18.76 o                         
  11 -15   3          1.33        -19.11        19.11 o                         
  -9 -14   3          4.78         15.71        21.78 o                         
  -8 -14   3         53.12        115.78        27.91 o                         
  -7 -14   3        249.07        217.59        39.57 o                         
  -6 -14   3        566.64        821.70        68.29 o                         
  -5 -14   3       4566.92       5703.48       246.98 o                         
  -4 -14   3       1055.06       1346.69        76.98 o                         
  -3 -14   3       1038.70       1262.43        70.75 o                         
  -2 -14   3       1882.63       1959.76        92.31 o                         
  -1 -14   3       3414.97       3728.28       124.06 o                         
   0 -14   3       2118.19       2414.79       102.61 o                         
   1 -14   3       9810.32      10466.67       391.60 o                         
   2 -14   3        103.31        129.32        24.86 o                         
   3 -14   3       3854.45       4191.68       119.29 o                         
   4 -14   3        136.68         89.38        17.07 o                         
   5 -14   3         78.31        100.62        17.25 o                         
   6 -14   3        961.41       1024.65        57.50 o                         
   7 -14   3       3670.81       5419.51       138.78 o                         
   8 -14   3        159.64        103.51        25.83 o                         
   9 -14   3        116.23        128.64        24.55 o                         
  10 -14   3         38.22          8.51        16.32 o                         
  11 -14   3         41.55          6.45        32.35 o                         
  12 -14   3         27.98         14.15        14.42 o                         
  -9 -13   3         50.02         71.48        27.55 o                         
  -8 -13   3        168.26        166.00        36.58 o                         
  -7 -13   3         95.22        139.72        46.93 o                         
  -6 -13   3         75.70         88.59        21.81 o                         
  -5 -13   3         26.77         14.89        19.11 o                         
  -4 -13   3        842.73        716.66        54.54 o                         
  -3 -13   3        119.80         98.48        20.67 o                         
  -2 -13   3        510.51        462.00        43.01 o                         
  -1 -13   3        236.41        251.39        30.51 o                         
   0 -13   3       1270.71       1449.13        72.21 o                         
   1 -13   3        565.26        707.46        53.90 o                         
   2 -13   3       1957.83       2365.49       104.83 o                         
   3 -13   3       4915.39       5064.83       196.08 o                         
   4 -13   3        431.14        384.96        35.50 o                         
   5 -13   3         45.09         47.48        12.26 o                         
   6 -13   3        713.65        622.25        43.58 o                         
   7 -13   3        281.43        261.92        29.12 o                         
   8 -13   3        286.32        276.43        50.16 o                         
   9 -13   3        152.35        139.06        22.81 o                         
  10 -13   3        233.52        265.00        27.46 o                         
  11 -13   3        386.56        440.09        96.72 o                         
  12 -13   3        129.24         82.54        46.70 o                         
 -10 -12   3        279.61        172.14       205.45 o                         
  -9 -12   3         80.41         99.33        23.86 o                         
  -8 -12   3         51.58         46.71        33.97 o                         
  -7 -12   3         11.67         47.07        20.15 o                         
  -6 -12   3       1933.18       1952.92        99.53 o                         
  -5 -12   3       1856.49       1783.43        77.13 o                         
  -4 -12   3       1823.80       1502.26        93.62 o                         
  -3 -12   3        133.82        116.18        18.18 o                         
  -2 -12   3       1629.03       1964.30        76.40 o                         
  -1 -12   3       4182.86       4738.54       120.73 o                         
   0 -12   3        218.72        303.49        28.48 o                         
   1 -12   3         33.75         34.51        12.49 o                         
   2 -12   3       7070.54       7161.03       210.72 o                         
   3 -12   3       5231.48       5636.91       152.95 o                         
   4 -12   3       2159.66       2425.37        85.47 o                         
   5 -12   3        110.43        192.37        25.37 o                         
   6 -12   3         13.29          3.39        15.10 o                         
   7 -12   3        184.98        154.86        26.57 o                         
   8 -12   3         24.03         11.70        21.93 o                         
   9 -12   3       1081.56       1385.61        86.31 o                         
  10 -12   3        146.63        146.10        22.91 o                         
  11 -12   3         78.14         69.42        23.36 o                         
  12 -12   3         25.32         19.44        14.88 o                         
 -10 -11   3        265.23         39.36       171.85 o                         
  -9 -11   3        751.30        776.86       190.10 o                         
  -8 -11   3         57.28         37.11        23.70 o                         
  -7 -11   3        161.86         76.50        21.25 o                         
  -6 -11   3        368.52        357.39        44.26 o                         
  -5 -11   3        346.50        340.32        34.53 o                         
  -4 -11   3         63.98         73.30        16.59 o                         
  -3 -11   3        514.54        474.45        36.67 o                         
  -2 -11   3        757.78        841.93        47.13 o                         
  -1 -11   3         28.37         13.94        11.42 o                         
   0 -11   3        936.08       1063.36        68.24 o                         
   1 -11   3       2326.13       2313.58        94.83 o                         
   2 -11   3          5.91         18.64        11.25 o                         
   3 -11   3       1354.70       1543.28        75.14 o                         
   4 -11   3       3805.63       5097.85       131.67 o                         
   5 -11   3         39.62         16.45        13.21 o                         
   6 -11   3       1189.97       1018.15        64.69 o                         
   7 -11   3         63.08         23.94        21.83 o                         
   8 -11   3        117.94         93.61        23.68 o                         
   9 -11   3          2.98         -3.76        19.88 o                         
  10 -11   3        108.18         57.16        21.00 o                         
  11 -11   3         96.51        128.48        28.08 o                         
  12 -11   3         58.62         72.56        16.80 o                         
 -10 -10   3        135.59        198.17        54.77 o                         
  -9 -10   3         49.69         41.63        30.22 o                         
  -8 -10   3         27.51         46.30        19.57 o                         
  -7 -10   3       1598.58       1881.46       104.73 o                         
  -6 -10   3        775.72        858.90        58.75 o                         
  -5 -10   3         67.32         66.21        19.54 o                         
  -4 -10   3       4719.18       4354.29       119.27 o                         
  -3 -10   3        344.65        518.43        34.90 o                         
  -2 -10   3         61.90         33.39        10.78 o                         
  -1 -10   3      15141.42      15209.35       260.81 o                         
   0 -10   3      27857.65      28585.40       619.06 o                         
   1 -10   3        290.18        277.26        31.45 o                         
   2 -10   3       1965.29       1877.35        72.61 o                         
   3 -10   3       1292.48       1604.84        73.27 o                         
   4 -10   3      18388.59      18248.59       263.71 o                         
   5 -10   3       7572.81       9918.65       235.08 o                         
   6 -10   3       1917.34       1892.24        81.93 o                         
   7 -10   3       2297.73       2528.99       132.31 o                         
   8 -10   3       1584.56       1639.60       124.84 o                         
   9 -10   3        215.07        169.74        29.70 o                         
  10 -10   3         95.13         98.28        19.85 o                         
  11 -10   3        349.39        375.54        36.31 o                         
  12 -10   3         28.13         14.96        12.27 o                         
 -10  -9   3         49.74         87.12        31.85 o                         
  -9  -9   3        247.32        201.40        31.36 o                         
  -8  -9   3          2.95        -17.79        20.39 o                         
  -7  -9   3        488.85        343.83        55.26 o                         
  -6  -9   3         89.41         59.00        28.18 o                         
  -5  -9   3        605.88        643.27        64.04 o                         
  -4  -9   3       1515.71       1678.25        71.06 o                         
  -3  -9   3        466.72        551.67        33.54 o                         
  -2  -9   3       2354.69       2429.80        89.01 o                         
  -1  -9   3       1496.56       1625.62        79.38 o                         
   0  -9   3        342.18        302.65        32.27 o                         
   1  -9   3       3347.23       3383.68       102.60 o                         
   2  -9   3       1037.08       1011.59        57.19 o                         
   3  -9   3       7155.89       6924.95       144.07 o                         
   4  -9   3       2043.77       1891.21        69.22 o                         
   5  -9   3         15.07         10.71         8.90 o                         
   6  -9   3       4257.85       4956.17       132.99 o                         
   7  -9   3        362.14        389.70        39.46 o                         
   8  -9   3       1054.68       1016.47        66.21 o                         
   9  -9   3        945.25       1163.45        77.05 o                         
  10  -9   3        306.52        409.40        38.45 o                         
  11  -9   3          3.87         17.26        15.61 o                         
  12  -9   3          5.89         -5.62        13.79 o                         
  13  -9   3        135.73         26.52        14.28 o                         
 -11  -8   3          0.50        -32.54        32.54 o                         
 -10  -8   3        107.17        189.55        32.60 o                         
  -9  -8   3          0.40         -9.21        21.94 o                         
  -8  -8   3         22.28         22.87        23.20 o                         
  -7  -8   3        423.82        516.15        59.99 o                         
  -6  -8   3       3242.08       3137.46       144.84 o                         
  -5  -8   3        247.51        210.80        34.56 o                         
  -4  -8   3         47.76         70.16        16.77 o                         
  -3  -8   3       2436.16       2400.19        87.94 o                         
  -2  -8   3      11136.25      10905.90       183.33 o                         
  -1  -8   3      11951.48      11411.28       185.50 o                         
   0  -8   3       3121.95       2874.43        97.20 o                         
   1  -8   3      28097.30      26406.02       426.85 o                         
   2  -8   3      30650.39      29612.55       287.47 o                         
   3  -8   3      11671.37      11444.30       248.14 o                         
   4  -8   3        515.94        712.89        47.32 o                         
   5  -8   3         69.38         60.80        12.79 o                         
   6  -8   3       2834.32       2925.06       119.36 o                         
   7  -8   3       1105.09       1127.39        85.28 o                         
   8  -8   3        438.85        659.77        53.73 o                         
   9  -8   3       2702.01       2402.75       185.83 o                         
  10  -8   3          7.29         21.33        17.82 o                         
  11  -8   3          0.88         -5.47        14.41 o                         
  12  -8   3        115.57         72.15        38.81 o                         
  13  -8   3          0.69        -23.55        23.55 o                         
 -11  -7   3          5.22         25.14        25.93 o                         
 -10  -7   3          5.87        -14.23        24.61 o                         
  -9  -7   3        637.20        646.61       125.97 o                         
  -8  -7   3         95.19         68.06        30.47 o                         
  -7  -7   3        367.98        468.79        57.66 o                         
  -6  -7   3        331.36        355.79        59.90 o                         
  -5  -7   3         75.78         32.56        15.73 o                         
  -4  -7   3       4675.22       4958.60       149.31 o                         
  -3  -7   3        948.38        878.95        50.34 o                         
  -2  -7   3       6201.01       6085.92       184.04 o                         
  -1  -7   3       3091.35       3169.33        87.84 o                         
   0  -7   3         23.03         59.72        16.65 o                         
   1  -7   3        284.68        311.14        34.81 o                         
   2  -7   3       6271.94       6101.32       144.73 o                         
   3  -7   3       1871.23       2126.11        88.30 o                         
   4  -7   3       7378.71       7805.20       203.38 o                         
   5  -7   3       1921.48       2192.41        98.09 o                         
   6  -7   3        504.80        506.29        53.20 o                         
   7  -7   3       1890.29       2379.04       121.58 o                         
   8  -7   3        272.29        405.87        52.77 o                         
   9  -7   3       1697.49       2272.63       173.34 o                         
  10  -7   3          5.02         13.06        15.82 o                         
  11  -7   3          2.81          4.01        17.40 o                         
  12  -7   3         62.40         56.55        24.90 o                         
  13  -7   3         34.03         27.17        12.02 o                         
 -11  -6   3         17.37         37.31        38.10 o                         
 -10  -6   3        878.69        980.61       205.71 o                         
  -9  -6   3        318.32        225.32        46.90 o                         
  -8  -6   3       1062.83       1194.62       167.16 o                         
  -7  -6   3        116.48         74.62        23.21 o                         
  -6  -6   3       1289.55       1301.48       103.52 o                         
  -5  -6   3       1290.39       1452.86        91.08 o                         
  -4  -6   3      33046.61      34957.58       730.56 o                         
  -3  -6   3      28874.94      28242.46       680.27 o                         
  -2  -6   3       3418.58       3832.15        92.95 o                         
  -1  -6   3      27177.85      25421.50       258.52 o                         
   0  -6   3      61939.01      55208.20      1062.74 o                         
   1  -6   3      35638.82      31185.89       382.07 o                         
   2  -6   3      43007.85      38899.88       394.55 o                         
   3  -6   3       1346.64       1054.44        62.08 o                         
   4  -6   3       3804.49       2638.97        89.80 o                         
   5  -6   3         81.39         97.17        21.80 o                         
   6  -6   3       6329.54       7294.50       191.34 o                         
   7  -6   3       1487.44       1271.94        81.90 o                         
   8  -6   3       1011.89       1436.53        89.83 o                         
   9  -6   3       2544.85       2887.00       150.79 o                         
  10  -6   3         39.92         33.83        16.05 o                         
  11  -6   3       1058.11       1343.73        75.68 o                         
  12  -6   3         20.42          5.35        17.66 o                         
  13  -6   3          9.95         -1.73        14.43 o                         
 -12  -5   3          5.48        -12.17        18.26 o                         
 -11  -5   3          5.26        -48.95        51.59 o                         
 -10  -5   3        261.62        384.58        57.46 o                         
  -9  -5   3        782.04        744.50       125.85 o                         
  -8  -5   3         11.12          3.20        27.64 o                         
  -7  -5   3         26.38         16.78        17.86 o                         
  -6  -5   3          1.48         25.58        24.22 o                         
  -5  -5   3       2188.91       2962.16       125.28 o                         
  -4  -5   3      11236.29      10943.58       291.09 o                         
  -3  -5   3       3133.16       3162.30       111.18 o                         
  -2  -5   3        211.15        296.42        27.39 o                         
  -1  -5   3        139.52        143.45        14.69 o                         
   0  -5   3        902.99        701.06        50.53 o                         
   1  -5   3        220.61        222.72        21.50 o                         
   2  -5   3         68.31         79.54        15.74 o                         
   3  -5   3       2686.76       2515.98       130.52 o                         
   4  -5   3      15339.24      14546.60       215.02 o                         
   5  -5   3       6240.37       7120.14       229.10 o                         
   6  -5   3        790.10        929.99        67.69 o                         
   7  -5   3       1723.36       1716.61        81.53 o                         
   8  -5   3        228.97        358.74        33.84 o                         
   9  -5   3        112.48         68.38        19.24 o                         
  10  -5   3        263.65        411.71        43.74 o                         
  11  -5   3        175.80        144.94        27.09 o                         
  12  -5   3          0.95         -3.14        12.82 o                         
  13  -5   3          1.13         14.26         9.65 o                         
 -12  -4   3         14.64         -5.56        26.19 o                         
 -11  -4   3         69.37         62.10        56.89 o                         
 -10  -4   3         66.27         50.29        39.28 o                         
  -9  -4   3        120.94        171.70        34.01 o                         
  -8  -4   3        444.14        288.52        37.18 o                         
  -7  -4   3       1210.96       1311.23       114.01 o                         
  -6  -4   3        966.00        774.90       100.32 o                         
  -5  -4   3       2365.92       2769.49       120.99 o                         
  -4  -4   3      23816.50      24503.41       627.54 o                         
  -3  -4   3      50380.18      53200.46       808.94 o                         
  -2  -4   3       3899.11       3296.10       117.93 o                         
  -1  -4   3       5308.30       4786.72       114.93 o                         
   0  -4   3     141511.09     118965.16      3182.07 o                         
   1  -4   3      18839.53      17792.85       192.64 o                         
   2  -4   3       4453.92       3873.48       110.93 o                         
   3  -4   3       6094.18       5984.71       129.46 o                         
   4  -4   3      15634.54      15267.21       228.84 o                         
   5  -4   3         73.44         58.98        18.33 o                         
   6  -4   3       9503.76      10795.95       241.13 o                         
   7  -4   3        780.77        955.55        59.48 o                         
   8  -4   3        833.45        916.89        50.68 o                         
   9  -4   3         46.42         29.44        20.75 o                         
  10  -4   3        112.33        146.50        28.82 o                         
  11  -4   3         86.36        116.87        22.50 o                         
  12  -4   3         20.65         16.23        15.77 o                         
  13  -4   3          9.85          5.76         9.64 o                         
 -12  -3   3          0.37         -0.79        30.43 o                         
 -11  -3   3        297.46        321.33       102.79 o                         
 -10  -3   3         28.19         31.58        25.47 o                         
  -9  -3   3         13.01         27.20        25.48 o                         
  -8  -3   3        901.50        891.89        85.36 o                         
  -7  -3   3         10.24         -6.43        19.08 o                         
  -6  -3   3         75.96         58.22        30.08 o                         
  -5  -3   3       6518.47       6830.30       187.79 o                         
  -4  -3   3        837.50        946.58        68.88 o                         
  -3  -3   3        714.29        460.61        46.27 o                         
  -2  -3   3       1372.29       1193.08        60.82 o                         
  -1  -3   3       1839.56       1659.42        45.02 o                         
   0  -3   3        426.28        235.29        19.69 o                         
   1  -3   3       5729.83       4852.31       109.10 o                         
   2  -3   3       4784.21       3962.41       101.16 o                         
   3  -3   3       4265.67       3747.85       117.58 o                         
   4  -3   3      11479.02      12393.77       226.24 o                         
   5  -3   3       5679.59       5159.57       139.18 o                         
   6  -3   3         77.08         86.74        22.64 o                         
   7  -3   3       4069.33       4077.69       188.42 o                         
   8  -3   3        584.33        512.55        41.92 o                         
   9  -3   3        274.75        332.69        35.14 o                         
  10  -3   3       1289.47       1424.82        79.91 o                         
  11  -3   3        724.92        740.33        57.15 o                         
  12  -3   3         82.17        160.07        38.50 o                         
  13  -3   3        181.73        182.83        39.42 o                         
 -12  -2   3         29.62         67.47        22.59 o                         
 -11  -2   3         23.32         42.07        39.95 o                         
 -10  -2   3         24.99         31.01        19.71 o                         
  -9  -2   3       1644.84       1872.72       151.39 o                         
  -8  -2   3       5436.43       5731.98       154.98 o                         
  -7  -2   3         88.51         64.58        25.76 o                         
  -6  -2   3       5558.55       5498.53       231.46 o                         
  -5  -2   3        683.69        934.97        76.12 o                         
  -4  -2   3       4289.30       3842.92       130.50 o                         
  -3  -2   3      79415.93      69260.49       732.79 o                         
  -2  -2   3       5190.78       4127.88        98.87 o                         
  -1  -2   3      28223.82      25599.67       351.99 o                         
   0  -2   3     124209.21     112650.18      2343.32 o                         
   1  -2   3      19097.20      18009.69       267.51 o                         
   2  -2   3      25515.13      23601.62       278.70 o                         
   3  -2   3      11575.12      11332.11       265.59 o                         
   4  -2   3        383.21        341.39        37.91 o                         
   5  -2   3       1267.11       1139.84        70.00 o                         
   6  -2   3       3482.57       4037.31       145.69 o                         
   7  -2   3         22.72         34.22        18.85 o                         
   8  -2   3       1184.31       1142.62        66.21 o                         
   9  -2   3        102.07        115.76        25.26 o                         
  10  -2   3        202.08        210.41        29.34 o                         
  11  -2   3         91.76        138.72        25.48 o                         
  12  -2   3         25.77         36.37        14.21 o                         
  13  -2   3         66.61         48.15        19.58 o                         
 -12  -1   3        128.78        139.21        62.97 o                         
 -11  -1   3         29.95         19.61        31.50 o                         
 -10  -1   3         98.93         18.20        27.42 o                         
  -9  -1   3         20.49         -1.42        21.07 o                         
  -8  -1   3       1154.56        918.10        70.42 o                         
  -7  -1   3        257.24        283.91        62.33 o                         
  -6  -1   3         55.56         59.78        27.60 o                         
  -5  -1   3        548.55        581.10        54.92 o                         
  -4  -1   3         32.23         25.89        11.74 o                         
  -3  -1   3        428.83        411.27        35.01 o                         
  -2  -1   3         13.18         37.17         9.10 o                         
  -1  -1   3       1553.46       1286.97        49.72 o                         
   0  -1   3       3396.55       3365.11        73.76 o                         
   1  -1   3       4170.36       3222.63        98.36 o                         
   2  -1   3        230.43        240.32        28.57 o                         
   3  -1   3       2113.49       1979.42        81.67 o                         
   4  -1   3       2062.93       2250.08        87.24 o                         
   5  -1   3       2447.91       2671.65       101.55 o                         
   6  -1   3       1120.90       1211.20        70.39 o                         
   7  -1   3       1659.80       2035.62        94.50 o                         
   8  -1   3       5788.11       7138.74       208.77 o                         
   9  -1   3        187.96        151.81        26.47 o                         
  10  -1   3          6.31        -15.78        15.78 o                         
  11  -1   3          3.13         -4.96        18.97 o                         
  12  -1   3         41.51         95.78        22.92 o                         
 -13   0   3          7.45         16.14        19.84 o                         
 -12   0   3        175.79        395.55        96.84 o                         
 -11   0   3        128.70        131.11        36.78 o                         
 -10   0   3          7.72         41.30        24.96 o                         
  -9   0   3         13.65         35.09        18.06 o                         
  -8   0   3       1682.25       1666.47       120.47 o                         
  -7   0   3          1.94          5.11        22.00 o                         
  -6   0   3      10920.45      11958.36       348.18 o                         
  -5   0   3      19216.88      20165.29       322.16 o                         
  -4   0   3       1438.10       1658.46        77.46 o                         
  -3   0   3       9232.95       8950.42       226.97 o                         
  -2   0   3       4357.37       3452.97        76.90 o                         
  -1   0   3      93316.10      79141.49      1053.34 o                         
   0   0   3          6.75         27.87         7.24 o                         
   1   0   3       1480.98       1438.17        67.91 o                         
   2   0   3      44789.41      39993.56       361.87 o                         
   3   0   3        951.11        992.47        52.65 o                         
   4   0   3       1885.23       1445.37        57.30 o                         
   5   0   3       1409.38       1454.99        66.12 o                         
   6   0   3       1782.06       1823.20        85.53 o                         
   7   0   3         75.38        103.98        21.78 o                         
   8   0   3       1076.04       1021.14        58.37 o                         
   9   0   3       1166.51       1261.21        74.25 o                         
  10   0   3         59.38        -10.96        22.48 o                         
  11   0   3        337.21        289.93        41.46 o                         
  12   0   3          9.25         -5.74        13.26 o                         
 -13   1   3         12.31         74.88        33.07 o                         
 -12   1   3        134.95        123.51        35.14 o                         
 -11   1   3        273.09        236.28        48.55 o                         
 -10   1   3         13.99        -20.57        22.05 o                         
  -9   1   3       3127.81       3149.41       148.48 o                         
  -8   1   3       1626.85       1481.18        85.59 o                         
  -7   1   3          0.80         20.03        23.67 o                         
  -6   1   3        181.73        189.16        43.58 o                         
  -5   1   3        569.92        531.18        44.76 o                         
  -4   1   3       2790.42       2899.11       123.73 o                         
  -3   1   3      10183.53       8949.16       231.49 o                         
  -2   1   3        330.95        322.97        30.97 o                         
  -1   1   3        515.65        427.15        21.20 o                         
   0   1   3        377.97        261.43        16.60 o                         
   1   1   3       1481.57       1089.92        59.12 o                         
   2   1   3       2157.37       1899.67        69.57 o                         
   3   1   3       4705.41       4541.33       114.88 o                         
   4   1   3       8653.30       8701.78       181.33 o                         
   5   1   3        209.57        170.71        23.22 o                         
   6   1   3       2079.66       1898.62        74.34 o                         
   7   1   3       1390.33       1311.77        62.64 o                         
   8   1   3       6187.85       6424.64       229.12 o                         
   9   1   3        132.68        144.77        40.26 o                         
  10   1   3        326.49        301.09        40.99 o                         
  11   1   3        328.78        264.18        39.55 o                         
  12   1   3         38.99         44.26        15.82 o                         
 -13   2   3         75.86        170.66        50.80 o                         
 -12   2   3          3.55        -47.10        47.10 o                         
 -11   2   3        168.03        161.51        30.84 o                         
 -10   2   3        652.66        659.12        63.30 o                         
  -9   2   3        163.37        153.02        30.58 o                         
  -8   2   3       1449.66       1152.91        75.33 o                         
  -7   2   3       5489.90       6237.16       290.11 o                         
  -6   2   3        289.26        423.16        54.58 o                         
  -5   2   3      17258.91      16039.50       525.74 o                         
  -4   2   3      11089.66       9454.76       322.56 o                         
  -3   2   3       2312.37       2216.15        77.80 o                         
  -2   2   3      49465.94      41634.52       337.84 o                         
  -1   2   3      40018.70      33902.03       922.69 o                         
   0   2   3       1309.12       1114.54        61.81 o                         
   1   2   3       9582.44       8743.71       189.46 o                         
   2   2   3       1891.71       2013.76        73.41 o                         
   3   2   3       9720.15       8883.21       169.44 o                         
   4   2   3        944.58       1293.53        51.13 o                         
   5   2   3       1042.52       1128.30        54.19 o                         
   6   2   3         16.91         21.58        12.45 o                         
   7   2   3        499.43        540.05        45.31 o                         
   8   2   3       1285.32       1625.55        79.12 o                         
   9   2   3        191.14        152.05        32.36 o                         
  10   2   3          9.42         23.67        17.64 o                         
  11   2   3       1193.72       1289.59       143.05 o                         
  12   2   3        422.71        463.09       179.25 o                         
 -13   3   3          9.13         11.45        26.46 o                         
 -12   3   3          4.73        -15.21        18.38 o                         
 -11   3   3         44.36         29.11        18.45 o                         
 -10   3   3         60.39         32.35        24.53 o                         
  -9   3   3         43.33         31.86        18.51 o                         
  -8   3   3       1345.09       1430.44        85.15 o                         
  -7   3   3       2837.87       2774.96       195.83 o                         
  -6   3   3       1299.23       1356.10       101.28 o                         
  -5   3   3       2472.16       2566.68       125.88 o                         
  -4   3   3        370.16        276.98        31.53 o                         
  -3   3   3        868.23        750.04        45.73 o                         
  -2   3   3       1484.29       1097.19        53.06 o                         
  -1   3   3        401.55        409.32        28.80 o                         
   0   3   3        674.86        571.60        34.87 o                         
   1   3   3       3399.20       3147.30        75.39 o                         
   2   3   3      11381.69      10550.49       155.00 o                         
   3   3   3       5350.24       5047.22       120.55 o                         
   4   3   3      10715.15      10493.87       250.69 o                         
   5   3   3       1129.40       1010.62        50.19 o                         
   6   3   3       2491.16       2417.97        95.08 o                         
   7   3   3        567.60        605.18        50.27 o                         
   8   3   3        314.00        343.88        40.79 o                         
   9   3   3         13.20          1.68        19.40 o                         
  10   3   3        279.09        349.53        44.56 o                         
  11   3   3        245.45        201.41        33.49 o                         
  12   3   3         90.91         51.27        12.32 o                         
 -13   4   3          0.17        -38.89        38.89 o                         
 -12   4   3          2.83        -25.45        25.45 o                         
 -11   4   3          3.17         16.22        16.94 o                         
 -10   4   3        131.99         36.30        29.12 o                         
  -9   4   3         59.97         45.87        18.63 o                         
  -8   4   3         80.07         57.34        25.53 o                         
  -7   4   3         15.41         -1.79        21.41 o                         
  -6   4   3       1256.17       1224.55       103.43 o                         
  -5   4   3       8603.62       8545.19       209.76 o                         
  -4   4   3      22596.21      21656.08       498.34 o                         
  -3   4   3      25087.84      23493.49       387.59 o                         
  -2   4   3       3580.71       2173.30        75.88 o                         
  -1   4   3      31980.31      29683.59       473.89 o                         
   0   4   3       1113.31        896.61        53.05 o                         
   1   4   3      19912.53      19062.95       421.19 o                         
   2   4   3         26.05         27.97         9.93 o                         
   3   4   3       6872.69       6767.18       138.69 o                         
   4   4   3       3078.31       2651.87        86.32 o                         
   5   4   3       2178.48       2341.45        98.82 o                         
   6   4   3        196.81        108.96        17.97 o                         
   7   4   3         57.51         21.28        14.21 o                         
   8   4   3       3834.72       3610.06       142.77 o                         
   9   4   3         15.29         55.09        20.75 o                         
  10   4   3         40.00         41.99        19.61 o                         
  11   4   3          4.71         18.26        20.11 o                         
  12   4   3         23.88         12.44         7.14 o                         
 -13   5   3          0.43         33.60        32.28 o                         
 -12   5   3         33.06         37.73        19.92 o                         
 -11   5   3        281.41        251.85        49.70 o                         
 -10   5   3        285.67        283.66        46.65 o                         
  -9   5   3        116.34         79.46        35.09 o                         
  -8   5   3        390.16        422.00        46.50 o                         
  -7   5   3         26.92         -5.49        20.20 o                         
  -6   5   3         19.93         14.91        11.15 o                         
  -5   5   3       8418.17       8516.34       179.52 o                         
  -4   5   3      14216.06      14124.03       308.28 o                         
  -3   5   3       8483.04       7423.33       145.29 o                         
  -2   5   3         64.14         63.74        13.31 o                         
  -1   5   3        609.78        639.15        41.46 o                         
   0   5   3      12500.46      10679.37       305.82 o                         
   1   5   3      23084.54      22408.02       406.28 o                         
   2   5   3       1144.77       1084.90        47.64 o                         
   3   5   3        370.36        453.49        33.60 o                         
   4   5   3        705.57        786.98        47.35 o                         
   5   5   3       7864.14       7513.92       394.27 o                         
   6   5   3       3674.76       3475.63       102.94 o                         
   7   5   3         58.12         38.89        16.54 o                         
   8   5   3         23.89         46.91        20.75 o                         
   9   5   3        857.31        953.57       106.10 o                         
  10   5   3        538.00        572.47        66.56 o                         
  11   5   3        412.88        526.77       156.90 o                         
 -13   6   3         93.97        117.74        40.48 o                         
 -12   6   3          3.76         38.14        25.12 o                         
 -11   6   3       1112.76       1352.26       126.06 o                         
 -10   6   3         94.80        138.84        42.31 o                         
  -9   6   3         10.58          4.83        22.40 o                         
  -8   6   3       4205.19       4074.24       226.25 o                         
  -7   6   3       6035.29       7743.14       249.96 o                         
  -6   6   3        389.98        305.66        37.05 o                         
  -5   6   3       1539.09       1258.29        67.11 o                         
  -4   6   3       1043.80       1184.34        66.99 o                         
  -3   6   3      12249.21      11226.84       212.38 o                         
  -2   6   3       2109.51       2105.46        73.62 o                         
  -1   6   3      20203.57      21310.68       700.11 o                         
   0   6   3       9473.39       9759.07       233.25 o                         
   1   6   3      19214.28      18782.33       368.40 o                         
   2   6   3      10527.19      10670.99       169.09 o                         
   3   6   3        308.78        229.28        26.36 o                         
   4   6   3       4122.92       4170.96       112.33 o                         
   5   6   3        433.14        295.14        32.97 o                         
   6   6   3       2125.06       1734.27       116.18 o                         
   7   6   3        242.14        241.79        39.44 o                         
   8   6   3         50.24         61.32        23.50 o                         
   9   6   3        808.44        672.52       101.70 o                         
  10   6   3        123.14        176.47        39.98 o                         
  11   6   3        273.54        417.30        51.56 o                         
 -13   7   3          9.57        -23.81        23.81 o                         
 -12   7   3         54.08         35.24        23.74 o                         
 -11   7   3        957.45       1087.43       104.22 o                         
 -10   7   3        503.44        512.65        66.58 o                         
  -9   7   3         40.16         15.50        26.70 o                         
  -8   7   3        962.30        985.14        63.46 o                         
  -7   7   3       1572.75       1482.26       103.96 o                         
  -6   7   3       3582.59       3940.26       124.10 o                         
  -5   7   3        882.51        853.52        52.76 o                         
  -4   7   3         27.22         20.75        12.99 o                         
  -3   7   3        918.29        886.47        52.97 o                         
  -2   7   3         49.69         22.51         9.79 o                         
  -1   7   3         11.38         12.84        10.61 o                         
   0   7   3       5969.71       6909.43       221.96 o                         
   1   7   3       5996.25       5983.94       102.56 o                         
   2   7   3         55.64         69.17        12.05 o                         
   3   7   3          9.16         25.35        10.29 o                         
   4   7   3        282.85        218.21        26.19 o                         
   5   7   3        854.06        827.72        64.28 o                         
   6   7   3      11404.90      11767.46       453.63 o                         
   7   7   3       2881.21       2561.26       121.42 o                         
   8   7   3         47.68         54.59        19.99 o                         
   9   7   3        434.24        317.61        47.33 o                         
  10   7   3         30.53         31.86        14.09 o                         
  11   7   3         25.95         34.78        11.49 o                         
 -12   8   3          7.59         17.04        19.11 o                         
 -11   8   3          0.10        -12.19        17.64 o                         
 -10   8   3        138.74        101.13        31.10 o                         
  -9   8   3        274.48        241.76        47.75 o                         
  -8   8   3         90.05         65.80        18.99 o                         
  -7   8   3        144.82        156.09        24.14 o                         
  -6   8   3       1819.70       1964.65        91.18 o                         
  -5   8   3         20.66         39.51        12.47 o                         
  -4   8   3       2103.69       2106.01        89.16 o                         
  -3   8   3       1378.08       1273.79        62.41 o                         
  -2   8   3       3236.72       3293.65        85.49 o                         
  -1   8   3        892.07        962.23        46.08 o                         
   0   8   3        358.98        375.96        28.97 o                         
   1   8   3       4435.32       4135.15        91.17 o                         
   2   8   3       4018.25       3852.89        86.20 o                         
   3   8   3        218.33        430.24        30.83 o                         
   4   8   3       6658.47       6699.41       141.58 o                         
   5   8   3        783.44        831.11        55.47 o                         
   6   8   3        593.38        360.14        42.80 o                         
   7   8   3        443.51        404.98        45.30 o                         
   8   8   3          0.92         20.56        35.55 o                         
   9   8   3        118.98        146.85        27.90 o                         
  10   8   3        530.60        679.88        71.31 o                         
  11   8   3        532.78        597.43        82.81 o                         
 -12   9   3         52.28         37.76        25.26 o                         
 -11   9   3         66.19         88.62        23.95 o                         
 -10   9   3          0.67         18.55        24.85 o                         
  -9   9   3        126.70        140.36        33.44 o                         
  -8   9   3        392.46        486.60        43.43 o                         
  -7   9   3        330.58        254.12        28.85 o                         
  -6   9   3        753.45        763.83        59.31 o                         
  -5   9   3       1585.64       1539.87        67.43 o                         
  -4   9   3        898.67        708.85        45.00 o                         
  -3   9   3        124.78        113.03        17.91 o                         
  -2   9   3        104.67        142.35        19.90 o                         
  -1   9   3        202.94        174.92        22.15 o                         
   0   9   3       1545.81       1651.09        67.20 o                         
   1   9   3       5857.37       7063.26       191.92 o                         
   2   9   3        117.56        106.99        18.52 o                         
   3   9   3       2121.54       2256.25        76.74 o                         
   4   9   3          1.46         -1.74        13.91 o                         
   5   9   3       2609.04       2418.46        83.81 o                         
   6   9   3        451.23        398.26        40.95 o                         
   7   9   3         20.68          7.27        16.22 o                         
   8   9   3        383.73        414.27        47.47 o                         
   9   9   3        217.58        270.58        39.07 o                         
  10   9   3          6.94         23.77        11.57 o                         
  11   9   3       1189.13       1854.72       124.88 o                         
 -12  10   3         14.95         -5.69        15.18 o                         
 -11  10   3        162.61        164.86        29.39 o                         
 -10  10   3        573.23        561.85        62.73 o                         
  -9  10   3        506.79        550.82        50.84 o                         
  -8  10   3         10.06         19.33        17.65 o                         
  -7  10   3       2699.17       2961.59       160.23 o                         
  -6  10   3        367.69        343.70        42.52 o                         
  -5  10   3       1667.61       2016.92        86.92 o                         
  -4  10   3        218.49        206.86        27.49 o                         
  -3  10   3       6998.81       7611.81       141.64 o                         
  -2  10   3        643.35        762.77        47.80 o                         
  -1  10   3      11081.00      11568.17       257.84 o                         
   0  10   3        940.49        940.78        47.16 o                         
   1  10   3       3887.53       4128.59       109.31 o                         
   2  10   3        679.91        691.12        63.95 o                         
   3  10   3       1655.05       1699.14        70.40 o                         
   4  10   3       2105.24       1899.87        79.62 o                         
   5  10   3       6440.22       7106.42       159.16 o                         
   6  10   3       2199.14       2210.19        87.05 o                         
   7  10   3        316.08        189.77        30.91 o                         
   8  10   3        148.69        248.61        35.83 o                         
   9  10   3        246.19        311.14        35.59 o                         
  10  10   3          3.90         23.81        35.45 o                         
 -12  11   3         80.38         69.72        22.88 o                         
 -11  11   3         18.48         21.41        13.99 o                         
 -10  11   3        236.92        256.86        44.14 o                         
  -9  11   3        136.33        118.49        32.49 o                         
  -8  11   3          1.49         -8.50        15.46 o                         
  -7  11   3       1298.91       1522.40        79.37 o                         
  -6  11   3       1521.80       1570.11        69.24 o                         
  -5  11   3        139.91        195.25        28.90 o                         
  -4  11   3          5.77        -15.10        16.67 o                         
  -3  11   3          1.94          5.16        12.28 o                         
  -2  11   3       2760.32       2632.89        93.40 o                         
  -1  11   3        266.44        209.82        23.23 o                         
   0  11   3        399.56        327.06        30.36 o                         
   1  11   3        919.16       1064.18        58.50 o                         
   2  11   3        621.38        635.01        46.49 o                         
   3  11   3          5.78          4.68         9.83 o                         
   4  11   3        958.06        840.72        46.47 o                         
   5  11   3        344.65        230.24        26.06 o                         
   6  11   3        415.96        413.54        40.83 o                         
   7  11   3         22.99         16.05        12.07 o                         
   8  11   3        518.01        799.95        50.31 o                         
   9  11   3          3.56          0.42         9.55 o                         
  10  11   3        199.24        331.79        64.56 o                         
 -12  12   3          1.93         11.90        36.12 o                         
 -11  12   3         56.75         29.35        18.32 o                         
 -10  12   3        323.72        269.46        71.27 o                         
  -9  12   3          1.73         -6.58        25.70 o                         
  -8  12   3        895.34        847.22        59.51 o                         
  -7  12   3        449.26        339.96        47.42 o                         
  -6  12   3        973.79        913.74        49.52 o                         
  -5  12   3         82.81         87.57        19.87 o                         
  -4  12   3       6647.29       7664.36       218.65 o                         
  -3  12   3       2543.41       2963.49       116.84 o                         
  -2  12   3        943.46        826.15        51.20 o                         
  -1  12   3       2268.38       2601.68        90.31 o                         
   0  12   3         60.49         50.16        10.56 o                         
   1  12   3        819.70        947.80        58.62 o                         
   2  12   3         18.40         -2.15        12.58 o                         
   3  12   3       2315.71       2419.16        96.45 o                         
   4  12   3        271.07        378.63        28.84 o                         
   5  12   3       1671.69       1949.99       100.18 o                         
   6  12   3        331.65        297.32        33.12 o                         
   7  12   3         38.65         39.37        15.64 o                         
   8  12   3         90.74        217.43        38.68 o                         
   9  12   3         40.09          8.55        16.23 o                         
  10  12   3         16.06          0.07        10.85 o                         
 -12  13   3          4.62         -3.76        16.84 o                         
 -11  13   3        223.37        352.72        48.23 o                         
 -10  13   3        164.73        107.70        37.94 o                         
  -9  13   3        102.52         53.60        28.39 o                         
  -8  13   3        131.57        143.29        26.88 o                         
  -7  13   3          6.09         -5.04        14.94 o                         
  -6  13   3          0.61        -11.70        11.70 o                         
  -5  13   3         70.52         43.99        14.13 o                         
  -4  13   3        310.29        278.72        40.53 o                         
  -3  13   3         77.36         78.28        20.87 o                         
  -2  13   3       2175.46       1904.63        78.11 o                         
  -1  13   3        930.23        937.42        54.99 o                         
   0  13   3         20.64         17.35        11.90 o                         
   1  13   3         23.13          8.88        13.98 o                         
   2  13   3         42.42         51.49        14.06 o                         
   3  13   3        566.59        476.39        34.53 o                         
   4  13   3        494.81        470.75        36.30 o                         
   5  13   3         16.39         12.21        11.41 o                         
   6  13   3        469.85        514.61        48.73 o                         
   7  13   3        524.75        638.62        69.56 o                         
   8  13   3          8.56        -18.19        19.08 o                         
   9  13   3         56.80         51.89        41.94 o                         
 -11  14   3        201.36        210.11        31.80 o                         
 -10  14   3        119.49         78.56        35.21 o                         
  -9  14   3        367.65        396.63        82.87 o                         
  -8  14   3       1023.87       1034.54        66.32 o                         
  -7  14   3        190.30        208.04        26.48 o                         
  -6  14   3         10.38         12.58        12.66 o                         
  -5  14   3       3561.10       4374.51       134.17 o                         
  -4  14   3       1404.49       1828.49       105.49 o                         
  -3  14   3       3506.18       4005.80       116.69 o                         
  -2  14   3        381.10        453.60        43.95 o                         
  -1  14   3        494.18        441.24        43.96 o                         
   0  14   3       1344.13       1484.50        94.12 o                         
   1  14   3       5456.06       6395.17       159.70 o                         
   2  14   3        228.12        103.59        28.23 o                         
   3  14   3        140.20        163.97        23.94 o                         
   4  14   3       1781.22       2184.43       109.04 o                         
   5  14   3         53.07          9.83        18.43 o                         
   6  14   3         81.12        173.52        35.64 o                         
   7  14   3         61.02         98.30        31.52 o                         
   8  14   3        354.94        405.41        63.78 o                         
   9  14   3        294.04        140.87        29.16 o                         
 -11  15   3         74.65         42.97        25.66 o                         
 -10  15   3        228.67        329.34        52.03 o                         
  -9  15   3        122.65        126.04        34.48 o                         
  -8  15   3         37.18         27.04        27.09 o                         
  -7  15   3        340.59        266.99        34.92 o                         
  -6  15   3         31.98         21.04        13.75 o                         
  -5  15   3        164.69        186.20        22.38 o                         
  -4  15   3         95.76         97.78        19.35 o                         
  -3  15   3        824.93        821.92        56.79 o                         
  -2  15   3        548.68        555.73        47.30 o                         
  -1  15   3        148.61        120.57        17.34 o                         
   0  15   3          5.33         25.03        15.03 o                         
   1  15   3       1512.89       1754.03        73.20 o                         
   2  15   3        462.00        379.80        32.66 o                         
   3  15   3         38.59         11.36        15.12 o                         
   4  15   3        673.59        671.04        69.70 o                         
   5  15   3         70.95         94.01        25.87 o                         
   6  15   3        940.71        887.06        97.44 o                         
   7  15   3        168.01        353.87        39.53 o                         
   8  15   3         43.38         63.56        15.62 o                         
 -11  16   3         43.12          0.76        19.04 o                         
 -10  16   3         88.16         68.32        24.73 o                         
  -9  16   3        616.77        504.40        57.50 o                         
  -8  16   3        210.48        120.62        37.87 o                         
  -7  16   3         65.46        122.20        22.11 o                         
  -6  16   3        251.05        230.79        29.97 o                         
  -5  16   3         27.89         29.79        15.66 o                         
  -4  16   3       5062.48       6539.61       173.46 o                         
  -3  16   3          9.30         51.70        20.44 o                         
  -2  16   3       2529.04       2650.31        86.30 o                         
  -1  16   3         45.01        105.77        33.85 o                         
   0  16   3         92.59        165.27        65.12 o                         
   1  16   3          7.88         35.70        16.70 o                         
   2  16   3        673.12        782.72        48.95 o                         
   3  16   3          2.57         12.95        13.78 o                         
   4  16   3        552.76        548.42        47.77 o                         
   5  16   3        769.51        783.13        60.83 o                         
   6  16   3        256.52        429.62        44.54 o                         
   7  16   3         16.96          6.41        13.31 o                         
   8  16   3         44.16         49.73        46.70 o                         
 -11  17   3          1.10        -15.69        15.86 o                         
 -10  17   3         13.68         29.34        20.96 o                         
  -9  17   3         49.04         49.81        18.77 o                         
  -8  17   3         15.54        -17.07        20.57 o                         
  -7  17   3          0.06         -0.67        13.36 o                         
  -6  17   3          3.12         -6.13        12.34 o                         
  -5  17   3         57.11         12.41        12.87 o                         
  -4  17   3         33.86         58.97        15.46 o                         
  -3  17   3         30.86         28.47        16.29 o                         
  -2  17   3        228.65        229.58        25.47 o                         
  -1  17   3        303.25        332.83        32.14 o                         
   0  17   3       2210.73       2050.11       128.73 o                         
   1  17   3          6.24         -5.00        14.79 o                         
   2  17   3       1071.94       1074.67        62.90 o                         
   3  17   3        266.66        346.23        33.01 o                         
   4  17   3         99.91        100.04        21.47 o                         
   5  17   3         13.01         26.55        11.64 o                         
   6  17   3        750.68        990.37        53.79 o                         
   7  17   3        298.02        202.08        28.43 o                         
 -10  18   3         90.11        123.75        29.11 o                         
  -9  18   3        288.13        337.46        38.32 o                         
  -8  18   3        139.58        156.09        30.11 o                         
  -7  18   3         47.71         37.54        14.90 o                         
  -6  18   3        119.14        112.56        20.63 o                         
  -5  18   3        498.63        706.92        49.00 o                         
  -4  18   3         10.63         16.27        16.62 o                         
  -3  18   3        789.95        824.36        92.37 o                         
  -2  18   3        268.48        277.39        34.62 o                         
  -1  18   3         43.25         57.30        13.97 o                         
   0  18   3       2771.97       3477.94       110.35 o                         
   1  18   3        628.43        554.92        44.41 o                         
   2  18   3         67.37         62.03        19.19 o                         
   3  18   3        751.73        959.74        70.49 o                         
   4  18   3        342.57        305.39        32.66 o                         
   5  18   3        529.33        581.59        59.05 o                         
   6  18   3        289.20        230.23        33.18 o                         
   7  18   3        250.95        159.36        64.43 o                         
 -10  19   3         15.43         11.55        21.43 o                         
  -9  19   3         56.56         80.03        20.07 o                         
  -8  19   3          0.40          4.11        13.03 o                         
  -7  19   3          6.35         -4.03        15.56 o                         
  -6  19   3        214.86        177.95        29.19 o                         
  -5  19   3          1.51          9.46        18.08 o                         
  -4  19   3          2.35         25.72        17.14 o                         
  -3  19   3         62.88         51.68        20.97 o                         
  -2  19   3          8.30         15.05        15.40 o                         
  -1  19   3        107.99        169.57        31.17 o                         
   0  19   3         85.38         77.96        24.86 o                         
   1  19   3        163.21        264.03        32.96 o                         
   2  19   3        198.65        231.65        31.77 o                         
   3  19   3        294.12        283.16        33.30 o                         
   4  19   3         19.54          4.70        10.28 o                         
   5  19   3         15.92         16.65        11.98 o                         
   6  19   3        464.34        260.51        29.77 o                         
  -9  20   3         26.20          3.27        23.97 o                         
  -8  20   3         12.99         13.44        11.05 o                         
  -7  20   3          5.98         40.75        19.27 o                         
  -6  20   3          7.89         19.72        16.93 o                         
  -5  20   3          2.33         -4.24        20.75 o                         
  -4  20   3        904.91       1102.45        89.92 o                         
  -3  20   3          1.34         28.33        25.09 o                         
  -2  20   3        646.31        539.34        54.14 o                         
  -1  20   3        230.03        222.41        34.08 o                         
   0  20   3        290.60        218.43        34.14 o                         
   1  20   3         15.90         -6.85        14.27 o                         
   2  20   3         80.12         99.67        21.56 o                         
   3  20   3        230.22        203.28        29.27 o                         
   4  20   3         42.11         42.45        20.05 o                         
   5  20   3        316.58        270.85        26.89 o                         
  -8  21   3         33.45         29.78        16.26 o                         
  -7  21   3          3.79          6.16        10.70 o                         
  -6  21   3          0.65        -15.72        15.72 o                         
  -5  21   3         16.22         -1.82        11.30 o                         
  -4  21   3         45.84         97.84        24.80 o                         
  -3  21   3         72.38         62.15        20.54 o                         
  -2  21   3        608.66        680.82        64.61 o                         
  -1  21   3          0.61         10.18        20.91 o                         
   0  21   3        573.60        526.06        76.96 o                         
   1  21   3         20.57         27.67        21.14 o                         
   2  21   3        274.28        162.69        30.02 o                         
   3  21   3        247.43        189.54        20.79 o                         
   4  21   3          0.63         -7.80         7.80 o                         
  -8  22   3          7.52        -20.11        28.05 o                         
  -7  22   3        133.60        123.21        31.25 o                         
  -6  22   3         54.08         64.21        16.22 o                         
  -5  22   3        238.34        375.33        39.30 o                         
  -4  22   3        298.57        194.10        33.32 o                         
  -3  22   3          7.71         17.95        18.48 o                         
  -2  22   3        411.82        553.83        72.75 o                         
  -1  22   3        961.50       1068.29       194.11 o                         
   0  22   3        430.82        405.80        63.38 o                         
   1  22   3        384.63        336.77        56.88 o                         
   2  22   3        565.62        657.34        73.36 o                         
   3  22   3        220.34        124.51        29.50 o                         
  -7  23   3         34.68         51.82        17.38 o                         
  -6  23   3         23.24         21.92        33.60 o                         
  -5  23   3         11.45         20.21        15.64 o                         
  -4  23   3        114.84         64.73        23.27 o                         
  -3  23   3          0.46          5.08        16.64 o                         
  -2  23   3         11.14         -9.56        14.78 o                         
  -1  23   3         49.87         10.39        12.47 o                         
   0  23   3         57.56         11.73        17.75 o                         
   1  23   3         68.23         66.39        19.65 o                         
   2  23   3         26.00         49.21        22.75 o                         
  -6  24   3          2.59         15.71        17.46 o                         
  -5  24   3          0.69         -5.51        10.91 o                         
  -4  24   3        199.66        259.95        41.32 o                         
  -3  24   3          5.00          9.94        18.30 o                         
  -2  24   3          2.23         22.01        17.14 o                         
  -1  24   3        194.38        255.17        40.04 o                         
   0  24   3        197.14        125.38        27.06 o                         
   1  24   3         15.78         11.64        12.96 o                         
  -3  25   3          9.33         20.64        13.76 o                         
  -2  25   3        100.14         96.04        25.93 o                         
   0 -26   4         24.10         23.02        16.40 o                         
   1 -26   4         20.76         11.74        11.14 o                         
   2 -26   4          3.26         19.66        17.07 o                         
   3 -26   4         94.42         69.92        21.77 o                         
   4 -26   4         35.51         42.32        15.28 o                         
   5 -26   4        179.52        241.63        32.48 o                         
  -2 -25   4         35.87         35.29        11.29 o                         
  -1 -25   4         34.57         19.84         9.92 o                         
   0 -25   4          9.58         13.90        13.00 o                         
   1 -25   4          8.10          3.65        14.92 o                         
   2 -25   4          2.26          8.84        15.37 o                         
   3 -25   4         36.08         16.75        24.74 o                         
   4 -25   4          5.85        -21.56        21.56 o                         
   5 -25   4         30.98         12.74        18.52 o                         
   6 -25   4          9.38         14.51        14.58 o                         
  -3 -24   4         13.68         11.73        10.16 o                         
  -2 -24   4        119.54        123.55        24.94 o                         
  -1 -24   4         26.29         68.11        23.22 o                         
   0 -24   4        192.87        213.70        42.07 o                         
   1 -24   4        962.74       1199.80       113.21 o                         
   2 -24   4        277.61        303.86        37.27 o                         
   3 -24   4         13.38        -11.74        21.24 o                         
   4 -24   4        410.88        586.40        71.82 o                         
   5 -24   4        110.93        157.84        31.96 o                         
   6 -24   4         17.58          7.17        21.96 o                         
   7 -24   4        216.13        311.28        51.73 o                         
  -4 -23   4         14.33         24.05        16.67 o                         
  -3 -23   4         40.37         73.06        23.82 o                         
  -2 -23   4         81.65         79.30        22.63 o                         
  -1 -23   4        145.62        153.86        39.94 o                         
   0 -23   4        139.85        109.50        21.41 o                         
   1 -23   4        178.11         99.30        28.61 o                         
   2 -23   4         16.70         18.02        15.83 o                         
   3 -23   4        299.82        258.31        38.40 o                         
   4 -23   4         76.24         57.62        29.22 o                         
   5 -23   4        100.11        118.04        45.95 o                         
   6 -23   4         45.14         72.20        49.02 o                         
   7 -23   4         96.67        147.43        32.28 o                         
   8 -23   4          7.44         -9.52        18.79 o                         
  -5 -22   4        269.16        220.49        35.05 o                         
  -4 -22   4         76.39         38.41        14.25 o                         
  -3 -22   4         24.68         29.35        14.55 o                         
  -2 -22   4        146.07        104.56        23.60 o                         
  -1 -22   4          1.57          3.25        13.09 o                         
   0 -22   4        403.71        543.51        56.00 o                         
   1 -22   4          3.45          5.08        13.19 o                         
   2 -22   4       1507.28       1691.21       103.00 o                         
   3 -22   4          4.84          6.23        12.34 o                         
   4 -22   4        202.40        281.68        32.73 o                         
   5 -22   4        153.98        312.22        39.15 o                         
   6 -22   4        764.87        785.45        64.05 o                         
   7 -22   4          7.30         28.03        21.26 o                         
   8 -22   4         11.62         28.43        13.12 o                         
  -6 -21   4         18.21          7.17         8.19 o                         
  -5 -21   4         10.45         20.72        13.88 o                         
  -4 -21   4          2.13          8.58        16.62 o                         
  -3 -21   4        390.65        379.44        40.61 o                         
  -2 -21   4        321.46        314.30        32.60 o                         
  -1 -21   4         11.50        -10.20        16.07 o                         
   0 -21   4          7.37         -6.43        17.52 o                         
   1 -21   4         92.72         57.11        16.78 o                         
   2 -21   4        528.32        709.33        49.76 o                         
   3 -21   4        108.21        130.62        26.93 o                         
   4 -21   4        129.03        201.81        31.20 o                         
   5 -21   4         65.11         69.40        19.88 o                         
   6 -21   4          0.93         12.00        14.46 o                         
   7 -21   4        448.58        466.75        62.58 o                         
   8 -21   4         89.71         66.57        18.08 o                         
   9 -21   4        178.02        190.51        35.77 o                         
  -7 -20   4         30.59         27.77        14.86 o                         
  -6 -20   4        149.31        119.56        22.77 o                         
  -5 -20   4        816.86        819.90        80.07 o                         
  -4 -20   4         30.37          5.96        14.84 o                         
  -3 -20   4        661.29        872.00        81.15 o                         
  -2 -20   4        615.06        594.39        51.10 o                         
  -1 -20   4        306.61        387.16        40.98 o                         
   0 -20   4        674.28        787.96        52.48 o                         
   1 -20   4       1922.33       2202.83        96.31 o                         
   2 -20   4        386.50        608.61        45.41 o                         
   3 -20   4         51.77         47.24        19.17 o                         
   4 -20   4       1236.23       1573.91        90.64 o                         
   5 -20   4        914.47       1175.37        68.86 o                         
   6 -20   4       1441.77       1609.01        82.08 o                         
   7 -20   4         81.01         66.69        27.53 o                         
   8 -20   4        170.31        224.81        35.61 o                         
   9 -20   4        226.56        214.28        37.53 o                         
  10 -20   4        287.33        285.22        62.71 o                         
  -7 -19   4          5.71         51.06        39.95 o                         
  -6 -19   4         69.46         34.18        52.78 o                         
  -5 -19   4         40.71         61.15        25.52 o                         
  -4 -19   4         56.63         24.67        28.64 o                         
  -3 -19   4          1.25         16.41        20.58 o                         
  -2 -19   4        202.01        105.16        24.81 o                         
  -1 -19   4        669.96        695.20        54.18 o                         
   0 -19   4        104.23        122.42        23.05 o                         
   1 -19   4       1254.87       1352.36        75.41 o                         
   2 -19   4        223.36        167.89        24.17 o                         
   3 -19   4         31.12         35.64        15.98 o                         
   4 -19   4          9.30         35.22        14.79 o                         
   5 -19   4        290.75        265.60        32.53 o                         
   6 -19   4         14.48         27.86        14.93 o                         
   7 -19   4        292.66        436.21        46.46 o                         
   8 -19   4         25.09         32.90        22.98 o                         
   9 -19   4          6.73          2.96        25.59 o                         
  10 -19   4         34.32         46.21        36.25 o                         
  -8 -18   4          6.59        -30.43        30.43 o                         
  -7 -18   4        162.58        152.05        34.22 o                         
  -6 -18   4          0.13         12.24        13.05 o                         
  -5 -18   4       1969.62       1625.70        94.64 o                         
  -4 -18   4          7.43          3.25        14.94 o                         
  -3 -18   4         70.35         50.03        15.77 o                         
  -2 -18   4        936.04       1192.58        78.91 o                         
  -1 -18   4       1771.91       2166.35       112.83 o                         
   0 -18   4         99.11        100.15        26.03 o                         
   1 -18   4         35.01         31.10        15.13 o                         
   2 -18   4       1484.10       1460.73        73.54 o                         
   3 -18   4          9.91         12.98        11.44 o                         
   4 -18   4        963.42        906.91        61.84 o                         
   5 -18   4          4.19         16.79        21.33 o                         
   6 -18   4        468.55        507.76        45.19 o                         
   7 -18   4         39.36         73.28        21.96 o                         
   8 -18   4        561.96        747.53        75.31 o                         
   9 -18   4         16.71        -11.51        22.74 o                         
  10 -18   4         32.89          9.38         9.88 o                         
  11 -18   4          2.76        -24.08        24.08 o                         
  -8 -17   4         11.29        -17.86        17.86 o                         
  -7 -17   4         45.63         36.54        20.16 o                         
  -6 -17   4         49.71         65.56        38.80 o                         
  -5 -17   4         12.46         -8.75        15.90 o                         
  -4 -17   4          0.59         24.27        24.67 o                         
  -3 -17   4         19.21          0.56        13.97 o                         
  -2 -17   4        109.40         67.42        18.40 o                         
  -1 -17   4       1265.92       1164.61        71.50 o                         
   0 -17   4         24.17         14.41        14.75 o                         
   1 -17   4        701.90        686.70        50.08 o                         
   2 -17   4        282.28        201.61        26.27 o                         
   3 -17   4         40.19         41.08        12.90 o                         
   4 -17   4         32.73         -3.68        12.42 o                         
   5 -17   4        273.65        234.46        27.50 o                         
   6 -17   4        317.71        455.11        42.84 o                         
   7 -17   4        350.80        324.06        35.57 o                         
   8 -17   4        158.46        169.74        26.54 o                         
   9 -17   4         39.51          6.24        13.66 o                         
  10 -17   4         30.06         35.06        13.48 o                         
  11 -17   4         12.28         53.36        25.66 o                         
  -9 -16   4        206.79        130.70        47.10 o                         
  -8 -16   4        234.16        282.86        54.15 o                         
  -7 -16   4        875.42       1003.85        79.58 o                         
  -6 -16   4        445.40        664.43        60.52 o                         
  -5 -16   4       1005.15        796.35        88.37 o                         
  -4 -16   4       7411.70       7370.27       318.25 o                         
  -3 -16   4         98.81        143.77        27.01 o                         
  -2 -16   4         38.74         40.67        13.81 o                         
  -1 -16   4       2332.34       2509.74       135.61 o                         
   0 -16   4       1814.64       2006.29       103.45 o                         
   1 -16   4       1662.34       1835.80        76.26 o                         
   2 -16   4       2901.52       3401.09       133.94 o                         
   3 -16   4        912.85        964.25        47.25 o                         
   4 -16   4       1627.71       1564.99        65.43 o                         
   5 -16   4        223.26        266.12        29.35 o                         
   6 -16   4        926.13       1222.50        67.18 o                         
   7 -16   4         51.74         54.57        15.57 o                         
   8 -16   4       1423.60       1582.28        72.21 o                         
   9 -16   4        400.10        447.85        36.26 o                         
  10 -16   4         50.18         29.67        14.26 o                         
  11 -16   4         51.49         17.18        26.86 o                         
  -9 -15   4          0.98        -13.76        33.60 o                         
  -8 -15   4         64.69         59.22        26.99 o                         
  -7 -15   4        252.61        154.06        29.97 o                         
  -6 -15   4         30.02         35.56        26.20 o                         
  -5 -15   4         58.67         91.37        23.46 o                         
  -4 -15   4         15.35         26.22        12.69 o                         
  -3 -15   4        226.05        201.51        28.56 o                         
  -2 -15   4         25.26         24.68        16.69 o                         
  -1 -15   4        124.79        167.96        23.25 o                         
   0 -15   4        133.04        158.36        32.29 o                         
   1 -15   4        533.17        500.87        47.54 o                         
   2 -15   4         18.58         10.28        17.42 o                         
   3 -15   4        459.04        389.62        39.25 o                         
   4 -15   4        592.17        467.76        32.90 o                         
   5 -15   4        618.19        633.01        40.77 o                         
   6 -15   4         14.95         -8.63        12.72 o                         
   7 -15   4        321.67        272.31        26.96 o                         
   8 -15   4         19.49        -15.01        16.68 o                         
   9 -15   4         67.60         55.83        18.87 o                         
  10 -15   4         17.79         -3.50        13.44 o                         
  11 -15   4         66.63         32.04        34.79 o                         
  -9 -14   4          8.77          9.97        26.68 o                         
  -8 -14   4         42.69         45.64        21.16 o                         
  -7 -14   4          3.58         -4.61        21.73 o                         
  -6 -14   4          7.81         14.98        17.87 o                         
  -5 -14   4         22.16         59.04        25.93 o                         
  -4 -14   4        411.45        494.77        46.78 o                         
  -3 -14   4        581.85        697.54        51.44 o                         
  -2 -14   4        166.00        140.60        31.05 o                         
  -1 -14   4        239.97        166.29        30.89 o                         
   0 -14   4        240.54        296.60        39.71 o                         
   1 -14   4       2186.16       2395.09        95.30 o                         
   2 -14   4       2933.32       3008.84       123.88 o                         
   3 -14   4        630.90        743.55        53.99 o                         
   4 -14   4        242.05        310.98        34.80 o                         
   5 -14   4        897.31       1205.72        51.49 o                         
   6 -14   4        119.62         47.97        13.93 o                         
   7 -14   4        657.74        917.93        65.64 o                         
   8 -14   4        383.94        582.58        46.65 o                         
   9 -14   4        434.46        333.92        35.66 o                         
  10 -14   4         25.46         19.55        14.80 o                         
  11 -14   4        140.43        188.01        49.79 o                         
  12 -14   4         85.23         35.94        16.83 o                         
  -9 -13   4        102.61        119.99        24.30 o                         
  -8 -13   4         11.98         -6.91        15.80 o                         
  -7 -13   4        279.16        289.73        60.73 o                         
  -6 -13   4        195.09        193.31        41.14 o                         
  -5 -13   4        791.39        803.48        73.17 o                         
  -4 -13   4       1050.94       1214.70        83.39 o                         
  -3 -13   4        332.28        322.51        44.13 o                         
  -2 -13   4         38.55         79.90        32.76 o                         
  -1 -13   4       1780.97       2190.16        85.81 o                         
   0 -13   4         12.31         19.25        12.18 o                         
   1 -13   4       1123.21       1157.63        66.40 o                         
   2 -13   4        818.71        706.98        51.57 o                         
   3 -13   4         63.46         32.11        11.49 o                         
   4 -13   4       1489.36       1506.73        70.58 o                         
   5 -13   4        896.18       1151.21        57.76 o                         
   6 -13   4       2002.94       2115.22       113.30 o                         
   7 -13   4        197.51        124.50        23.34 o                         
   8 -13   4        305.33        267.85        32.77 o                         
   9 -13   4        466.26        581.39        42.32 o                         
  10 -13   4          7.33        -12.05        15.67 o                         
  11 -13   4         92.77         47.23        33.02 o                         
  12 -13   4        280.60        146.01        32.24 o                         
 -10 -12   4         31.50          8.26        14.24 o                         
  -9 -12   4        267.49        304.09        49.00 o                         
  -8 -12   4       1321.62       1835.61       143.76 o                         
  -7 -12   4        793.89       1009.71       127.67 o                         
  -6 -12   4         29.08         39.97        24.40 o                         
  -5 -12   4        126.28         74.49        23.73 o                         
  -4 -12   4        291.10        382.52        54.13 o                         
  -3 -12   4        167.60        207.40        29.35 o                         
  -2 -12   4      27842.15      30108.14       323.65 o                         
  -1 -12   4       3969.22       3702.15       105.72 o                         
   0 -12   4       1111.23        850.41        46.23 o                         
   1 -12   4      19216.82      18574.99       488.81 o                         
   2 -12   4        430.93        351.83        35.10 o                         
   3 -12   4      20193.06      22628.33       381.88 o                         
   4 -12   4      15650.13      15416.49       253.27 o                         
   5 -12   4       3482.72       3482.04        97.67 o                         
   6 -12   4       4081.78       4124.05       143.31 o                         
   7 -12   4         37.64         84.96        34.62 o                         
   8 -12   4       2544.00       2978.48       125.90 o                         
   9 -12   4        296.89        416.18        37.27 o                         
  10 -12   4        149.23        102.22        20.07 o                         
  11 -12   4         48.22         49.34        20.26 o                         
  12 -12   4          3.50          5.61        20.64 o                         
 -10 -11   4          3.66         22.08        20.47 o                         
  -9 -11   4         16.65          6.29        20.21 o                         
  -8 -11   4         56.30         53.38        28.14 o                         
  -7 -11   4        173.52        168.29        26.33 o                         
  -6 -11   4          1.86         10.94        13.78 o                         
  -5 -11   4        697.40        615.38        44.49 o                         
  -4 -11   4        720.37        927.79        63.38 o                         
  -3 -11   4        199.01         91.55        16.54 o                         
  -2 -11   4       3570.30       3614.25       132.79 o                         
  -1 -11   4         34.18          7.41        12.64 o                         
   0 -11   4        519.33        505.82        44.00 o                         
   1 -11   4       1233.88       1163.24        67.34 o                         
   2 -11   4       1214.65       1196.31        58.53 o                         
   3 -11   4        443.90        350.73        35.37 o                         
   4 -11   4        673.93        551.39        37.80 o                         
   5 -11   4       2442.03       2773.26        84.67 o                         
   6 -11   4        746.46        774.62        56.20 o                         
   7 -11   4         16.50          9.68        17.93 o                         
   8 -11   4       2190.45       2128.59       109.94 o                         
   9 -11   4       1019.97       1167.10        69.29 o                         
  10 -11   4         74.14         35.92        15.16 o                         
  11 -11   4         75.05        106.61        23.15 o                         
  12 -11   4        186.60        141.27        31.63 o                         
 -10 -10   4         89.17        100.77        29.05 o                         
  -9 -10   4        396.29        468.79        66.53 o                         
  -8 -10   4         77.87        105.41        24.30 o                         
  -7 -10   4        280.22        292.45        37.03 o                         
  -6 -10   4         72.90        106.52        21.79 o                         
  -5 -10   4       1238.27       1430.58        75.57 o                         
  -4 -10   4         29.90         14.82        10.87 o                         
  -3 -10   4          5.17         57.64        12.20 o                         
  -2 -10   4       1653.82       1924.14        63.51 o                         
  -1 -10   4       1071.24       1274.66        83.52 o                         
   0 -10   4        170.41         87.75        16.67 o                         
   1 -10   4       7206.39       6990.27       182.37 o                         
   2 -10   4        128.72        138.78        18.62 o                         
   3 -10   4        289.09        363.09        35.63 o                         
   4 -10   4          0.68         11.80        11.43 o                         
   5 -10   4       6088.45       6661.34       123.77 o                         
   6 -10   4        746.74        633.67        47.53 o                         
   7 -10   4          2.85         35.50        16.54 o                         
   8 -10   4       4823.36       6119.67       183.26 o                         
   9 -10   4          2.87         -2.62        15.25 o                         
  10 -10   4         55.45         88.25        22.24 o                         
  11 -10   4        214.44        124.54        25.15 o                         
  12 -10   4        248.31        339.94        41.88 o                         
 -10  -9   4          8.87         57.93        32.79 o                         
  -9  -9   4         88.26          9.40        19.65 o                         
  -8  -9   4         10.83          2.14        22.15 o                         
  -7  -9   4       1172.29       1161.44       139.28 o                         
  -6  -9   4       2992.38       2648.58       168.93 o                         
  -5  -9   4         14.52         12.85        16.47 o                         
  -4  -9   4       6213.29       6988.13       226.08 o                         
  -3  -9   4       3218.46       2986.14        86.13 o                         
  -2  -9   4       3562.58       4302.76       116.72 o                         
  -1  -9   4        666.08        593.47        47.83 o                         
   0  -9   4      10626.75      11447.15       333.47 o                         
   1  -9   4       8355.25       8643.14       202.79 o                         
   2  -9   4       1199.19       1104.17        62.15 o                         
   3  -9   4       2427.76       2591.89        78.26 o                         
   4  -9   4        269.40        251.46        28.41 o                         
   5  -9   4       5061.40       6044.25       120.10 o                         
   6  -9   4         98.52        112.11        23.67 o                         
   7  -9   4       1812.71       1775.01       120.73 o                         
   8  -9   4        383.29        412.13        36.59 o                         
   9  -9   4          2.71          0.06        16.84 o                         
  10  -9   4        351.80        351.14        37.77 o                         
  11  -9   4        434.75        420.22        54.34 o                         
  12  -9   4        155.09        148.40        29.27 o                         
  13  -9   4        208.48        110.60        34.40 o                         
 -11  -8   4         91.58         76.73        37.84 o                         
 -10  -8   4          8.79         22.84        19.64 o                         
  -9  -8   4        142.24        206.03        33.04 o                         
  -8  -8   4       1130.79       1145.67       110.54 o                         
  -7  -8   4        115.29         71.25        23.02 o                         
  -6  -8   4       2624.37       2776.11       196.99 o                         
  -5  -8   4        833.49        832.78        70.31 o                         
  -4  -8   4         38.90        102.54        23.39 o                         
  -3  -8   4         42.12         75.43        19.96 o                         
  -2  -8   4       5148.66       5008.48       123.14 o                         
  -1  -8   4        316.63        317.92        37.48 o                         
   0  -8   4      11716.54      12194.01       227.24 o                         
   1  -8   4       1457.59       1338.66        60.19 o                         
   2  -8   4         52.26         77.67        15.18 o                         
   3  -8   4       1316.58       1070.54        54.11 o                         
   4  -8   4        135.04         78.99        17.02 o                         
   5  -8   4       9126.22       9537.84       242.06 o                         
   6  -8   4         21.01         34.66        16.51 o                         
   7  -8   4        191.32        275.89        41.79 o                         
   8  -8   4       4343.35       5120.68       134.13 o                         
   9  -8   4         47.89         65.15        26.77 o                         
  10  -8   4         81.54        144.61        24.05 o                         
  11  -8   4        107.47         70.62        19.07 o                         
  12  -8   4         14.08         35.02        17.28 o                         
  13  -8   4         89.94         25.61        13.55 o                         
 -11  -7   4        191.83        270.67        71.97 o                         
 -10  -7   4        139.20        203.40        35.05 o                         
  -9  -7   4       1678.59       1853.42       258.76 o                         
  -8  -7   4        494.33        381.88        62.87 o                         
  -7  -7   4       1207.48       1258.76        98.98 o                         
  -6  -7   4        450.81        359.15        79.09 o                         
  -5  -7   4        489.71        828.85        71.66 o                         
  -4  -7   4         21.97          2.93        17.69 o                         
  -3  -7   4        896.50        954.67        55.62 o                         
  -2  -7   4         89.94        132.41        16.14 o                         
  -1  -7   4       9429.19      10257.37       165.14 o                         
   0  -7   4       1450.36       1481.83        77.52 o                         
   1  -7   4        628.24        679.44        48.99 o                         
   2  -7   4       1627.69       1154.37        50.06 o                         
   3  -7   4        574.05        353.71        40.42 o                         
   4  -7   4       3597.39       3649.98        99.94 o                         
   5  -7   4      16962.76      17970.92       400.18 o                         
   6  -7   4      10375.36      11749.77       275.76 o                         
   7  -7   4       1491.47       1791.58        87.87 o                         
   8  -7   4         70.74        107.77        21.32 o                         
   9  -7   4         18.11         66.54        20.38 o                         
  10  -7   4        287.46        313.16        34.43 o                         
  11  -7   4        245.08        224.76        33.89 o                         
  12  -7   4        138.43        114.29        25.97 o                         
  13  -7   4         85.60         33.92        12.80 o                         
 -11  -6   4          0.27        -32.01        34.66 o                         
 -10  -6   4        353.83        373.13        97.50 o                         
  -9  -6   4        112.28         55.27        66.01 o                         
  -8  -6   4       1305.16       1311.61       119.83 o                         
  -7  -6   4         43.35         99.97        24.27 o                         
  -6  -6   4          0.91          6.68        27.41 o                         
  -5  -6   4        293.60        304.34        36.73 o                         
  -4  -6   4       3571.33       3357.14       142.19 o                         
  -3  -6   4      12042.86      15537.38       296.39 o                         
  -2  -6   4      11475.59      11067.75       205.66 o                         
  -1  -6   4       4208.41       3764.21        86.87 o                         
   0  -6   4      22226.10      18818.66       560.58 o                         
   1  -6   4      13375.21      11329.03       373.60 o                         
   2  -6   4       3508.92       3558.96       107.87 o                         
   3  -6   4       6031.47       7381.32       245.92 o                         
   4  -6   4      13983.17      14498.00       201.12 o                         
   5  -6   4        819.67       1079.13        78.47 o                         
   6  -6   4        294.05        320.08        41.52 o                         
   7  -6   4        397.10        416.73        40.27 o                         
   8  -6   4       1098.89        767.20        49.45 o                         
   9  -6   4        106.07         73.95        19.11 o                         
  10  -6   4        175.93        210.12        30.86 o                         
  11  -6   4         67.72         56.12        18.41 o                         
  12  -6   4         29.85          5.55        18.96 o                         
  13  -6   4         11.43         -4.79         7.80 o                         
 -12  -5   4         28.63         21.17        21.70 o                         
 -11  -5   4         13.88        -11.91        33.34 o                         
 -10  -5   4          2.64        -38.12        51.04 o                         
  -9  -5   4        115.52         92.32        48.83 o                         
  -8  -5   4        655.66        522.37        65.88 o                         
  -7  -5   4         11.77         16.12        19.73 o                         
  -6  -5   4        798.26        927.83       119.13 o                         
  -5  -5   4       2029.62       2190.88       107.97 o                         
  -4  -5   4       3386.42       3210.84       148.23 o                         
  -3  -5   4       4926.61       4769.08       243.59 o                         
  -2  -5   4          1.83         -9.94         9.94 o                         
  -1  -5   4        169.48        211.85        21.04 o                         
   0  -5   4       3218.48       2513.94        85.69 o                         
   1  -5   4        781.54        783.79        48.20 o                         
   2  -5   4        148.46        156.67        21.74 o                         
   3  -5   4       2425.23       2543.23        83.79 o                         
   4  -5   4       1252.00       1018.50        55.83 o                         
   5  -5   4       3119.84       3170.48       132.84 o                         
   6  -5   4        186.04        212.32        29.22 o                         
   7  -5   4       1611.28       1834.23        84.94 o                         
   8  -5   4          6.26         33.81        15.79 o                         
   9  -5   4        871.13       1023.31        62.28 o                         
  10  -5   4        238.81        259.42        38.03 o                         
  11  -5   4          5.27         30.92        17.97 o                         
  12  -5   4          1.73         10.80        13.89 o                         
  13  -5   4         23.48         15.57        19.98 o                         
 -12  -4   4        248.07        615.68       103.19 o                         
 -11  -4   4         14.32        -16.67        44.71 o                         
 -10  -4   4       1349.83       2069.05       334.96 o                         
  -9  -4   4        354.90        545.11       103.90 o                         
  -8  -4   4        458.93        425.82        58.60 o                         
  -7  -4   4       3295.35       3425.30       339.27 o                         
  -6  -4   4       2429.58       2033.75       129.48 o                         
  -5  -4   4       2184.07       1855.04       109.18 o                         
  -4  -4   4       3852.39       3737.42       183.90 o                         
  -3  -4   4      16809.04      17059.58       472.61 o                         
  -2  -4   4      59984.88      60001.33      1296.14 o                         
  -1  -4   4      69264.91      67948.95      1247.16 o                         
   0  -4   4      29374.96      23901.65       589.60 o                         
   1  -4   4       7106.67       5247.68       117.87 o                         
   2  -4   4      21236.05      18294.14       251.49 o                         
   3  -4   4       3151.65       2415.01        79.55 o                         
   4  -4   4      16766.17      16822.76       351.87 o                         
   5  -4   4      10470.65       9821.81       259.61 o                         
   6  -4   4       2934.65       3001.86       107.66 o                         
   7  -4   4       3463.24       3776.92       108.22 o                         
   8  -4   4       1989.37       2203.96        88.21 o                         
   9  -4   4        391.93        525.96        56.30 o                         
  10  -4   4         12.28         35.04        20.93 o                         
  11  -4   4        149.17        191.70        31.92 o                         
  12  -4   4         85.91         34.08        14.72 o                         
  13  -4   4         13.80         -1.23        25.00 o                         
 -12  -3   4         19.44         24.34        36.51 o                         
 -11  -3   4          9.95         49.98        29.50 o                         
 -10  -3   4        341.74        340.27        92.18 o                         
  -9  -3   4        331.62        479.11        62.93 o                         
  -8  -3   4         16.07         -6.42        23.89 o                         
  -7  -3   4         91.61        121.00        32.50 o                         
  -6  -3   4       2994.12       3209.62       177.70 o                         
  -5  -3   4        524.58        705.94        75.60 o                         
  -4  -3   4       1076.28        809.79        56.88 o                         
  -3  -3   4       1001.95        771.82        50.54 o                         
  -2  -3   4         45.38         41.06        17.15 o                         
  -1  -3   4       3058.64       2388.18        70.77 o                         
   0  -3   4       6082.43       4747.39       112.71 o                         
   1  -3   4       6948.21       6291.69       129.00 o                         
   2  -3   4        115.48         78.96        15.29 o                         
   3  -3   4        574.57        880.78        62.76 o                         
   4  -3   4        797.68        973.47        66.75 o                         
   5  -3   4       1922.00       1531.48        78.66 o                         
   6  -3   4       3178.43       3999.34       138.72 o                         
   7  -3   4       1981.02       2114.68        89.29 o                         
   8  -3   4        498.64        510.98        39.67 o                         
   9  -3   4       1521.67       1878.90       108.35 o                         
  10  -3   4        135.46        139.03        24.89 o                         
  11  -3   4        166.50        124.02        25.14 o                         
  12  -3   4          1.60         -8.20        18.91 o                         
  13  -3   4         21.85          8.19        11.24 o                         
 -12  -2   4         29.48        178.06        67.47 o                         
 -11  -2   4        743.87       1131.09       184.15 o                         
 -10  -2   4         16.15         29.49        21.89 o                         
  -9  -2   4        330.03        248.41        56.32 o                         
  -8  -2   4        163.73        171.53        39.20 o                         
  -7  -2   4         80.09         41.80        18.22 o                         
  -6  -2   4       1510.66       1319.79       114.66 o                         
  -5  -2   4       3014.40       2807.97       146.52 o                         
  -4  -2   4      14628.48      12840.92       234.60 o                         
  -3  -2   4       5028.50       3806.90       123.17 o                         
  -2  -2   4        454.36        509.20        46.89 o                         
  -1  -2   4      41577.13      37120.53       295.39 o                         
   0  -2   4      13697.29      12321.81       375.62 o                         
   1  -2   4      31911.85      29058.73       342.03 o                         
   2  -2   4       6381.95       5689.78       220.34 o                         
   3  -2   4       3827.01       4244.88       106.65 o                         
   4  -2   4       2096.04       2105.92       140.38 o                         
   5  -2   4      25591.98      26510.78       344.01 o                         
   6  -2   4        680.85        528.36        44.77 o                         
   7  -2   4        755.39        633.72        47.03 o                         
   8  -2   4          0.62          5.50        14.56 o                         
   9  -2   4        458.08        515.24        46.91 o                         
  10  -2   4        180.23        101.86        20.99 o                         
  11  -2   4        147.91        173.38        28.91 o                         
  12  -2   4         32.85         15.29        13.96 o                         
 -12  -1   4          2.37         20.05        27.52 o                         
 -11  -1   4        693.98        771.17       204.79 o                         
 -10  -1   4        244.61        309.84        56.74 o                         
  -9  -1   4         17.34         37.31        26.68 o                         
  -8  -1   4       3784.30       3379.68       134.69 o                         
  -7  -1   4        952.31        914.57        85.46 o                         
  -6  -1   4       1286.42       1395.69       119.54 o                         
  -5  -1   4       4705.59       4228.86       173.75 o                         
  -4  -1   4         18.02         28.68        13.38 o                         
  -3  -1   4         43.56         34.23        11.65 o                         
  -2  -1   4          0.17         14.54         6.47 o                         
  -1  -1   4       3929.22       3491.36        61.74 o                         
   0  -1   4       1323.53       1231.74        47.25 o                         
   1  -1   4         76.60         58.82        15.82 o                         
   2  -1   4       3387.79       3161.12       109.23 o                         
   3  -1   4       5717.42       5138.98       118.07 o                         
   4  -1   4      12458.15      13762.84       186.83 o                         
   5  -1   4        202.74        138.25        26.39 o                         
   6  -1   4       7750.36       8305.28       173.73 o                         
   7  -1   4        131.61        130.15        21.54 o                         
   8  -1   4        311.59        211.46        30.51 o                         
   9  -1   4       2226.40       2266.70        92.21 o                         
  10  -1   4        181.82        157.81        29.08 o                         
  11  -1   4        103.48         49.00        18.51 o                         
  12  -1   4        389.39        366.04        39.21 o                         
 -13   0   4         79.16         44.45        24.08 o                         
 -12   0   4        260.31        553.24       109.80 o                         
 -11   0   4        202.24        219.14        86.25 o                         
 -10   0   4        550.82        521.84        69.52 o                         
  -9   0   4        492.67        682.01        66.92 o                         
  -8   0   4        897.69        747.63        65.86 o                         
  -7   0   4       3196.82       3640.22       174.09 o                         
  -6   0   4      11278.83      11203.21       338.23 o                         
  -5   0   4       4882.37       5657.20       168.71 o                         
  -4   0   4        469.83        452.05        40.71 o                         
  -3   0   4       6045.05       4896.27       284.99 o                         
  -2   0   4       4170.06       3450.82       137.61 o                         
  -1   0   4      29661.59      24176.61       340.43 o                         
   0   0   4       6203.46       6169.49       115.37 o                         
   1   0   4      48340.71      46442.32       419.78 o                         
   2   0   4       9742.61       9189.93       164.34 o                         
   3   0   4      19882.45      17988.16       259.88 o                         
   4   0   4         33.89         12.05        16.29 o                         
   5   0   4       2975.67       3128.36        90.82 o                         
   6   0   4       6744.31       6837.45       143.77 o                         
   7   0   4         17.08         15.94        12.77 o                         
   8   0   4        789.76        744.44        47.68 o                         
   9   0   4        841.63        849.87        57.83 o                         
  10   0   4        363.07        342.99        45.55 o                         
  11   0   4        282.61        228.03        39.55 o                         
  12   0   4         50.63         33.31        16.26 o                         
 -13   1   4         10.17         68.00        35.45 o                         
 -12   1   4        166.23        151.95        96.97 o                         
 -11   1   4          9.23         -4.66        20.49 o                         
 -10   1   4         67.27        150.39        31.11 o                         
  -9   1   4         58.07         46.41        22.86 o                         
  -8   1   4        189.48        315.26        39.83 o                         
  -7   1   4          2.65         -6.93        23.89 o                         
  -6   1   4        941.87       1066.67       105.49 o                         
  -5   1   4        506.86        497.62        58.99 o                         
  -4   1   4       1340.11       1310.82        62.09 o                         
  -3   1   4        190.31        230.20        35.42 o                         
  -2   1   4       1256.15       1098.02        58.24 o                         
  -1   1   4        385.59        316.98        19.84 o                         
   0   1   4       2318.46       2380.40        67.80 o                         
   1   1   4        608.39        534.22        49.71 o                         
   2   1   4       1056.92        796.47        48.38 o                         
   3   1   4       3289.31       3110.18        95.11 o                         
   4   1   4       6147.60       6402.64       135.51 o                         
   5   1   4       6295.42       6508.05       131.59 o                         
   6   1   4        270.37        300.64        27.89 o                         
   7   1   4        125.49         97.98        18.58 o                         
   8   1   4          4.33         35.28        22.93 o                         
   9   1   4       1236.84       1128.62        82.27 o                         
  10   1   4         25.26         49.51        23.81 o                         
  11   1   4        266.72        213.37        36.96 o                         
  12   1   4         85.35         86.49        19.31 o                         
 -13   2   4          2.07          1.32        16.14 o                         
 -12   2   4         20.46        -43.66        47.10 o                         
 -11   2   4        240.17        232.77        38.27 o                         
 -10   2   4        523.02        516.94        57.32 o                         
  -9   2   4         46.95        -17.21        17.21 o                         
  -8   2   4         28.59          5.74        22.04 o                         
  -7   2   4       1697.07       1474.87       140.78 o                         
  -6   2   4        730.81        655.57        74.95 o                         
  -5   2   4       4044.61       4749.14       185.03 o                         
  -4   2   4       7009.05       6889.80       230.72 o                         
  -3   2   4      21580.07      19969.84       279.17 o                         
  -2   2   4      82440.30      68982.91       600.64 o                         
  -1   2   4       9972.56       8166.92       137.52 o                         
   0   2   4       1691.12       1816.85        84.73 o                         
   1   2   4       3008.87       2855.78        68.71 o                         
   2   2   4       4311.03       4313.38       104.09 o                         
   3   2   4      13823.72      16378.80       325.50 o                         
   4   2   4        622.25        765.22        46.51 o                         
   5   2   4        290.85        266.70        27.66 o                         
   6   2   4       3336.51       3235.01        94.56 o                         
   7   2   4         62.49         54.05        17.17 o                         
   8   2   4       6067.62       5896.49       197.74 o                         
   9   2   4        238.29        255.04        37.12 o                         
  10   2   4        109.39        102.03        22.44 o                         
  11   2   4         51.90         36.07        15.14 o                         
  12   2   4         34.59         11.35        14.42 o                         
 -13   3   4          0.78         -5.56        19.84 o                         
 -12   3   4          2.33          2.17        16.16 o                         
 -11   3   4        193.26        202.70        35.72 o                         
 -10   3   4         39.67         39.47        31.07 o                         
  -9   3   4        161.32        245.14        38.74 o                         
  -8   3   4       1957.08       1668.51       131.73 o                         
  -7   3   4         83.98        162.31        51.43 o                         
  -6   3   4       4291.33       5112.98       213.09 o                         
  -5   3   4        179.66        253.02        42.55 o                         
  -4   3   4        210.52        266.80        29.20 o                         
  -3   3   4       2023.76       1760.52        65.81 o                         
  -2   3   4         85.51         53.18         8.64 o                         
  -1   3   4         67.58         24.55         7.94 o                         
   0   3   4        962.12        879.19        53.57 o                         
   1   3   4         52.87         93.12        12.70 o                         
   2   3   4       2870.43       2430.69        68.69 o                         
   3   3   4       2369.78       1970.47        74.66 o                         
   4   3   4       5774.15       6503.05       180.55 o                         
   5   3   4         87.60         82.34        18.98 o                         
   6   3   4        139.19        143.09        24.21 o                         
   7   3   4          5.23          4.76        14.53 o                         
   8   3   4        630.49        481.47        45.53 o                         
   9   3   4         15.17         24.18        20.22 o                         
  10   3   4        461.09        525.59        53.39 o                         
  11   3   4        214.05        301.53        64.03 o                         
  12   3   4         42.10         68.51        21.43 o                         
 -13   4   4         10.08        -19.05        27.78 o                         
 -12   4   4         52.81        110.89        39.95 o                         
 -11   4   4         20.26         31.24        24.61 o                         
 -10   4   4        143.07         77.67        29.05 o                         
  -9   4   4        156.96        269.13        38.53 o                         
  -8   4   4        106.01         52.04        19.95 o                         
  -7   4   4       9239.89      11284.08       401.01 o                         
  -6   4   4       6180.25       7021.03       232.67 o                         
  -5   4   4       5032.50       5147.31       130.95 o                         
  -4   4   4       3521.72       3780.25       116.70 o                         
  -3   4   4      11079.05      10813.84       219.17 o                         
  -2   4   4      58844.29      50863.47       834.07 o                         
  -1   4   4       4518.32       3823.35        92.95 o                         
   0   4   4       1204.50       1009.30        46.68 o                         
   1   4   4      21475.70      19124.31       524.77 o                         
   2   4   4      35249.41      33588.00       290.47 o                         
   3   4   4      51383.34      50379.98       711.92 o                         
   4   4   4         60.06        108.74        19.03 o                         
   5   4   4       2039.99       1897.84        71.86 o                         
   6   4   4       3121.35       2885.65       105.54 o                         
   7   4   4       1696.40       1577.84        77.84 o                         
   8   4   4         58.68         10.68        29.30 o                         
   9   4   4       2521.30       2265.88       126.39 o                         
  10   4   4        311.76        205.65       109.54 o                         
  11   4   4        700.62        862.60       224.37 o                         
  12   4   4         21.22         50.54        17.46 o                         
 -13   5   4         61.71        126.73        40.75 o                         
 -12   5   4          1.44         -4.53        17.32 o                         
 -11   5   4        302.04        301.43        45.59 o                         
 -10   5   4        153.16        124.72        64.70 o                         
  -9   5   4          3.10         44.78        27.13 o                         
  -8   5   4        111.86         44.31        23.98 o                         
  -7   5   4       1591.70       1745.54       117.07 o                         
  -6   5   4         64.74         28.01        16.63 o                         
  -5   5   4       7785.76       7869.24       257.78 o                         
  -4   5   4        646.03        536.36        41.91 o                         
  -3   5   4        490.32        467.24        38.03 o                         
  -2   5   4       2298.21       2202.23        68.42 o                         
  -1   5   4       4009.93       3135.27        99.94 o                         
   0   5   4       8329.00       7110.32       206.41 o                         
   1   5   4        657.40        573.61        34.12 o                         
   2   5   4         36.66         18.02         9.33 o                         
   3   5   4       3178.73       2643.66        83.11 o                         
   4   5   4        998.59        953.25        51.52 o                         
   5   5   4       3183.45       3226.87        84.61 o                         
   6   5   4       1095.55       1036.31        57.66 o                         
   7   5   4       1088.73        883.73        62.64 o                         
   8   5   4       2233.95       1803.57        99.87 o                         
   9   5   4        538.28        644.08        86.05 o                         
  10   5   4        611.09        700.61        71.89 o                         
  11   5   4         67.08         70.22        44.05 o                         
 -13   6   4         13.91         24.87        17.99 o                         
 -12   6   4        133.58        140.46        40.07 o                         
 -11   6   4         12.70          6.00        17.38 o                         
 -10   6   4         57.86         -1.52        30.07 o                         
  -9   6   4       1438.90       1177.90        91.92 o                         
  -8   6   4        158.64        109.46        23.10 o                         
  -7   6   4        483.61        426.88        54.48 o                         
  -6   6   4        877.85        652.54        54.87 o                         
  -5   6   4        754.18        688.22        50.55 o                         
  -4   6   4       1373.92       1412.42        70.20 o                         
  -3   6   4       3976.71       3714.87       106.44 o                         
  -2   6   4       1352.43       1317.49        59.64 o                         
  -1   6   4       1876.65       2039.45        61.48 o                         
   0   6   4         82.90        189.66        23.74 o                         
   1   6   4        164.07        303.64        26.09 o                         
   2   6   4       2450.55       2230.93        62.49 o                         
   3   6   4      15426.96      16523.61       243.29 o                         
   4   6   4         92.42         97.78        17.39 o                         
   5   6   4         59.28         16.36        16.48 o                         
   6   6   4          5.66         12.54        14.30 o                         
   7   6   4        478.72        491.29        71.38 o                         
   8   6   4       1050.01       1152.40        87.42 o                         
   9   6   4         76.86         46.13        33.47 o                         
  10   6   4        178.67        265.61        37.86 o                         
  11   6   4         51.99         98.34        25.30 o                         
 -12   7   4        196.93        368.54        96.31 o                         
 -11   7   4         34.03         15.17        15.72 o                         
 -10   7   4          1.97         -8.23        22.47 o                         
  -9   7   4        768.32        615.78        75.59 o                         
  -8   7   4        200.02        155.16        32.81 o                         
  -7   7   4        318.14        370.96        46.53 o                         
  -6   7   4        331.27        229.71        33.92 o                         
  -5   7   4       1919.03       1553.30        68.67 o                         
  -4   7   4        290.95        313.51        37.48 o                         
  -3   7   4          0.30         10.72        11.23 o                         
  -2   7   4       1134.33        968.17        50.84 o                         
  -1   7   4       9714.00       9350.33       197.60 o                         
   0   7   4       1506.23       1554.73        61.28 o                         
   1   7   4      13120.65      15645.73       330.81 o                         
   2   7   4      39200.66      41066.89       471.47 o                         
   3   7   4        531.31        560.01        36.35 o                         
   4   7   4       1312.10       1231.04        60.12 o                         
   5   7   4         63.74         59.02        18.05 o                         
   6   7   4       1951.38       1737.74       109.66 o                         
   7   7   4         40.06         22.03        15.82 o                         
   8   7   4         43.76         29.61        20.86 o                         
   9   7   4         27.57         12.66        16.77 o                         
  10   7   4        297.04        371.12        53.31 o                         
  11   7   4         19.26         12.50         7.53 o                         
 -12   8   4        263.59        334.63        68.93 o                         
 -11   8   4        416.66        443.66        49.06 o                         
 -10   8   4       1042.09       1080.82        87.59 o                         
  -9   8   4       1248.55       1042.49        84.42 o                         
  -8   8   4         30.57         24.73        14.50 o                         
  -7   8   4         57.81         74.12        19.17 o                         
  -6   8   4        766.28        862.11        61.69 o                         
  -5   8   4      17669.92      20098.75       407.58 o                         
  -4   8   4      11403.95      12820.19       206.40 o                         
  -3   8   4       5528.14       4619.19       125.98 o                         
  -2   8   4      26683.74      25682.88       608.06 o                         
  -1   8   4        121.63        261.78        27.38 o                         
   0   8   4       3519.45       3035.41       155.78 o                         
   1   8   4       1165.14        961.39        46.63 o                         
   2   8   4        298.91        272.18        25.16 o                         
   3   8   4      13791.65      13065.98       181.26 o                         
   4   8   4        691.26        527.92        40.95 o                         
   5   8   4      10046.64      10210.19       188.60 o                         
   6   8   4        481.86        550.11        44.16 o                         
   7   8   4        254.91        166.02        30.16 o                         
   8   8   4         50.96         18.98        16.26 o                         
   9   8   4        562.32        484.61        50.48 o                         
  10   8   4        300.36        370.55        39.45 o                         
  11   8   4         11.85         17.46        19.58 o                         
 -12   9   4         76.61         89.38        20.52 o                         
 -11   9   4        112.61        119.12        34.15 o                         
 -10   9   4        266.38        249.83        49.46 o                         
  -9   9   4        356.24        299.99        48.05 o                         
  -8   9   4          9.50          5.68        16.85 o                         
  -7   9   4        105.91         81.75        18.29 o                         
  -6   9   4        556.75        691.52        50.95 o                         
  -5   9   4       3104.01       3392.01        96.90 o                         
  -4   9   4        151.20        146.23        21.98 o                         
  -3   9   4         82.40         58.10        12.92 o                         
  -2   9   4       2610.82       2528.02        78.62 o                         
  -1   9   4          1.21         28.14        10.85 o                         
   0   9   4          1.64        -10.24        10.24 o                         
   1   9   4         11.40         21.87        11.22 o                         
   2   9   4        181.25        177.49        23.80 o                         
   3   9   4       5035.16       5237.96       118.88 o                         
   4   9   4        124.84         57.91        16.40 o                         
   5   9   4         14.14         24.06        12.54 o                         
   6   9   4       1081.90       1028.90        67.26 o                         
   7   9   4       1248.52       1578.86        82.39 o                         
   8   9   4          4.46        -10.37        17.36 o                         
   9   9   4        140.15        153.52        24.80 o                         
  10   9   4        160.53        187.58        21.62 o                         
 -12  10   4          8.14         -1.04        11.24 o                         
 -11  10   4          0.58          7.07        22.35 o                         
 -10  10   4         27.85         38.12        28.44 o                         
  -9  10   4         94.49        101.21        24.39 o                         
  -8  10   4         90.93         82.04        29.07 o                         
  -7  10   4         23.66         20.52        13.11 o                         
  -6  10   4        336.81        304.72        34.49 o                         
  -5  10   4       1726.70       1970.45        80.40 o                         
  -4  10   4         42.10         42.18        14.74 o                         
  -3  10   4        770.10        837.46        50.98 o                         
  -2  10   4       3999.30       4666.09       110.85 o                         
  -1  10   4        118.60        159.07        20.48 o                         
   0  10   4        181.22        198.31        23.49 o                         
   1  10   4       3665.93       3472.87       102.61 o                         
   2  10   4       9012.05      10684.46       167.74 o                         
   3  10   4       5444.32       5529.36       134.16 o                         
   4  10   4         26.44         31.40        17.16 o                         
   5  10   4       2204.31       2148.88        79.58 o                         
   6  10   4         30.08         12.51        16.29 o                         
   7  10   4        211.87        100.98        23.57 o                         
   8  10   4         13.19         23.56        12.80 o                         
   9  10   4         30.26         14.60         9.81 o                         
  10  10   4        145.24        236.54        59.00 o                         
 -12  11   4        114.84         74.99       118.40 o                         
 -11  11   4          3.65        -18.96        18.96 o                         
 -10  11   4          6.78          0.02        22.14 o                         
  -9  11   4        145.32        100.02        31.89 o                         
  -8  11   4       1529.63       1410.77       118.63 o                         
  -7  11   4         73.94         92.48        18.98 o                         
  -6  11   4         70.78         78.05        15.63 o                         
  -5  11   4         18.97          6.79        14.51 o                         
  -4  11   4        122.02         51.56        16.10 o                         
  -3  11   4         71.83         68.70        19.96 o                         
  -2  11   4       3898.79       4081.57       127.80 o                         
  -1  11   4        666.74        747.84        45.08 o                         
   0  11   4       1414.30       1407.65        64.49 o                         
   1  11   4       1114.92       1171.61        60.40 o                         
   2  11   4       2233.47       2301.83        90.94 o                         
   3  11   4         88.34         54.91        14.61 o                         
   4  11   4        638.30        551.48        37.08 o                         
   5  11   4       2438.99       2351.00        79.47 o                         
   6  11   4        959.25        888.74        50.72 o                         
   7  11   4         94.99         98.56        19.31 o                         
   8  11   4       1910.12       2410.70        96.83 o                         
   9  11   4          8.06          5.95        10.28 o                         
  10  11   4         43.50         43.66        25.14 o                         
 -12  12   4        110.06        132.52        53.05 o                         
 -11  12   4        167.15        171.21        40.90 o                         
 -10  12   4        483.63        474.44       100.17 o                         
  -9  12   4        171.28        128.12        35.38 o                         
  -8  12   4        917.53        761.17        61.25 o                         
  -7  12   4         10.37         18.08        15.38 o                         
  -6  12   4       1797.59       1877.65        72.65 o                         
  -5  12   4        362.40        415.89        33.85 o                         
  -4  12   4       3698.63       3982.25       161.03 o                         
  -3  12   4         22.02         62.13        19.61 o                         
  -2  12   4         22.86         23.69        11.48 o                         
  -1  12   4         49.68         42.20        12.58 o                         
   0  12   4       7790.20       8375.13       159.88 o                         
   1  12   4         23.39         22.94        11.56 o                         
   2  12   4       1448.07       1540.87        80.01 o                         
   3  12   4        482.35        358.01        28.52 o                         
   4  12   4         62.60        100.75        30.34 o                         
   5  12   4        501.08        553.67        37.27 o                         
   6  12   4       2076.65       2384.31        75.69 o                         
   7  12   4        384.72        393.87        31.43 o                         
   8  12   4        232.63        315.11        46.82 o                         
   9  12   4        140.43        162.26        49.74 o                         
 -12  13   4        204.40        182.37       104.25 o                         
 -11  13   4          5.96        -18.15        18.15 o                         
 -10  13   4        202.75        307.29        68.92 o                         
  -9  13   4        240.55        343.86        52.71 o                         
  -8  13   4         10.96         22.76        15.99 o                         
  -7  13   4        334.94        437.76        38.94 o                         
  -6  13   4        440.01        478.91        36.07 o                         
  -5  13   4        352.62        335.45        33.58 o                         
  -4  13   4        251.46        277.50        30.94 o                         
  -3  13   4         18.97         33.53        16.59 o                         
  -2  13   4          1.58          1.15        14.30 o                         
  -1  13   4          0.49         -6.31        12.09 o                         
   0  13   4         16.53          1.53        15.06 o                         
   1  13   4       1066.62       1209.08        56.47 o                         
   2  13   4         47.78         52.79        14.17 o                         
   3  13   4        123.73         91.41        20.33 o                         
   4  13   4        167.09        179.15        23.17 o                         
   5  13   4         80.57         22.06        12.46 o                         
   6  13   4        580.00        614.33        57.17 o                         
   7  13   4        119.81        106.05        29.35 o                         
   8  13   4        384.00        422.97        47.92 o                         
   9  13   4         44.48         45.26        18.45 o                         
 -11  14   4        186.00        239.63        43.51 o                         
 -10  14   4          2.01         -3.00        53.30 o                         
  -9  14   4         48.34         35.36        19.29 o                         
  -8  14   4         20.93         32.11        20.01 o                         
  -7  14   4         29.38         84.13        21.01 o                         
  -6  14   4         75.68         97.12        23.70 o                         
  -5  14   4       1498.94       1547.45        81.40 o                         
  -4  14   4         58.42         96.54        22.67 o                         
  -3  14   4       1797.30       1929.94        74.99 o                         
  -2  14   4       4086.88       4207.76       123.93 o                         
  -1  14   4       1497.26       1290.23        62.33 o                         
   0  14   4        252.00        245.55        25.98 o                         
   1  14   4        602.60        693.47        39.53 o                         
   2  14   4         34.79         67.40        15.98 o                         
   3  14   4         11.23         13.77        15.10 o                         
   4  14   4        189.86        180.59        33.26 o                         
   5  14   4         11.46         48.17        21.99 o                         
   6  14   4         24.87        -25.06        25.06 o                         
   7  14   4         54.82         78.71        23.50 o                         
   8  14   4         41.76         42.21        16.21 o                         
   9  14   4          6.29          0.65        36.38 o                         
 -11  15   4          5.11         -8.97        17.15 o                         
 -10  15   4         72.73         24.15        32.41 o                         
  -9  15   4          3.23        -25.84        25.84 o                         
  -8  15   4         89.18        117.55        25.77 o                         
  -7  15   4          3.82         -7.81        15.09 o                         
  -6  15   4          5.20         -2.70        12.72 o                         
  -5  15   4        134.11        136.10        22.18 o                         
  -4  15   4        501.86        551.90        38.45 o                         
  -3  15   4        348.58        409.34        35.80 o                         
  -2  15   4        484.15        523.50        34.00 o                         
  -1  15   4          0.56        -11.00        11.00 o                         
   0  15   4       1308.93       1172.18        83.26 o                         
   1  15   4         75.57         89.45        23.88 o                         
   2  15   4        625.74        659.09        45.44 o                         
   3  15   4          3.16         61.15        19.97 o                         
   4  15   4          6.08        -15.47        15.47 o                         
   5  15   4        396.94        317.73        40.21 o                         
   6  15   4         38.74         49.87        18.38 o                         
   7  15   4        142.40        216.46        29.29 o                         
   8  15   4         41.24         52.71        13.34 o                         
 -11  16   4         83.64        100.07        24.61 o                         
 -10  16   4        190.00        307.72        52.51 o                         
  -9  16   4          9.60         20.47        24.83 o                         
  -8  16   4       1889.77       2137.60       134.85 o                         
  -7  16   4       1327.35       1753.61       133.25 o                         
  -6  16   4        172.18        219.89        27.60 o                         
  -5  16   4        371.19        393.89        36.01 o                         
  -4  16   4         35.82         52.54        19.27 o                         
  -3  16   4        282.95        256.57        30.42 o                         
  -2  16   4       2972.79       3688.39       184.22 o                         
  -1  16   4       6761.42       8412.50       179.49 o                         
   0  16   4        322.74        391.84        63.06 o                         
   1  16   4       2656.68       3208.86       117.70 o                         
   2  16   4         58.43         16.36        14.07 o                         
   3  16   4        302.10        412.55        35.92 o                         
   4  16   4         11.51         20.70        12.48 o                         
   5  16   4        277.82        302.04        32.60 o                         
   6  16   4         25.87         17.79        13.36 o                         
   7  16   4        467.86        529.10        37.05 o                         
   8  16   4        219.92        175.81        29.68 o                         
 -11  17   4          7.46         42.33        24.87 o                         
 -10  17   4         47.08         69.45        25.16 o                         
  -9  17   4          0.56        -17.16        17.16 o                         
  -8  17   4        236.28        209.84        42.93 o                         
  -7  17   4          5.30          8.31        11.41 o                         
  -6  17   4        370.86        218.58        35.69 o                         
  -5  17   4        324.43        409.95        38.73 o                         
  -4  17   4         40.95         25.54        15.03 o                         
  -3  17   4          0.64         -3.25        14.36 o                         
  -2  17   4         29.08         14.39        12.28 o                         
  -1  17   4        106.37        107.56        16.67 o                         
   0  17   4        337.20        276.24        32.19 o                         
   1  17   4        180.43        101.67        19.60 o                         
   2  17   4         93.06         94.14        18.26 o                         
   3  17   4         42.30          2.07        13.13 o                         
   4  17   4         68.80         70.45        19.41 o                         
   5  17   4        216.47        231.55        29.00 o                         
   6  17   4        103.59        190.57        27.47 o                         
   7  17   4         12.71         15.67        10.88 o                         
 -10  18   4         30.83         12.58        20.99 o                         
  -9  18   4          0.45         10.36        13.69 o                         
  -8  18   4          1.82         -8.82        20.65 o                         
  -7  18   4         81.92        116.00        25.00 o                         
  -6  18   4          0.30         10.47        20.67 o                         
  -5  18   4          6.24         16.95        12.15 o                         
  -4  18   4        467.23        410.71        61.61 o                         
  -3  18   4         37.01         38.82        15.27 o                         
  -2  18   4        289.56        326.59        37.92 o                         
  -1  18   4          0.12         -1.37        13.77 o                         
   0  18   4          0.31         31.25        15.77 o                         
   1  18   4        431.33        309.65        34.77 o                         
   2  18   4        126.88        221.41        29.00 o                         
   3  18   4         85.13         52.10        20.79 o                         
   4  18   4         66.97         23.06        19.61 o                         
   5  18   4        208.18        207.14        35.40 o                         
   6  18   4          2.86         17.52        12.36 o                         
 -10  19   4        116.52         35.19        25.40 o                         
  -9  19   4         25.56         12.31        12.22 o                         
  -8  19   4         36.33         40.69        16.55 o                         
  -7  19   4          3.07          7.52        14.45 o                         
  -6  19   4        267.58        153.03        48.63 o                         
  -5  19   4          0.49        -11.35        14.31 o                         
  -4  19   4        148.05        155.42        30.62 o                         
  -3  19   4         24.24         11.63        14.09 o                         
  -2  19   4         45.35         52.85        16.89 o                         
  -1  19   4          2.46         22.48        19.13 o                         
   0  19   4         26.23         22.74        14.30 o                         
   1  19   4        102.96         57.31        17.80 o                         
   2  19   4         51.99          7.49        17.83 o                         
   3  19   4        471.02        491.61        46.36 o                         
   4  19   4        515.49        373.85        35.46 o                         
   5  19   4         43.30         45.82        14.30 o                         
   6  19   4         29.36         41.99        12.57 o                         
  -9  20   4        213.41        104.74        96.04 o                         
  -8  20   4        299.32        310.92        51.22 o                         
  -7  20   4         13.85         18.00        19.27 o                         
  -6  20   4          6.25          8.32        16.53 o                         
  -5  20   4        309.09        429.11        47.01 o                         
  -4  20   4        111.22        159.89        26.83 o                         
  -3  20   4       1063.69       1249.27        79.20 o                         
  -2  20   4          9.03         25.83        23.55 o                         
  -1  20   4         48.09         45.46        30.96 o                         
   0  20   4         11.31         32.43        18.84 o                         
   1  20   4        355.27        479.53        45.98 o                         
   2  20   4        303.69        305.81        35.93 o                         
   3  20   4        902.01        967.21        57.67 o                         
   4  20   4        109.46        118.99        22.80 o                         
   5  20   4         26.55         22.74         7.76 o                         
  -8  21   4         98.58         74.08        23.99 o                         
  -7  21   4         15.07         23.08         9.52 o                         
  -6  21   4         58.74         71.83        22.69 o                         
  -5  21   4        215.55        209.62        69.52 o                         
  -4  21   4          6.82         24.72        12.68 o                         
  -3  21   4          6.31        -10.99        18.61 o                         
  -2  21   4        115.52        109.01        34.66 o                         
  -1  21   4         40.15         37.65        24.62 o                         
   0  21   4         43.80         37.69        18.89 o                         
   1  21   4          8.63         -9.87        23.30 o                         
   2  21   4        203.21        112.89        35.54 o                         
   3  21   4         64.10         -4.83        14.07 o                         
   4  21   4         72.70         20.10        14.28 o                         
  -7  22   4         16.70          6.88        17.73 o                         
  -6  22   4        163.84        134.73        34.16 o                         
  -5  22   4         33.44         15.10        15.33 o                         
  -4  22   4        298.91        343.77        34.02 o                         
  -3  22   4        833.50       1222.46       110.86 o                         
  -2  22   4        277.27        386.50        51.77 o                         
  -1  22   4         14.97         12.36        16.08 o                         
   0  22   4         51.06         65.64        22.28 o                         
   1  22   4        392.37        392.33        57.71 o                         
   2  22   4         41.89         53.14        16.19 o                         
   3  22   4          1.92         -4.50        12.96 o                         
  -7  23   4          4.48        -21.96        21.96 o                         
  -6  23   4          0.90         -9.72        12.44 o                         
  -5  23   4         32.90         17.37        22.97 o                         
  -4  23   4         18.32         28.07        12.74 o                         
  -3  23   4        179.11        273.86        30.27 o                         
  -2  23   4         99.87         42.25        17.86 o                         
  -1  23   4          3.74         11.48        16.09 o                         
   0  23   4         12.79          9.76        10.15 o                         
   1  23   4         35.55         25.06        10.29 o                         
   2  23   4         70.65         54.50        21.43 o                         
  -5  24   4        114.46        118.41        23.33 o                         
  -4  24   4        201.63        257.67        36.02 o                         
  -3  24   4        145.48        118.95        20.23 o                         
  -2  24   4         90.90         72.83        26.06 o                         
  -1  24   4        362.00        285.84        49.08 o                         
   0  24   4        177.65        149.78        26.31 o                         
   0 -26   5        350.55        364.86        54.77 o                         
   1 -26   5          4.73         -1.46        11.78 o                         
   2 -26   5        248.21        249.08        51.42 o                         
   3 -26   5        195.84        237.24        37.70 o                         
   4 -26   5         13.63         20.31        15.05 o                         
   5 -26   5        531.23        615.82        51.48 o                         
  -2 -25   5         33.32         21.60        12.76 o                         
  -1 -25   5          1.40         18.64        10.99 o                         
   0 -25   5         53.91         44.08        13.11 o                         
   1 -25   5         48.15         60.26        16.43 o                         
   2 -25   5         33.39         51.30        20.39 o                         
   3 -25   5         22.29         22.75        23.76 o                         
   4 -25   5          0.54          2.64        16.84 o                         
   5 -25   5        146.42        218.29        33.25 o                         
   6 -25   5          1.81         -2.34        11.33 o                         
  -3 -24   5          3.28         -7.65        10.40 o                         
  -2 -24   5         20.39         -4.49        14.66 o                         
  -1 -24   5          8.03          8.25        10.23 o                         
   0 -24   5        133.83        159.01        29.79 o                         
   1 -24   5        147.69        191.96        31.97 o                         
   2 -24   5         78.70         28.61        20.52 o                         
   3 -24   5        457.22        479.49        70.48 o                         
   4 -24   5          6.61         23.17        27.29 o                         
   5 -24   5          4.11         26.68        14.32 o                         
   6 -24   5         15.49         41.83        17.66 o                         
   7 -24   5         67.98         50.01        14.22 o                         
  -4 -23   5         24.35         35.04        14.91 o                         
  -3 -23   5         14.50          7.91        26.46 o                         
  -2 -23   5          1.27         -8.93        15.71 o                         
  -1 -23   5          9.97         17.80        14.26 o                         
   0 -23   5          0.37         14.85        12.48 o                         
   1 -23   5          1.53         -5.24        10.69 o                         
   2 -23   5         22.51         14.88        16.51 o                         
   3 -23   5        286.03        334.37        58.65 o                         
   4 -23   5         40.56         70.32        25.21 o                         
   5 -23   5        541.31        895.32        97.53 o                         
   6 -23   5          2.07         -9.44        25.71 o                         
   7 -23   5        127.34         51.14        30.03 o                         
   8 -23   5         57.18         91.02        30.16 o                         
  -5 -22   5         65.25         53.78        16.49 o                         
  -4 -22   5        827.54        753.66        70.19 o                         
  -3 -22   5        289.82        359.71        43.96 o                         
  -2 -22   5        498.32        373.11        38.53 o                         
  -1 -22   5        179.97        299.26        36.42 o                         
   0 -22   5        252.13        263.01        30.73 o                         
   1 -22   5         52.21         38.71        15.30 o                         
   2 -22   5        808.17        942.56        56.39 o                         
   3 -22   5       1345.88       1582.33        90.55 o                         
   4 -22   5        175.00        244.97        44.05 o                         
   5 -22   5        178.19        316.22        59.93 o                         
   6 -22   5        156.91        166.11        47.65 o                         
   7 -22   5         10.36         15.06        18.50 o                         
   8 -22   5        114.41        130.13        30.67 o                         
  -6 -21   5          1.21          3.01         7.33 o                         
  -5 -21   5         49.07         38.54        12.83 o                         
  -4 -21   5         97.73         89.78        20.35 o                         
  -3 -21   5         26.68          9.38        13.53 o                         
  -2 -21   5         10.18         34.82        15.79 o                         
  -1 -21   5       1459.71       1558.77        71.63 o                         
   0 -21   5        234.54        322.35        37.45 o                         
   1 -21   5          1.63         -0.01        13.39 o                         
   2 -21   5        166.26        205.22        28.53 o                         
   3 -21   5         70.07         19.49        16.35 o                         
   4 -21   5        143.30        155.03        27.99 o                         
   5 -21   5          4.17         -7.12        21.94 o                         
   6 -21   5          0.11         -9.35        20.79 o                         
   7 -21   5        315.54        342.56        46.27 o                         
   8 -21   5         13.98         21.34        19.81 o                         
   9 -21   5         45.99         51.92        28.37 o                         
  -7 -20   5         27.63         50.51        19.58 o                         
  -6 -20   5        331.27        238.62        31.47 o                         
  -5 -20   5          4.69         -1.51        14.69 o                         
  -4 -20   5       1005.90       1087.86       159.75 o                         
  -3 -20   5        122.88         36.71        24.00 o                         
  -2 -20   5        123.53        127.79        22.86 o                         
  -1 -20   5          0.58         25.53        14.08 o                         
   0 -20   5         19.92         13.96        13.63 o                         
   1 -20   5        445.03        412.19        42.51 o                         
   2 -20   5         32.47         46.47        16.83 o                         
   3 -20   5         47.50         35.65        14.18 o                         
   4 -20   5        993.21        999.13        60.68 o                         
   5 -20   5          2.50         15.65        13.42 o                         
   6 -20   5        755.68       1144.23        87.06 o                         
   7 -20   5        734.91        748.68        68.44 o                         
   8 -20   5         28.01         31.26        22.32 o                         
   9 -20   5          9.10         14.48        21.91 o                         
  10 -20   5        137.33        141.29        48.68 o                         
  -7 -19   5         62.14        -17.20        25.66 o                         
  -6 -19   5         48.72         81.86        27.94 o                         
  -5 -19   5          6.27          9.01        18.25 o                         
  -4 -19   5        199.66        209.01        40.97 o                         
  -3 -19   5        226.13        240.12        42.99 o                         
  -2 -19   5        130.45         36.66        18.32 o                         
  -1 -19   5         69.41         55.33        19.98 o                         
   0 -19   5        571.96        483.10        45.45 o                         
   1 -19   5        539.46        615.70        52.48 o                         
   2 -19   5        115.50        131.25        20.47 o                         
   3 -19   5        163.42        124.91        21.89 o                         
   4 -19   5          5.12          3.61        11.68 o                         
   5 -19   5         45.92         46.48        13.99 o                         
   6 -19   5        284.49        464.39        42.97 o                         
   7 -19   5         42.60          7.71        16.18 o                         
   8 -19   5         65.25         75.26        26.64 o                         
   9 -19   5        180.07        158.88        38.87 o                         
  10 -19   5          9.14          9.35        18.80 o                         
  -8 -18   5         47.41        102.13        41.01 o                         
  -7 -18   5         62.18         65.42        35.59 o                         
  -6 -18   5        123.04        166.05        27.58 o                         
  -5 -18   5       1280.36       1325.21       145.41 o                         
  -4 -18   5        156.35        143.02        28.07 o                         
  -3 -18   5        971.58       1119.81        70.79 o                         
  -2 -18   5        385.25        453.88        59.50 o                         
  -1 -18   5         62.29        146.24        33.73 o                         
   0 -18   5       3085.44       3180.68       111.69 o                         
   1 -18   5       1738.03       2045.41        81.99 o                         
   2 -18   5       1473.28       1529.74        75.52 o                         
   3 -18   5        835.63       1052.97        56.69 o                         
   4 -18   5        853.46        791.06        43.92 o                         
   5 -18   5         66.47         41.19        12.99 o                         
   6 -18   5       1089.89       1411.32        77.73 o                         
   7 -18   5        555.10        974.17        72.83 o                         
   8 -18   5        844.75        892.03        81.53 o                         
   9 -18   5        774.90        880.79       140.00 o                         
  10 -18   5         77.61         19.26        15.87 o                         
  11 -18   5          6.27         19.05        20.64 o                         
  -8 -17   5         16.81        -27.25        37.31 o                         
  -7 -17   5        220.27        130.82        23.69 o                         
  -6 -17   5          2.12        -15.04        15.04 o                         
  -5 -17   5         16.59         13.04        16.95 o                         
  -4 -17   5        462.29        581.60        56.30 o                         
  -3 -17   5        271.15        392.89        40.04 o                         
  -2 -17   5         25.67         47.45        13.65 o                         
  -1 -17   5        828.45        889.36        68.72 o                         
   0 -17   5       3023.58       2899.88       155.91 o                         
   1 -17   5         99.09         86.05        16.84 o                         
   2 -17   5        729.46        659.88        47.60 o                         
   3 -17   5         44.92         85.49        14.28 o                         
   4 -17   5        399.88        347.17        28.55 o                         
   5 -17   5         25.31         23.99        12.66 o                         
   6 -17   5        272.47        233.93        30.16 o                         
   7 -17   5        129.43         78.96        24.67 o                         
   8 -17   5        751.39        736.07        72.47 o                         
   9 -17   5          1.86          1.50        17.54 o                         
  10 -17   5         23.83         19.71        15.65 o                         
  11 -17   5         62.10         41.13        23.94 o                         
  -9 -16   5         65.73        118.27        49.21 o                         
  -8 -16   5         38.10         71.17        53.97 o                         
  -7 -16   5         64.80         32.93        24.16 o                         
  -6 -16   5         17.34         44.24        24.04 o                         
  -5 -16   5        437.33        376.03        46.67 o                         
  -4 -16   5       2694.52       2733.01       115.49 o                         
  -3 -16   5        438.55        377.75        41.96 o                         
  -2 -16   5         93.60        107.03        18.73 o                         
  -1 -16   5          0.26        -10.82        16.00 o                         
   0 -16   5       3087.62       3583.60       132.58 o                         
   1 -16   5        132.46         92.23        17.54 o                         
   2 -16   5       1080.21       1184.14        61.52 o                         
   3 -16   5        121.70         81.38        16.98 o                         
   4 -16   5        298.87        279.65        22.54 o                         
   5 -16   5        327.09        479.15        34.62 o                         
   6 -16   5        315.51        329.62        32.31 o                         
   7 -16   5       1090.64       1240.48        75.05 o                         
   8 -16   5         27.31         61.89        19.97 o                         
   9 -16   5          0.03         12.86        16.54 o                         
  10 -16   5         60.72          9.72        17.64 o                         
  11 -16   5          3.89          6.43        14.50 o                         
  -9 -15   5         27.81          1.06        31.75 o                         
  -8 -15   5        108.48        129.54        26.83 o                         
  -7 -15   5          9.41         -6.21        20.36 o                         
  -6 -15   5       1122.28       1511.86        99.26 o                         
  -5 -15   5         45.54         34.14        21.93 o                         
  -4 -15   5        230.55        180.52        30.69 o                         
  -3 -15   5         86.13         57.86        18.33 o                         
  -2 -15   5        890.18        888.05        54.25 o                         
  -1 -15   5       1168.72       1317.47        73.25 o                         
   0 -15   5       1750.82       1564.82        98.89 o                         
   1 -15   5        196.73        204.36        28.03 o                         
   2 -15   5       1477.11       1789.67       100.43 o                         
   3 -15   5       1089.79       1247.33        70.40 o                         
   4 -15   5        169.95        213.89        19.72 o                         
   5 -15   5          6.30         22.96         9.45 o                         
   6 -15   5        592.37        523.78        34.16 o                         
   7 -15   5        243.39        261.48        30.75 o                         
   8 -15   5        103.02         63.37        19.12 o                         
   9 -15   5        117.87        107.80        23.13 o                         
  10 -15   5        101.09        123.48        30.94 o                         
  11 -15   5         34.46          7.63        14.98 o                         
  -9 -14   5        339.50        326.03        55.69 o                         
  -8 -14   5        105.74        117.80        26.49 o                         
  -7 -14   5        508.49        813.83        69.30 o                         
  -6 -14   5        308.30        382.04        47.66 o                         
  -5 -14   5       2041.14       2432.29       115.52 o                         
  -4 -14   5       6422.95       7894.52       259.10 o
[truncated: 1,401,301 more chars]
